# Supplementary material for: The Wound Microenvironment Reprograms Schwann Cells to Invasive Mesenchymal-like Cells to Drive Peripheral Nerve Regeneration
Source: Neuron. 2017 Sep 27;96(1):98–114.e7. doi: 10.1016/j.neuron.2017.09.008 (PMC5626803; doi:10.1016/j.neuron.2017.09.008)
Supplement: Table S1. Sample Definition and Sequencing Statistics, Related to Figures 1, 2, and 3 [file mmc2.xlsx]

## Sheet: Sheet1
TABLE_S1	Samples definition and sequencing statistics
Condition	Sample	# mapped reads pairs	# genes quantified
Intact nerve (I)	I1	27879494	15016
	I2	42945410	14768
	I4	28693377	14193
	I5	25380602	13616
Wound (Bridge, B)	B1	43574377	11758
	B2	27672729	12548
	B3	24221431	12071
	B5	46357939	13542
Distal stump (D)	D1	31576366	12906
	D2	37118722	12441
	D3	29089458	14396
	D5	32749742	14514
Cultured rat Schwann cells	C1	45453493	15211
untreated	C4	48435890	15790
	C7	45731209	15485
Cultured rat Schwann cells	T2	50868128	15422
Tgfβ treated	T5	35136550	15371
	T8	41632865	15075
