# Supplementary material for: The Wound Microenvironment Reprograms Schwann Cells to Invasive Mesenchymal-like Cells to Drive Peripheral Nerve Regeneration
Source: Neuron. 2017 Sep 27;96(1):98–114.e7. doi: 10.1016/j.neuron.2017.09.008 (PMC5626803; doi:10.1016/j.neuron.2017.09.008)
Supplement: Table S2. DESeq2 Differential Expression Analysis and Normalized Counts, Related to Figure 1 and 2 [file mmc3.xlsx]

## Sheet: Sheet1
TABLE_S2	DESeq2 differential expression analysis and normalised counts, related to Figure 1 and 2
# ratio: DESeq2 ratios; pval: DESeq2 adjusted p-value; NC: DESeq2 normalised counts
# Samples names are as in table S1
Gene ID	ratio_D-I	ratio_B-I	ratio_B-D	ratio_tgf	pval_D-I	pval_B-I	pval_B-D	pval_tgf	NC_I1	NC_I2	NC_I4	NC_I5	NC_B1	NC_B2	NC_B3	NC_B5	NC_D1	NC_D2	NC_D3	NC_D5	NC_C1	NC_C4	NC_C7	NC_T2	NC_T5	NC_T8
0610005C13Rik	NA	NA	NA	NA	NA	NA	NA	NA	NA	NA	NA	NA	NA	NA	NA	NA	NA	NA	NA	NA	NA	NA	NA	NA	NA	NA
0610007P14Rik	-1.14905	-0.927178	0.221872	-0.0710514	0.00747419	0.0267994	0.748583	0.96512	934.602	1046.88	908.288	1152.24	220.671	654.446	594.875	614.544	348.163	388.806	541.835	498.184	684.353	888.329	945.055	657.489	876.678	854.497
0610009B22Rik	0.0632955	-0.525885	-0.58918	NA	0.98147	0.699642	0.710512	NA	379.414	338.149	425.268	313.847	NA	200.987	357.846	357.539	517.972	358.826	300.802	361.725	NA	NA	NA	NA	NA	NA
0610009L18Rik	-1.34887	0.088382	1.43725	NA	0.25733	0.953427	0.179372	NA	47.1588	45.5467	36.7515	41.7	70.2419	34.6529	47.1758	31.7476	NA	29.0434	10.7779	15.1621	NA	NA	NA	NA	NA	NA
0610009O20Rik	-0.690406	-0.607336	0.0830707	0.0754257	0.207974	0.207228	0.924842	0.950157	617.352	840.543	642.627	526.736	387.884	339.599	552.302	421.79	476.321	176.134	465.41	485.188	1231.23	1064.99	1415.81	1396.13	1188.42	1339.45
0610010B08Rik	-0.613289	-2.19711	-1.58382	NA	NA	0.0827025	NA	NA	6.43075	2.0703	8.40035	6.5842	NA	NA	NA	NA	6.4079	NA	0.97981	4.33204	NA	NA	NA	NA	NA	NA
0610010F05Rik	0.391886	-0.860499	-1.25238	0.0678476	0.682153	0.119166	0.0205886	0.966546	422.286	567.263	740.281	449.921	197.672	442.568	248.536	276.658	1150.22	772.928	680.968	294.579	1197.12	1094.29	818.279	1021.84	1003.28	1248.52
0610010K14Rik	0.382213	0.640067	0.257854	0.0205591	0.323237	0.0210115	0.512125	0.991811	513.388	412.68	460.969	667.199	588.042	851.472	955.022	826.194	638.654	644.575	717.221	684.462	735.529	719.203	1013.32	714.626	820.864	973.404
Mettl26	-0.574101	-0.773758	-0.199657	0.345266	0.434681	0.147548	0.814174	0.304895	476.947	456.157	364.365	387.371	101.944	257.422	417.678	187.462	258.452	330.72	303.741	218.768	337.159	348.299	410.469	523.342	447.868	448.815
0610012G03Rik	0.662747	0.899369	0.236622	NA	0.00908394	5.49637e-05	0.485285	NA	544.47	477.55	459.919	575.02	957.9	789.097	1266.84	848.871	835.164	783.234	896.526	755.941	NA	NA	NA	NA	NA	NA
0610030E20Rik	-0.633164	-2.39643	-1.76327	0.139051	0.196784	9.07967e-13	9.86798e-07	0.918982	514.46	558.982	522.922	749.502	109.403	106.929	96.6528	111.873	499.817	456.262	198.901	340.065	218.752	146.52	133.868	221.095	187.859	149.216
Glmp	0.78397	0.406392	-0.377578	NA	0.0128499	0.23498	0.332362	NA	1681.64	1974.38	2012.93	2245.21	2641.22	2336.6	3729.19	1832.29	3595.9	4091.37	3357.81	2701.03	NA	NA	NA	NA	NA	NA
0610031O16Rik	NA	NA	NA	NA	NA	NA	NA	NA	NA	NA	NA	NA	NA	NA	NA	NA	NA	NA	NA	NA	NA	NA	NA	NA	NA	NA
0610037L13Rik	0.196389	0.0600867	-0.136302	0.0752261	0.859478	0.940596	0.883207	0.958177	773.833	572.784	909.338	730.847	399.695	1059.39	753.662	907.075	1468.48	859.121	532.037	582.659	622.139	704.133	702.142	587.931	744.631	817.193
0610038B21Rik	0.667927	-0.0559158	-0.723843	NA	0.717827	0.974525	0.616173	NA	60.0203	42.0962	72.4531	71.3289	93.863	83.1671	NA	56.6922	95.0506	58.0867	96.0213	186.278	NA	NA	NA	NA	NA	NA
0610039K10Rik	0.0349271	-0.0349169	-0.0698439	NA	0.983093	0.974843	0.960236	NA	131.83	101.445	113.405	91.0815	140.484	108.909	82.8453	93.7311	70.4869	228.599	101.9	47.6524	NA	NA	NA	NA	NA	NA
0610040B10Rik	0.902181	-0.59275	-1.49493	NA	NA	0.706031	NA	NA	4.28717	3.4505	NA	NA	NA	NA	NA	NA	18.1557	13.1164	NA	4.33204	NA	NA	NA	NA	NA	NA
0610040F04Rik	-1.3638	-0.830579	0.533221	NA	0.190399	0.401165	0.683781	NA	262.589	475.479	171.157	110.834	142.349	124.751	101.255	157.982	28.8356	202.367	97.981	12.9961	NA	NA	NA	NA	NA	NA
0610040J01Rik	0.506435	-0.519837	-1.02627	-0.748364	0.810415	0.700007	0.435914	0.0873701	224.004	563.812	158.557	454.31	0.621609	389.103	271.548	225.257	263.792	883.48	684.887	337.899	92.3174	72.0041	157.805	53.8247	44.9229	60.6192
0610043K17Rik	-0.230315	-1.67954	-1.44923	NA	0.940447	0.209879	0.351362	NA	2.14358	5.52081	51.4522	NA	NA	NA	NA	NA	10.6798	NA	4.89905	28.1582	NA	NA	NA	NA	NA	NA
1010001N08Rik	0.126243	-0.473715	-0.599958	NA	NA	NA	NA	NA	NA	2.7604	NA	NA	NA	NA	NA	NA	NA	NA	3.91924	NA	NA	NA	NA	NA	NA	NA
Wfdc21	0.380176	0.668424	0.288247	NA	NA	NA	NA	NA	NA	NA	NA	NA	NA	NA	4.60252	NA	NA	NA	NA	2.16602	NA	NA	NA	NA	NA	NA
Fmc1	-0.763922	0.0844988	0.848421	0.115257	0.412073	0.934925	0.288408	0.900352	105.036	100.755	113.405	253.492	127.43	158.413	200.209	123.967	24.5636	109.615	114.638	73.6446	293.007	289.691	329.794	318.808	372.996	305.427
1110002L01Rik	-1.42247	-2.22375	-0.801284	NA	0.0656249	0.000445902	0.373833	NA	411.568	355.402	379.066	297.387	69.6202	58.415	66.7365	71.8101	103.594	15.927	164.608	207.938	NA	NA	NA	NA	NA	NA
1110004E09Rik	-0.207821	0.717445	0.925266	-0.0147038	0.884728	0.306538	0.204302	0.992682	284.025	302.264	192.158	318.237	657.041	533.655	142.678	533.663	324.667	207.051	312.559	95.3048	1027.53	1084.25	1194.17	1064.9	1112.18	1094.64
1110004F10Rik	-0.578838	-0.129497	0.449341	0.0610048	0.166098	0.792739	0.292547	0.952789	2148.94	2153.11	2227.14	2504.19	1685.8	2154.42	1930.76	2471.78	1419.35	1166.42	2377.02	1035.36	4023.84	4417.37	4336.97	4115.52	4557.63	4686.33
1110006O24Rik	0.443307	-0.5453	-0.988607	NA	0.874374	0.750214	0.575761	NA	NA	8.28121	8.40035	73.5236	9.94575	NA	25.3138	NA	NA	106.805	43.1116	15.1621	NA	NA	NA	NA	NA	NA
Card19	1.0989	0.552481	-0.54642	NA	0.000118954	0.0792823	0.110918	NA	520.891	571.404	746.581	753.891	1082.84	1168.3	678.871	893.469	1231.39	1358.48	1755.82	1273.62	NA	NA	NA	NA	NA	NA
1110008F13Rik	0.236941	0.978987	0.742047	0.135086	0.808367	0.0322756	0.164855	0.866887	629.142	433.383	645.777	947.028	1938.18	1234.63	1244.98	949.405	475.253	566.814	1137.56	968.21	2241.71	2449.81	3088.72	2349.24	2928.16	3343.38
1110008L16Rik	0.105267	-0.296819	-0.402086	-0.247103	0.961265	0.794771	0.756866	0.574385	120.041	223.593	172.207	182.163	9.32414	223.759	164.54	155.715	130.294	272.633	214.578	140.791	563.939	663.107	638.311	447.159	593.527	511.766
1110008P14Rik	0.708941	1	0.29106	-0.0160949	0.395523	0.0986282	0.758832	0.992801	112.538	80.7418	171.157	174.481	146.078	243.561	531.591	205.604	171.945	312.919	167.547	255.59	867.984	864.049	1097.54	905.083	965.162	926.774
1110012L19Rik	-0.507538	-0.461978	0.0455596	-0.292342	0.453015	0.382876	0.965938	0.409699	526.25	644.554	662.578	592.578	248.644	565.338	627.093	302.358	608.751	413.165	377.227	285.914	393.352	424.489	407.81	334.541	336.241	314.753
1110015O18Rik	-2.38291	-2.39105	NA	NA	0.0720728	0.043467	1	NA	48.2306	26.9139	NA	49.3815	NA	NA	NA	NA	NA	NA	NA	NA	NA	NA	NA	NA	NA	NA
1110017D15Rik	0.0926239	-0.559386	-0.65201	-0.117481	NA	NA	NA	0.966603	NA	11.7317	NA	NA	NA	NA	NA	NA	NA	NA	14.6971	NA	25.0863	27.6295	26.5963	30.6387	21.7808	16.3205
1110019D14Rik	-0.171362	-0.702328	-0.530966	NA	NA	0.593156	NA	NA	12.8615	9.66141	3.15013	NA	NA	NA	NA	NA	NA	NA	NA	17.3282	NA	NA	NA	NA	NA	NA
1110020A21Rik	-0.983551	0.176822	1.16037	NA	NA	NA	NA	NA	27.8666	24.1535	10.5004	37.3105	NA	NA	118.515	7.55896	NA	NA	4.89905	12.9961	NA	NA	NA	NA	NA	NA
1110025L11Rik	NA	NA	NA	NA	NA	NA	NA	NA	NA	NA	NA	NA	NA	NA	NA	NA	NA	NA	NA	NA	NA	NA	NA	NA	NA	NA
1110028F11Rik	NA	NA	NA	NA	NA	NA	NA	NA	NA	NA	NA	NA	NA	NA	NA	NA	NA	NA	NA	NA	NA	NA	NA	NA	NA	NA
1110028F18Rik	NA	NA	NA	NA	NA	NA	NA	NA	NA	NA	NA	NA	NA	NA	NA	NA	NA	NA	NA	NA	NA	NA	NA	NA	NA	NA
1110032A03Rik	-0.072499	-0.822845	-0.750346	0.0262393	0.968801	0.265132	0.373921	NA	542.326	637.653	412.667	325.918	441.343	98.0183	369.352	125.479	200.781	686.735	550.653	379.053	2.0069	NA	0.886543	2.48422	NA	1.16575
1110032F04Rik	NA	NA	NA	NA	NA	NA	NA	NA	NA	NA	NA	NA	NA	NA	NA	NA	NA	NA	NA	NA	NA	NA	NA	NA	NA	NA
1110034G24Rik	-1.23605	-1.25368	-0.0176292	-0.571637	0.487034	0.349022	1	0.30207	260.445	298.124	245.71	261.173	NA	47.524	200.209	49.1332	133.498	NA	62.7078	106.135	82.2829	49.3981	54.0791	33.1229	36.7551	37.3041
1110036E04Rik	NA	NA	NA	NA	NA	NA	NA	NA	NA	NA	NA	NA	NA	NA	NA	NA	NA	NA	NA	NA	NA	NA	NA	NA	NA	NA
1110037F02Rik	0.247823	-0.109415	-0.357237	0.00722574	0.845357	0.901679	0.691854	0.998177	587.342	445.805	243.61	443.336	639.636	379.202	247.385	319.744	205.053	790.729	431.116	636.81	3005.33	2875.98	2656.97	2791.43	2767.52	3023.96
1110038B12Rik	0.338459	-0.190719	-0.529178	NA	0.829406	0.86013	0.621946	NA	275.45	155.963	109.205	98.7631	172.186	119.8	155.335	105.07	77.9628	88.067	188.123	474.358	NA	NA	NA	NA	NA	NA
1110038F14Rik	0.491621	0.098785	-0.392836	-0.00539414	0.332762	0.860068	0.420364	0.998597	381.558	371.274	423.168	310.555	373.587	462.369	322.176	436.152	715.549	296.992	508.521	586.991	608.091	642.176	875.018	683.988	676.566	756.574
1110046J04Rik	-0.351377	0.563057	0.914434	NA	0.873173	0.658032	0.485285	NA	130.759	104.205	60.9026	125.1	3.72966	252.471	243.933	179.147	114.274	128.353	50.9501	17.3282	NA	NA	NA	NA	NA	NA
1110051M20Rik	-0.55957	-0.528002	0.0315679	-0.0521011	0.3822	0.304623	0.980865	0.980343	966.756	1093.81	334.964	920.691	680.041	414.845	662.762	512.498	543.604	499.358	686.846	489.52	970.336	1127.78	1301.45	920.816	1078.15	1271.84
Lppos	0.915728	0.775844	-0.139885	NA	0.486953	0.452654	0.937208	NA	23.5794	32.4347	15.7507	49.3815	46.6207	50.4943	59.8327	70.2983	8.54387	57.1498	39.1924	149.455	NA	NA	NA	NA	NA	NA
Ldah	-0.0836353	-0.731737	-0.648101	NA	0.888663	0.00199674	0.0122848	NA	787.767	804.658	1027.99	810.954	542.043	497.022	442.992	570.702	1008.18	668.934	859.293	699.624	NA	NA	NA	NA	NA	NA
Sdhaf4	0.844931	1.08698	0.242053	NA	0.0391149	0.0020056	0.679196	NA	159.697	213.241	200.558	284.218	641.501	517.814	373.954	322.012	326.803	406.607	377.227	452.698	NA	NA	NA	NA	NA	NA
1110059E24Rik	-0.0316377	0.780857	0.812494	-0.318968	0.979123	0.0836305	0.0947243	0.533098	908.879	550.01	462.019	671.589	967.224	1090.08	1431.38	1047.67	885.359	808.53	510.481	329.235	355.221	460.491	474.301	249.25	345.77	410.345
1110059G10Rik	0.0785809	-0.817341	-0.895922	0.01129	0.953681	0.128048	0.116762	0.997852	243.297	218.762	338.114	434.557	230.617	179.205	83.9959	186.706	328.939	189.25	433.076	355.227	527.815	599.476	693.277	472.829	618.03	748.413
1110065P20Rik	0.302475	0.973802	0.671327	-0.0395153	0.781517	0.0756875	0.318208	0.985685	110.395	136.64	174.307	119.613	280.967	126.731	432.636	260.784	189.033	89.9407	188.123	207.938	1237.25	1321.19	1818.3	1440.85	1451.15	1356.94
Lockd	0.61541	1.91044	1.29503	NA	0.787024	0.0996992	0.365707	NA	15.0051	8.28121	18.9008	NA	40.4046	85.1472	80.544	65.0071	12.8158	NA	32.3337	34.6563	NA	NA	NA	NA	NA	NA
1190002N15Rik	-0.497592	-2.07931	-1.58172	1.30711	0.854539	0.0997118	0.294797	1.91358e-05	154.338	149.752	NA	121.808	22.3779	NA	NA	4.53538	24.5636	5.6213	97.981	121.297	177.611	180.847	80.6754	583.791	439.7	339.234
1190003K10Rik	NA	NA	NA	-0.0625372	NA	NA	NA	NA	NA	NA	NA	NA	NA	NA	NA	NA	NA	NA	NA	NA	1.00345	0.837257	NA	NA	NA	NA
1190005I06Rik	-2.06861	-0.639174	1.42944	0.00962168	0.130433	0.679189	0.330576	NA	35.3691	119.387	38.8516	64.7447	NA	16.8314	92.0503	30.2358	11.7478	NA	9.7981	6.49806	NA	0.837257	NA	NA	NA	1.16575
1190007I07Rik	-1.01933	-1.0137	0.00562927	0.00648459	NA	NA	NA	0.998597	53.5896	51.7576	67.2028	77.9131	75.2147	NA	1.15063	8.31486	10.6798	1.87377	4.89905	67.1466	93.3209	117.216	137.414	104.337	127.962	118.907
Ncbp3	-0.417675	-0.988088	-0.570413	NA	0.737322	0.151162	0.524776	NA	886.372	505.154	612.176	167.897	369.858	82.177	258.892	325.035	349.231	400.986	330.196	509.014	NA	NA	NA	NA	NA	NA
1300002E11Rik	-0.456636	-0.438262	0.0183744	NA	0.682153	0.572822	0.997122	NA	514.46	456.847	329.714	305.068	193.942	427.716	299.164	240.375	593.799	209.862	235.154	106.135	NA	NA	NA	NA	NA	NA
Stra6l	3.26261	NA	-3.27024	NA	0.0081316	1	0.00753726	NA	NA	NA	NA	NA	NA	NA	NA	NA	25.6316	192.061	100.92	NA	NA	NA	NA	NA	NA	NA
1300017J02Rik	1.21818	NA	-1.21996	0.452577	NA	NA	NA	0.583394	NA	NA	NA	NA	NA	NA	NA	NA	NA	48.7179	NA	NA	8.0276	9.20982	12.4116	28.9825	12.2517	16.3205
1500004A13Rik	-0.581592	-1.89183	-1.31024	NA	0.721061	0.0259483	0.202027	NA	78.2408	40.0258	58.8025	6.5842	13.0538	6.93059	4.60252	14.362	35.2435	30.9171	25.475	23.8262	NA	NA	NA	NA	NA	NA
1500009C09Rik	-1.13406	-1.13993	NA	-0.108688	NA	NA	NA	NA	NA	16.5624	NA	NA	NA	NA	NA	NA	NA	NA	NA	NA	NA	1.67451	2.65963	NA	NA	NA
1500009L16Rik	0.728244	-2.19849	-2.92673	0.250825	0.402096	5.89079e-05	7.47748e-08	0.853272	224.004	135.95	214.209	504.789	57.1881	57.4249	71.339	24.1887	453.893	314.793	352.731	725.616	14.0483	9.20982	10.6385	5.79651	14.9743	31.4753
1500011B03Rik	-0.661938	-0.263089	0.398849	NA	0.569071	0.793937	0.722567	NA	297.958	552.771	518.722	211.792	436.991	239.6	352.092	266.075	41.6514	183.629	294.923	435.37	NA	NA	NA	NA	NA	NA
1500011K16Rik	-0.938432	-0.284987	0.653445	NA	0.259991	0.749698	0.445418	NA	188.635	163.554	162.757	330.308	47.8639	211.878	261.193	163.274	61.9431	143.343	104.84	108.301	NA	NA	NA	NA	NA	NA
Zfas1	1.66455	0.919414	-0.745137	NA	0.0472286	0.294997	0.4698	NA	48.2306	35.1951	21.0009	25.2394	87.6469	36.6331	120.816	21.921	103.594	94.6251	57.8088	218.768	NA	NA	NA	NA	NA	NA
1500012K07Rik	-0.588812	-0.858239	-0.269426	NA	NA	NA	NA	NA	2.14358	6.90101	NA	NA	NA	NA	NA	NA	NA	NA	1.95962	NA	NA	NA	NA	NA	NA	NA
1500015A07Rik	-0.0919381	-2.41846	-2.32652	NA	0.978252	0.0505766	0.0863993	NA	58.9485	64.1794	60.9026	NA	NA	NA	NA	NA	60.8751	NA	25.475	80.1427	NA	NA	NA	NA	NA	NA
1500015L24Rik	NA	NA	NA	NA	NA	NA	NA	NA	NA	NA	NA	NA	NA	NA	NA	NA	NA	NA	NA	NA	NA	NA	NA	NA	NA	NA
1500015O10Rik	-0.0491533	0.390261	0.439414	0.287737	0.981761	0.722807	0.731529	NA	142.548	52.4477	81.9035	374.202	375.452	224.749	51.7783	231.304	163.402	159.27	218.498	84.4747	NA	NA	NA	3.31229	5.4452	1.16575
1500017E21Rik	1.38974	-0.977625	-2.36737	NA	0.4426	0.519004	0.078012	NA	2.14358	9.66141	3.15013	5.48684	NA	NA	NA	NA	108.934	NA	NA	17.3282	NA	NA	NA	NA	NA	NA
1600002D24Rik	NA	NA	NA	NA	NA	NA	NA	NA	NA	NA	NA	NA	NA	NA	NA	NA	NA	NA	NA	NA	NA	NA	NA	NA	NA	NA
1600002H07Rik	-0.602979	-0.696792	-0.0938124	-0.155184	0.805244	0.649481	0.976686	0.853272	58.9485	154.583	205.809	216.181	NA	106.929	87.4478	113.384	NA	160.207	130.315	49.8184	308.059	241.967	290.786	260.843	272.26	212.167
1600002K03Rik	0.457424	0.623236	0.165813	0.159239	0.847171	0.659864	0.941593	0.838597	48.2306	63.4893	92.4039	NA	85.1605	49.5042	171.444	58.9599	82.2348	6.55818	77.405	147.289	416.432	621.244	510.649	520.029	660.231	572.385
1600010M07Rik	0.965339	0.275765	-0.689573	NA	0.659756	0.883358	0.725645	NA	NA	NA	29.4012	17.5579	NA	16.8314	47.1758	6.04717	92.9146	29.9802	2.93943	38.9883	NA	NA	NA	NA	NA	NA
1600012H06Rik	0.0742871	0.201419	0.127132	-0.00243685	0.960426	0.799575	0.907402	0.999187	539.111	866.077	1599.22	567.339	917.495	929.689	1380.75	912.367	1604.11	450.641	1043.5	673.632	1297.46	1479.43	1520.42	1346.45	1466.12	1479.34
1600014C10Rik	0.121591	1.39231	1.27072	-0.283351	0.936374	0.0156929	0.0450973	0.546709	243.297	142.161	162.757	272.147	535.206	888.105	322.176	548.025	72.6229	213.609	350.772	259.922	300.032	241.13	247.346	205.362	217.808	211.001
1600014C23Rik	NA	NA	NA	NA	NA	NA	NA	NA	NA	NA	NA	NA	NA	NA	NA	NA	NA	NA	NA	NA	NA	NA	NA	NA	NA	NA
Fthl17a	NA	NA	NA	NA	NA	NA	NA	NA	NA	NA	NA	NA	NA	NA	NA	NA	NA	NA	NA	NA	NA	NA	NA	NA	NA	NA
1600015I10Rik	NA	NA	NA	NA	NA	NA	NA	NA	NA	NA	NA	NA	NA	NA	NA	NA	NA	NA	NA	NA	NA	NA	NA	NA	NA	NA
Lmntd2	-1.55323	-2.01551	-0.462281	NA	NA	0.115633	NA	NA	9.64612	14.4921	2.10009	1.09737	0.621609	NA	NA	NA	NA	0.936883	NA	2.16602	NA	NA	NA	NA	NA	NA
1600019K03Rik	NA	NA	NA	NA	NA	NA	NA	NA	NA	NA	NA	NA	NA	NA	NA	NA	NA	NA	NA	NA	NA	NA	NA	NA	NA	NA
1600020E01Rik	-0.309389	-1.58937	-1.27998	NA	0.897357	0.138045	0.310828	NA	265.804	202.89	120.755	111.931	129.295	16.8314	NA	24.1887	154.858	91.8145	194.982	95.3048	NA	NA	NA	NA	NA	NA
1600023N17Rik	-0.676875	-0.965737	-0.288862	NA	0.732646	0.43214	0.881473	NA	27.8666	NA	66.1528	NA	NA	NA	NA	NA	NA	NA	17.6366	NA	NA	NA	NA	NA	NA	NA
1600025M17Rik	NA	NA	NA	NA	NA	NA	NA	NA	NA	NA	NA	NA	NA	NA	NA	NA	NA	NA	NA	NA	NA	NA	NA	NA	NA	NA
1600027J07Rik	NA	NA	NA	NA	NA	NA	NA	NA	NA	NA	NA	NA	NA	NA	NA	NA	NA	NA	NA	NA	NA	NA	NA	NA	NA	NA
1600029I14Rik	NA	NA	NA	NA	NA	NA	NA	NA	NA	NA	NA	NA	NA	NA	NA	NA	NA	NA	NA	NA	NA	NA	NA	NA	NA	NA
1600029O15Rik	-0.156949	-1.2626	-1.10565	NA	0.960865	0.354368	0.492807	NA	15.0051	NA	NA	43.8947	NA	NA	NA	NA	NA	22.4852	10.7779	12.9961	NA	NA	NA	NA	NA	NA
1700001C02Rik	NA	NA	NA	NA	NA	NA	NA	NA	NA	NA	NA	NA	NA	NA	NA	NA	NA	NA	NA	NA	NA	NA	NA	NA	NA	NA
1700001C19Rik	NA	1.24039	1.23998	-0.0855668	1	0.289287	0.343906	NA	NA	NA	NA	NA	NA	62.3753	NA	27.9682	NA	NA	NA	NA	5.01725	7.53531	0.886543	6.62458	NA	2.33151
1700001D01Rik	0.985531	0.117343	-0.868187	NA	NA	NA	NA	NA	NA	NA	NA	NA	NA	NA	NA	0.755896	NA	NA	NA	10.8301	NA	NA	NA	NA	NA	NA
1700001F09Rik	NA	NA	NA	NA	NA	NA	NA	NA	NA	NA	NA	NA	NA	NA	NA	NA	NA	NA	NA	NA	NA	NA	NA	NA	NA	NA
1700001G11Rik	-1.02141	-0.767479	0.253931	NA	0.246752	0.324051	0.831702	NA	77.169	73.1507	43.0518	37.3105	24.8644	28.7124	41.4226	34.7712	13.8838	14.0532	44.0914	34.6563	NA	NA	NA	NA	NA	NA
1700001G17Rik	0.372647	0.509328	0.136681	NA	NA	NA	NA	NA	NA	2.7604	NA	NA	NA	NA	NA	21.1651	NA	NA	NA	15.1621	NA	NA	NA	NA	NA	NA
1700001J03Rik	-1.06569	-1.07402	NA	NA	NA	NA	NA	NA	NA	9.66141	NA	NA	NA	NA	NA	NA	NA	NA	NA	NA	NA	NA	NA	NA	NA	NA
1700001J11Rik	0.305212	0.91325	0.608039	NA	NA	NA	NA	NA	NA	NA	NA	NA	NA	NA	31.067	NA	NA	NA	6.85867	NA	NA	NA	NA	NA	NA	NA
1700001K19Rik	-0.991626	-0.683802	0.307824	-0.198238	NA	0.611049	NA	NA	31.082	4.14061	7.35031	NA	NA	NA	NA	8.31486	NA	NA	NA	NA	6.0207	4.18628	5.31926	0.828072	2.7226	4.66301
1700001K23Rik	-0.264871	-0.745831	-0.48096	NA	NA	0.564942	NA	NA	17.1487	6.90101	NA	NA	NA	NA	NA	NA	NA	NA	NA	12.9961	NA	NA	NA	NA	NA	NA
1700001L05Rik	0.489218	1.24093	0.75171	NA	0.858531	0.382818	0.69378	NA	NA	2.0703	1.05004	7.68157	NA	62.3753	1.15063	30.2358	3.20395	NA	NA	28.1582	NA	NA	NA	NA	NA	NA
1700001L19Rik	-1.431	-1.43448	NA	NA	0.323492	0.226259	1	NA	8.57433	6.90101	NA	40.6026	NA	NA	NA	NA	NA	NA	NA	NA	NA	NA	NA	NA	NA	NA
1700001O22Rik	0.894205	1.22324	0.329035	0.237635	0.691032	0.39362	0.886864	0.865759	16.0769	29.6743	NA	7.68157	67.1338	98.0183	NA	93.7311	NA	125.542	19.5962	32.4903	7.02415	7.53531	6.2058	13.2492	6.8065	11.6575
1700001P01Rik	-0.888782	-0.531994	0.356788	0.0348898	0.613937	0.702753	0.841583	NA	32.1537	NA	30.4513	NA	17.4051	NA	NA	NA	NA	NA	NA	NA	NA	1.67451	NA	3.31229	NA	NA
1700003C15Rik	NA	NA	NA	NA	NA	NA	NA	NA	NA	NA	NA	NA	NA	NA	NA	NA	NA	NA	NA	NA	NA	NA	NA	NA	NA	NA
1700003D09Rik	-2.21861	-0.755487	1.46312	NA	0.0414359	0.549923	0.224857	NA	228.292	467.198	185.858	88.8868	41.0262	109.899	288.808	68.0306	NA	29.9802	68.5867	36.8223	NA	NA	NA	NA	NA	NA
1700003E16Rik	-0.476069	-2.22439	-1.74832	0.308246	0.865107	0.0783761	0.239935	0.786189	5.35896	26.9139	56.7024	18.6552	NA	NA	NA	NA	NA	NA	44.0914	17.3282	26.0897	38.5138	21.277	62.9335	36.7551	22.1493
1700003E24Rik	NA	NA	NA	NA	NA	NA	NA	NA	NA	NA	NA	NA	NA	NA	NA	NA	NA	NA	NA	NA	NA	NA	NA	NA	NA	NA
1700003F12Rik	0.0873878	0.325909	0.238521	-0.0578287	0.975201	0.828789	0.905652	0.986745	10.7179	NA	NA	NA	NA	20.7918	NA	8.31486	NA	NA	1.95962	12.9961	8.0276	3.34903	5.31926	4.14036	6.8065	3.49726
1700003G13Rik	NA	NA	NA	NA	NA	NA	NA	NA	NA	NA	NA	NA	NA	NA	NA	NA	NA	NA	NA	NA	NA	NA	NA	NA	NA	NA
1700003G18Rik	-0.498758	-0.528926	NA	NA	NA	NA	NA	NA	1.07179	NA	NA	NA	NA	NA	NA	NA	NA	NA	NA	NA	NA	NA	NA	NA	NA	NA
1700003H04Rik	NA	NA	NA	NA	NA	NA	NA	NA	NA	NA	NA	NA	NA	NA	NA	NA	NA	NA	NA	NA	NA	NA	NA	NA	NA	NA
1700003L19Rik	NA	NA	NA	NA	NA	NA	NA	NA	NA	NA	NA	NA	NA	NA	NA	NA	NA	NA	NA	NA	NA	NA	NA	NA	NA	NA
Cfap206	-0.953916	-0.965599	NA	NA	NA	NA	NA	NA	NA	NA	5.25022	NA	NA	NA	NA	NA	NA	NA	NA	NA	NA	NA	NA	NA	NA	NA
1700003M07Rik	-0.0844323	-0.655144	-0.570712	NA	NA	NA	NA	NA	NA	19.3228	NA	NA	NA	NA	NA	NA	13.8838	NA	NA	2.16602	NA	NA	NA	NA	NA	NA
1700003P14Rik	NA	NA	NA	NA	NA	NA	NA	NA	NA	NA	NA	NA	NA	NA	NA	NA	NA	NA	NA	NA	NA	NA	NA	NA	NA	NA
1700006A11Rik	NA	NA	NA	NA	NA	NA	NA	NA	NA	NA	NA	NA	NA	NA	NA	NA	NA	NA	NA	NA	NA	NA	NA	NA	NA	NA
1700006E09Rik	NA	NA	NA	-0.067466	NA	NA	NA	NA	NA	NA	NA	NA	NA	NA	NA	NA	NA	NA	NA	NA	NA	2.51177	NA	NA	NA	NA
1700006F04Rik	-0.498758	-0.528926	NA	NA	NA	NA	NA	NA	1.07179	NA	NA	NA	NA	NA	NA	NA	NA	NA	NA	NA	NA	NA	NA	NA	NA	NA
1700006H21Rik	NA	NA	NA	NA	NA	NA	NA	NA	NA	NA	NA	NA	NA	NA	NA	NA	NA	NA	NA	NA	NA	NA	NA	NA	NA	NA
1700007B14Rik	NA	NA	NA	NA	NA	NA	NA	NA	NA	NA	NA	NA	NA	NA	NA	NA	NA	NA	NA	NA	NA	NA	NA	NA	NA	NA
1700007F19Rik	NA	NA	NA	NA	NA	NA	NA	NA	NA	NA	NA	NA	NA	NA	NA	NA	NA	NA	NA	NA	NA	NA	NA	NA	NA	NA
1700007G11Rik	0.351536	1.49281	1.14128	-0.384219	0.902192	0.266483	0.479191	0.225105	NA	14.4921	NA	NA	22.9995	136.632	NA	136.061	NA	NA	26.4549	19.4942	1645.66	1670.33	2288.17	1338.99	1257.84	1595.92
1700007J10Rik	-0.188376	-0.931908	-0.743533	NA	0.93599	0.384202	0.572186	NA	52.5178	33.8149	94.504	52.6736	46.6207	13.8612	11.5063	34.7712	100.391	74.0137	16.6568	8.66408	NA	NA	NA	NA	NA	NA
1700007K09Rik	NA	NA	NA	0.217559	NA	NA	NA	NA	NA	NA	NA	NA	NA	NA	NA	NA	NA	NA	NA	NA	3.01035	0.837257	0.886543	5.79651	5.4452	1.16575
1700007K13Rik	-0.622581	0.0676757	0.690256	0.0989785	0.766057	0.970319	0.665528	NA	23.5794	6.21091	NA	NA	NA	24.7521	NA	9.82665	NA	NA	NA	NA	3.01035	1.67451	NA	4.14036	NA	4.66301
1700007L15Rik	0.0747013	-0.402705	-0.477406	NA	0.981761	0.821231	0.818079	NA	15.0051	20.703	22.0509	NA	NA	4.95042	NA	24.1887	1.06798	NA	54.8693	8.66408	NA	NA	NA	NA	NA	NA
1700007P06Rik	NA	NA	NA	NA	NA	NA	NA	NA	NA	NA	NA	NA	NA	NA	NA	NA	NA	NA	NA	NA	NA	NA	NA	NA	NA	NA
Ccdc7b	NA	NA	NA	NA	NA	NA	NA	NA	NA	NA	NA	NA	NA	NA	NA	NA	NA	NA	NA	NA	NA	NA	NA	NA	NA	NA
Tcp11x2	NA	NA	NA	NA	NA	NA	NA	NA	NA	NA	NA	NA	NA	NA	NA	NA	NA	NA	NA	NA	NA	NA	NA	NA	NA	NA
1700008J07Rik	-0.185338	0.642061	0.827399	NA	0.947032	0.64368	0.592492	NA	40.7281	33.8149	37.8016	20.85	15.5402	107.919	57.5314	58.204	11.7478	NA	76.4251	23.8262	NA	NA	NA	NA	NA	NA
1700008K24Rik	NA	NA	NA	NA	NA	NA	NA	NA	NA	NA	NA	NA	NA	NA	NA	NA	NA	NA	NA	NA	NA	NA	NA	NA	NA	NA
1700008O03Rik	-0.644753	-0.313009	0.331744	NA	NA	0.85966	NA	NA	18.2205	6.21091	2.10009	1.09737	NA	NA	16.1088	NA	NA	NA	2.93943	4.33204	NA	NA	NA	NA	NA	NA
1700008P02Rik	NA	NA	NA	NA	NA	NA	NA	NA	NA	NA	NA	NA	NA	NA	NA	NA	NA	NA	NA	NA	NA	NA	NA	NA	NA	NA
1700009C05Rik	NA	NA	NA	NA	NA	NA	NA	NA	NA	NA	NA	NA	NA	NA	NA	NA	NA	NA	NA	NA	NA	NA	NA	NA	NA	NA
1700009J07Rik	NA	NA	NA	NA	NA	NA	NA	NA	NA	NA	NA	NA	NA	NA	NA	NA	NA	NA	NA	NA	NA	NA	NA	NA	NA	NA
1700009N14Rik	NA	NA	NA	NA	NA	NA	NA	NA	NA	NA	NA	NA	NA	NA	NA	NA	NA	NA	NA	NA	NA	NA	NA	NA	NA	NA
Cfap126	1.62403	0.408712	-1.21532	NA	0.321522	0.816729	0.452017	NA	5.35896	7.59111	8.40035	NA	NA	24.7521	NA	12.0943	51.2632	42.1597	10.7779	36.8223	NA	NA	NA	NA	NA	NA
1700010B08Rik	NA	NA	NA	NA	NA	NA	NA	NA	NA	NA	NA	NA	NA	NA	NA	NA	NA	NA	NA	NA	NA	NA	NA	NA	NA	NA
1700010D01Rik	NA	NA	NA	NA	NA	NA	NA	NA	NA	NA	NA	NA	NA	NA	NA	NA	NA	NA	NA	NA	NA	NA	NA	NA	NA	NA
1700010I02Rik	NA	NA	NA	NA	NA	NA	NA	NA	NA	NA	NA	NA	NA	NA	NA	NA	NA	NA	NA	NA	NA	NA	NA	NA	NA	NA
1700010I14Rik	0.219073	0.0402771	-0.178796	-9.34735e-05	0.943233	0.987516	0.945084	NA	23.5794	31.7446	40.9517	NA	16.7835	NA	NA	86.928	100.391	NA	NA	41.1544	NA	NA	0.886543	0.828072	NA	NA
1700010J16Rik	NA	NA	NA	NA	NA	NA	NA	NA	NA	NA	NA	NA	NA	NA	NA	NA	NA	NA	NA	NA	NA	NA	NA	NA	NA	NA
1700010K23Rik	-3.91924	-2.65799	1.26125	NA	0.00049673	0.0209942	0.417156	NA	310.82	390.597	181.658	126.197	NA	25.7422	14.9582	30.2358	NA	NA	10.7779	NA	NA	NA	NA	NA	NA	NA
Krt88	NA	NA	NA	NA	NA	NA	NA	NA	NA	NA	NA	NA	NA	NA	NA	NA	NA	NA	NA	NA	NA	NA	NA	NA	NA	NA
1700011B04Rik	NA	NA	NA	NA	NA	NA	NA	NA	NA	NA	NA	NA	NA	NA	NA	NA	NA	NA	NA	NA	NA	NA	NA	NA	NA	NA
Stpg4	NA	NA	NA	-0.0898061	NA	NA	NA	NA	NA	NA	NA	NA	NA	NA	NA	NA	NA	NA	NA	NA	5.01725	NA	NA	NA	NA	NA
1700011H14Rik	NA	NA	NA	NA	NA	NA	NA	NA	NA	NA	NA	NA	NA	NA	NA	NA	NA	NA	NA	NA	NA	NA	NA	NA	NA	NA
1700011I03Rik	1.06437	NA	-1.07036	NA	NA	NA	NA	NA	NA	NA	NA	NA	NA	NA	NA	NA	NA	6.55818	2.93943	NA	NA	NA	NA	NA	NA	NA
1700011L22Rik	-0.847343	-0.861481	NA	NA	NA	NA	NA	NA	3.21537	NA	NA	NA	NA	NA	NA	NA	NA	NA	NA	NA	NA	NA	NA	NA	NA	NA
1700011M02Rik	NA	NA	NA	NA	NA	NA	NA	NA	NA	NA	NA	NA	NA	NA	NA	NA	NA	NA	NA	NA	NA	NA	NA	NA	NA	NA
1700012A03Rik	NA	NA	NA	NA	NA	NA	NA	NA	NA	NA	NA	NA	NA	NA	NA	NA	NA	NA	NA	NA	NA	NA	NA	NA	NA	NA
1700012B07Rik	NA	NA	NA	NA	NA	NA	NA	NA	NA	NA	NA	NA	NA	NA	NA	NA	NA	NA	NA	NA	NA	NA	NA	NA	NA	NA
1700012B09Rik	NA	NA	NA	NA	NA	NA	NA	NA	NA	NA	NA	NA	NA	NA	NA	NA	NA	NA	NA	NA	NA	NA	NA	NA	NA	NA
1700012D01Rik	-0.644707	0.0796988	0.724406	NA	0.795613	0.96976	0.701263	NA	32.1537	17.2525	22.0509	NA	21.1347	NA	57.5314	2.26769	NA	NA	NA	19.4942	NA	NA	NA	NA	NA	NA
1700012D14Rik	0.0786448	0.237267	0.158622	NA	0.980959	0.899265	0.952735	NA	16.0769	4.14061	5.25022	1.09737	31.7021	NA	NA	6.80306	NA	NA	10.7779	19.4942	NA	NA	NA	NA	NA	NA
1700012I11Rik	NA	NA	NA	NA	NA	NA	NA	NA	NA	NA	NA	NA	NA	NA	NA	NA	NA	NA	NA	NA	NA	NA	NA	NA	NA	NA
1700012L04Rik	NA	NA	NA	NA	NA	NA	NA	NA	NA	NA	NA	NA	NA	NA	NA	NA	NA	NA	NA	NA	NA	NA	NA	NA	NA	NA
1700012P22Rik	NA	NA	NA	0.0090405	NA	NA	NA	NA	NA	NA	NA	NA	NA	NA	NA	NA	NA	NA	NA	NA	1.00345	NA	NA	NA	1.3613	NA
1700013D24Rik	NA	NA	NA	NA	NA	NA	NA	NA	NA	NA	NA	NA	NA	NA	NA	NA	NA	NA	NA	NA	NA	NA	NA	NA	NA	NA
1700013F07Rik	-1.12706	-1.1332	NA	-0.116258	NA	NA	NA	NA	6.43075	NA	9.4504	NA	NA	NA	NA	NA	NA	NA	NA	NA	1.00345	0.837257	1.77309	NA	NA	NA
1700013G24Rik	-0.498758	-0.528926	NA	NA	NA	NA	NA	NA	1.07179	NA	NA	NA	NA	NA	NA	NA	NA	NA	NA	NA	NA	NA	NA	NA	NA	NA
1700013H16Rik	-1.1089	-1.11571	NA	NA	NA	NA	NA	NA	NA	NA	13.6506	NA	NA	NA	NA	NA	NA	NA	NA	NA	NA	NA	NA	NA	NA	NA
1700015E13Rik	-1.07556	-1.08355	NA	-0.0421824	NA	NA	NA	NA	NA	10.3515	NA	NA	NA	NA	NA	NA	NA	NA	NA	NA	5.01725	NA	4.43272	5.79651	NA	1.16575
1700015F17Rik	-0.787805	-0.984284	-0.196479	NA	NA	0.412868	NA	NA	8.57433	1.3802	8.40035	NA	NA	NA	NA	NA	NA	NA	NA	2.16602	NA	NA	NA	NA	NA	NA
1700015G11Rik	NA	NA	NA	NA	NA	NA	NA	NA	NA	NA	NA	NA	NA	NA	NA	NA	NA	NA	NA	NA	NA	NA	NA	NA	NA	NA
1700016C15Rik	NA	0.846134	0.841788	NA	NA	NA	NA	NA	NA	NA	NA	NA	NA	NA	NA	3.02358	NA	NA	NA	NA	NA	NA	NA	NA	NA	NA
1700016D06Rik	1.11384	NA	-1.11861	NA	NA	NA	NA	NA	NA	NA	NA	NA	NA	NA	NA	NA	NA	NA	13.7173	NA	NA	NA	NA	NA	NA	NA
1700016G22Rik	NA	NA	NA	NA	NA	NA	NA	NA	NA	NA	NA	NA	NA	NA	NA	NA	NA	NA	NA	NA	NA	NA	NA	NA	NA	NA
1700016H13Rik	-1.03812	-1.04735	NA	-0.115107	NA	NA	NA	NA	NA	0.690101	NA	7.68157	NA	NA	NA	NA	NA	NA	NA	NA	1.00345	1.67451	0.886543	NA	NA	NA
1700016K19Rik	NA	NA	NA	NA	NA	NA	NA	NA	NA	NA	NA	NA	NA	NA	NA	NA	NA	NA	NA	NA	NA	NA	NA	NA	NA	NA
1700016L04Rik	NA	NA	NA	NA	NA	NA	NA	NA	NA	NA	NA	NA	NA	NA	NA	NA	NA	NA	NA	NA	NA	NA	NA	NA	NA	NA
1700016L21Rik	NA	NA	NA	NA	NA	NA	NA	NA	NA	NA	NA	NA	NA	NA	NA	NA	NA	NA	NA	NA	NA	NA	NA	NA	NA	NA
1700016P04Rik	NA	NA	NA	NA	NA	NA	NA	NA	NA	NA	NA	NA	NA	NA	NA	NA	NA	NA	NA	NA	NA	NA	NA	NA	NA	NA
1700017B05Rik	0.322467	0.592592	0.270125	0.190777	0.882893	0.62791	0.876778	0.721643	92.1741	133.88	80.8534	372.008	307.697	491.082	66.7365	252.469	180.489	9.36883	277.286	424.54	1122.86	918.47	1209.24	1350.59	1053.65	1344.11
1700017D01Rik	NA	NA	NA	NA	NA	NA	NA	NA	NA	NA	NA	NA	NA	NA	NA	NA	NA	NA	NA	NA	NA	NA	NA	NA	NA	NA
1700017G19Rik	NA	NA	NA	NA	NA	NA	NA	NA	NA	NA	NA	NA	NA	NA	NA	NA	NA	NA	NA	NA	NA	NA	NA	NA	NA	NA
1700017J07Rik	NA	NA	NA	NA	NA	NA	NA	NA	NA	NA	NA	NA	NA	NA	NA	NA	NA	NA	NA	NA	NA	NA	NA	NA	NA	NA
1700017N19Rik	NA	NA	NA	0.177072	NA	NA	NA	NA	NA	NA	NA	NA	NA	NA	NA	NA	NA	NA	NA	NA	NA	NA	NA	1.65614	2.7226	1.16575
1700018A04Rik	NA	NA	NA	NA	NA	NA	NA	NA	NA	NA	NA	NA	NA	NA	NA	NA	NA	NA	NA	NA	NA	NA	NA	NA	NA	NA
1700018B08Rik	-0.907904	-0.920737	NA	-9.34735e-05	NA	NA	NA	NA	NA	NA	4.20018	NA	NA	NA	NA	NA	NA	NA	NA	NA	NA	NA	0.886543	0.828072	NA	NA
1700018B24Rik	NA	NA	NA	NA	NA	NA	NA	NA	NA	NA	NA	NA	NA	NA	NA	NA	NA	NA	NA	NA	NA	NA	NA	NA	NA	NA
1700018C11Rik	NA	NA	NA	NA	NA	NA	NA	NA	NA	NA	NA	NA	NA	NA	NA	NA	NA	NA	NA	NA	NA	NA	NA	NA	NA	NA
1700018F24Rik	NA	NA	NA	NA	NA	NA	NA	NA	NA	NA	NA	NA	NA	NA	NA	NA	NA	NA	NA	NA	NA	NA	NA	NA	NA	NA
1700018G05Rik	1.08176	NA	-1.08733	NA	NA	NA	NA	NA	NA	NA	NA	NA	NA	NA	NA	NA	NA	NA	NA	10.8301	NA	NA	NA	NA	NA	NA
1700018L02Rik	-1.59828	-0.321034	1.27725	NA	0.000342892	0.588376	0.00686914	NA	166.128	207.03	185.858	115.224	129.295	99.9985	193.306	114.14	58.7391	37.4753	71.5261	45.4864	NA	NA	NA	NA	NA	NA
1700019A02Rik	-0.65379	-0.671443	NA	NA	NA	NA	NA	NA	NA	1.3802	NA	NA	NA	NA	NA	NA	NA	NA	NA	NA	NA	NA	NA	NA	NA	NA
1700019B03Rik	NA	NA	NA	0.056623	NA	NA	NA	NA	NA	NA	NA	NA	NA	NA	NA	NA	NA	NA	NA	NA	NA	NA	NA	NA	NA	1.16575
1700019B21Rik	-0.544069	-0.861992	-0.317923	NA	NA	NA	NA	NA	NA	NA	14.7006	NA	NA	NA	NA	NA	NA	3.74753	NA	NA	NA	NA	NA	NA	NA	NA
1700019D03Rik	0.184042	-2.19954	-2.38359	NA	0.949519	0.048053	0.0427594	NA	160.769	17.9426	153.306	168.995	NA	NA	31.067	22.6769	137.77	121.795	179.305	153.787	NA	NA	NA	NA	NA	NA
1700019E08Rik	NA	NA	NA	NA	NA	NA	NA	NA	NA	NA	NA	NA	NA	NA	NA	NA	NA	NA	NA	NA	NA	NA	NA	NA	NA	NA
Nat8f4	-0.228401	0.55264	0.781041	NA	0.938152	0.731695	0.660197	NA	80.3844	29.6743	NA	NA	NA	121.78	132.322	49.1332	NA	NA	59.7684	NA	NA	NA	NA	NA	NA	NA
1700019G24Rik	NA	NA	NA	NA	NA	NA	NA	NA	NA	NA	NA	NA	NA	NA	NA	NA	NA	NA	NA	NA	NA	NA	NA	NA	NA	NA
Cfap157	0.493749	0.56845	0.0747008	NA	0.8305	0.689576	0.980446	NA	15.0051	20.0129	51.4522	55.9657	45.9991	35.643	118.515	40.0625	110.002	NA	45.0712	69.3126	NA	NA	NA	NA	NA	NA
1700019M22Rik	NA	NA	NA	NA	NA	NA	NA	NA	NA	NA	NA	NA	NA	NA	NA	NA	NA	NA	NA	NA	NA	NA	NA	NA	NA	NA
1700019N19Rik	NA	NA	NA	NA	NA	NA	NA	NA	NA	NA	NA	NA	NA	NA	NA	NA	NA	NA	NA	NA	NA	NA	NA	NA	NA	NA
1700019O17Rik	NA	NA	NA	NA	NA	NA	NA	NA	NA	NA	NA	NA	NA	NA	NA	NA	NA	NA	NA	NA	NA	NA	NA	NA	NA	NA
1700020A23Rik	-1.4268	-1.43035	NA	NA	0.32479	0.227604	1	NA	5.35896	14.4921	34.6515	NA	NA	NA	NA	NA	NA	NA	NA	NA	NA	NA	NA	NA	NA	NA
1700020D05Rik	NA	NA	NA	NA	NA	NA	NA	NA	NA	NA	NA	NA	NA	NA	NA	NA	NA	NA	NA	NA	NA	NA	NA	NA	NA	NA
1700020G17Rik	NA	NA	NA	NA	NA	NA	NA	NA	NA	NA	NA	NA	NA	NA	NA	NA	NA	NA	NA	NA	NA	NA	NA	NA	NA	NA
1700020I14Rik	0.465983	0.827392	0.361409	NA	0.711744	0.272341	0.735191	NA	366.553	426.482	348.615	163.508	831.092	585.14	413.076	604.717	83.3028	768.244	572.209	431.038	NA	NA	NA	NA	NA	NA
1700020L24Rik	-0.497769	0.234415	0.732184	NA	NA	0.880765	NA	NA	8.57433	8.28121	NA	NA	NA	20.7918	NA	8.31486	NA	NA	NA	NA	NA	NA	NA	NA	NA	NA
1700020M21Rik	NA	NA	NA	NA	NA	NA	NA	NA	NA	NA	NA	NA	NA	NA	NA	NA	NA	NA	NA	NA	NA	NA	NA	NA	NA	NA
1700020N01Rik	NA	NA	NA	NA	NA	NA	NA	NA	NA	NA	NA	NA	NA	NA	NA	NA	NA	NA	NA	NA	NA	NA	NA	NA	NA	NA
1700020N15Rik	NA	NA	NA	NA	NA	NA	NA	NA	NA	NA	NA	NA	NA	NA	NA	NA	NA	NA	NA	NA	NA	NA	NA	NA	NA	NA
1700020N18Rik	NA	NA	NA	NA	NA	NA	NA	NA	NA	NA	NA	NA	NA	NA	NA	NA	NA	NA	NA	NA	NA	NA	NA	NA	NA	NA
1700021F05Rik	0.17179	-0.332858	-0.504648	-0.122423	0.848923	0.507539	0.325722	0.913059	366.553	283.631	426.318	301.776	258.589	262.372	225.523	339.397	420.786	564.94	347.832	223.1	295.014	347.461	375.008	243.453	311.738	371.875
1700021F07Rik	NA	NA	NA	0.0683046	NA	NA	NA	NA	NA	NA	NA	NA	NA	NA	NA	NA	NA	NA	NA	NA	NA	NA	NA	NA	NA	2.33151
Rubcn	0.44071	-0.101331	-0.542041	NA	0.546349	0.883612	0.348243	NA	505.886	886.09	558.624	787.91	1074.76	474.25	475.21	520.812	731.569	1260.11	688.806	1078.68	NA	NA	NA	NA	NA	NA
1700021N21Rik	-1.13145	-1.13742	NA	NA	NA	NA	NA	NA	1.07179	4.83071	10.5004	NA	NA	NA	NA	NA	NA	NA	NA	NA	NA	NA	NA	NA	NA	NA
1700022A21Rik	NA	NA	NA	NA	NA	NA	NA	NA	NA	NA	NA	NA	NA	NA	NA	NA	NA	NA	NA	NA	NA	NA	NA	NA	NA	NA
1700022A22Rik	NA	NA	NA	NA	NA	NA	NA	NA	NA	NA	NA	NA	NA	NA	NA	NA	NA	NA	NA	NA	NA	NA	NA	NA	NA	NA
1700022E09Rik	NA	NA	NA	NA	NA	NA	NA	NA	NA	NA	NA	NA	NA	NA	NA	NA	NA	NA	NA	NA	NA	NA	NA	NA	NA	NA
1700022H16Rik	NA	NA	NA	NA	NA	NA	NA	NA	NA	NA	NA	NA	NA	NA	NA	NA	NA	NA	NA	NA	NA	NA	NA	NA	NA	NA
1700022I11Rik	-1.07105	-1.07919	NA	-0.0509719	NA	NA	NA	NA	9.64612	0.690101	NA	NA	NA	NA	NA	NA	NA	NA	NA	NA	1.00345	NA	NA	NA	NA	NA
1700023C21Rik	-0.745038	-0.760203	NA	NA	NA	NA	NA	NA	NA	NA	2.10009	NA	NA	NA	NA	NA	NA	NA	NA	NA	NA	NA	NA	NA	NA	NA
Thegl	NA	NA	NA	NA	NA	NA	NA	NA	NA	NA	NA	NA	NA	NA	NA	NA	NA	NA	NA	NA	NA	NA	NA	NA	NA	NA
1700023F02Rik	NA	1.20324	1.20235	NA	NA	NA	NA	NA	NA	NA	NA	NA	NA	NA	39.1214	NA	NA	NA	NA	NA	NA	NA	NA	NA	NA	NA
1700023F06Rik	0.71791	-0.188305	-0.906215	-0.0653843	NA	NA	NA	NA	1.07179	NA	NA	NA	NA	NA	NA	NA	NA	3.74753	NA	4.33204	4.0138	7.53531	1.77309	0.828072	5.4452	4.66301
Smkr-ps	-0.486928	-0.848129	-0.361201	NA	NA	0.499203	NA	NA	7.50254	NA	13.6506	NA	NA	NA	NA	NA	NA	NA	NA	6.49806	NA	NA	NA	NA	NA	NA
1700024B18Rik	NA	NA	NA	NA	NA	NA	NA	NA	NA	NA	NA	NA	NA	NA	NA	NA	NA	NA	NA	NA	NA	NA	NA	NA	NA	NA
1700024F13Rik	-0.763802	-0.372925	0.390878	NA	NA	NA	NA	NA	9.64612	1.3802	NA	NA	4.35127	NA	NA	NA	NA	NA	NA	NA	NA	NA	NA	NA	NA	NA
1700024G13Rik	NA	NA	NA	NA	NA	NA	NA	NA	NA	NA	NA	NA	NA	NA	NA	NA	NA	NA	NA	NA	NA	NA	NA	NA	NA	NA
1700024P04Rik	NA	NA	NA	NA	NA	NA	NA	NA	NA	NA	NA	NA	NA	NA	NA	NA	NA	NA	NA	NA	NA	NA	NA	NA	NA	NA
1700024P16Rik	1.2246	NA	-1.22617	-0.0636334	0.403876	1	0.348448	NA	NA	NA	NA	NA	NA	NA	NA	NA	17.0877	NA	NA	38.9883	2.0069	NA	NA	NA	NA	NA
1700025B11Rik	NA	NA	NA	NA	NA	NA	NA	NA	NA	NA	NA	NA	NA	NA	NA	NA	NA	NA	NA	NA	NA	NA	NA	NA	NA	NA
1700025C18Rik	NA	NA	NA	NA	NA	NA	NA	NA	NA	NA	NA	NA	NA	NA	NA	NA	NA	NA	NA	NA	NA	NA	NA	NA	NA	NA
1700025F22Rik	NA	NA	NA	NA	NA	NA	NA	NA	NA	NA	NA	NA	NA	NA	NA	NA	NA	NA	NA	NA	NA	NA	NA	NA	NA	NA
1700025F24Rik	NA	NA	NA	NA	NA	NA	NA	NA	NA	NA	NA	NA	NA	NA	NA	NA	NA	NA	NA	NA	NA	NA	NA	NA	NA	NA
1700025G04Rik	0.189938	-0.155811	-0.345749	-0.557039	0.876616	0.845095	0.67596	0.026758	246.512	144.231	201.608	483.939	338.777	227.719	178.347	213.919	351.367	188.313	389.964	305.409	1420.89	1870.43	1336.91	911.708	1166.63	961.746
1700025K24Rik	NA	NA	NA	NA	NA	NA	NA	NA	NA	NA	NA	NA	NA	NA	NA	NA	NA	NA	NA	NA	NA	NA	NA	NA	NA	NA
1700025M24Rik	0.503378	NA	-0.524089	NA	NA	NA	NA	NA	NA	NA	NA	NA	NA	NA	NA	NA	NA	NA	0.97981	NA	NA	NA	NA	NA	NA	NA
1700025N23Rik	0.512007	NA	-0.532715	NA	NA	NA	NA	NA	NA	NA	NA	NA	NA	NA	NA	NA	1.06798	NA	NA	NA	NA	NA	NA	NA	NA	NA
Cfap161	0.251503	0.297486	0.0459827	NA	0.923805	0.851208	0.992376	NA	NA	NA	43.0518	NA	NA	NA	109.31	NA	69.419	NA	1.95962	25.9922	NA	NA	NA	NA	NA	NA
1700026D11Rik	NA	NA	NA	NA	NA	NA	NA	NA	NA	NA	NA	NA	NA	NA	NA	NA	NA	NA	NA	NA	NA	NA	NA	NA	NA	NA
1700026F02Rik	NA	NA	NA	NA	NA	NA	NA	NA	NA	NA	NA	NA	NA	NA	NA	NA	NA	NA	NA	NA	NA	NA	NA	NA	NA	NA
Spaca9	0.668481	-0.155801	-0.824282	NA	0.783836	0.935392	0.648514	NA	8.57433	5.52081	30.4513	68.0368	NA	67.3257	NA	26.4564	12.8158	62.7711	86.2232	71.4786	NA	NA	NA	NA	NA	NA
1700027A15Rik	0.759574	NA	-0.770142	NA	NA	NA	NA	NA	NA	NA	NA	NA	NA	NA	NA	NA	NA	NA	NA	2.16602	NA	NA	NA	NA	NA	NA
1700027F09Rik	NA	0.668818	0.666324	NA	NA	NA	NA	NA	NA	NA	NA	NA	NA	NA	NA	1.51179	NA	NA	NA	NA	NA	NA	NA	NA	NA	NA
1700027H10Rik	0.443033	-0.346612	-0.789646	NA	NA	NA	NA	NA	NA	2.7604	NA	NA	NA	NA	NA	NA	NA	NA	NA	8.66408	NA	NA	NA	NA	NA	NA
1700027I24Rik	NA	NA	NA	NA	NA	NA	NA	NA	NA	NA	NA	NA	NA	NA	NA	NA	NA	NA	NA	NA	NA	NA	NA	NA	NA	NA
1700027J07Rik	NA	NA	NA	NA	NA	NA	NA	NA	NA	NA	NA	NA	NA	NA	NA	NA	NA	NA	NA	NA	NA	NA	NA	NA	NA	NA
1700028B04Rik	NA	NA	NA	NA	NA	NA	NA	NA	NA	NA	NA	NA	NA	NA	NA	NA	NA	NA	NA	NA	NA	NA	NA	NA	NA	NA
1700028D13Rik	NA	NA	NA	NA	NA	NA	NA	NA	NA	NA	NA	NA	NA	NA	NA	NA	NA	NA	NA	NA	NA	NA	NA	NA	NA	NA
1700028E10Rik	-0.338276	-1.3938	-1.05552	NA	NA	0.303367	NA	NA	7.50254	0.690101	3.15013	5.48684	NA	NA	NA	NA	5.33992	NA	4.89905	NA	NA	NA	NA	NA	NA	NA
1700028I16Rik	NA	NA	NA	NA	NA	NA	NA	NA	NA	NA	NA	NA	NA	NA	NA	NA	NA	NA	NA	NA	NA	NA	NA	NA	NA	NA
1700028J19Rik	1.24006	NA	-1.24114	0.0840713	0.39821	1	0.343398	NA	NA	NA	NA	NA	NA	NA	NA	NA	NA	NA	22.5356	62.8145	4.0138	1.67451	1.77309	4.14036	1.3613	4.66301
1700028K03Rik	0.193661	0.230083	0.0364223	NA	0.949968	0.899265	0.996998	NA	68.5947	26.2238	68.2529	54.8684	NA	154.453	NA	126.235	155.926	45.9072	22.5356	45.4864	NA	NA	NA	NA	NA	NA
1700028M03Rik	0.920288	NA	-0.929117	NA	NA	NA	NA	NA	NA	NA	NA	NA	NA	NA	NA	NA	NA	NA	NA	4.33204	NA	NA	NA	NA	NA	NA
1700028P14Rik	0.999593	NA	-1.00699	-0.0366548	NA	NA	NA	NA	NA	NA	NA	NA	NA	NA	NA	NA	NA	NA	NA	6.49806	NA	1.67451	2.65963	1.65614	1.3613	NA
1700028P15Rik	NA	NA	NA	NA	NA	NA	NA	NA	NA	NA	NA	NA	NA	NA	NA	NA	NA	NA	NA	NA	NA	NA	NA	NA	NA	NA
1700029B22Rik	NA	NA	NA	NA	NA	NA	NA	NA	NA	NA	NA	NA	NA	NA	NA	NA	NA	NA	NA	NA	NA	NA	NA	NA	NA	NA
1700029F12Rik	NA	NA	NA	NA	NA	NA	NA	NA	NA	NA	NA	NA	NA	NA	NA	NA	NA	NA	NA	NA	NA	NA	NA	NA	NA	NA
1700029H14Rik	-1.20503	-1.20804	NA	0.0575342	NA	NA	NA	NA	NA	NA	NA	39.5052	NA	NA	NA	NA	NA	NA	NA	NA	1.00345	0.837257	NA	NA	2.7226	1.16575
1700029I15Rik	-1.04736	-1.84859	-0.801231	-0.0567681	0.609816	0.149101	0.660565	NA	32.1537	5.52081	18.9008	24.1421	NA	NA	NA	NA	NA	NA	NA	17.3282	NA	NA	3.54617	0.828072	NA	NA
1700029J03Rik	NA	NA	NA	NA	NA	NA	NA	NA	NA	NA	NA	NA	NA	NA	NA	NA	NA	NA	NA	NA	NA	NA	NA	NA	NA	NA
1700029J07Rik	-4.95302	-5.01795	NA	-0.0318703	7.08264e-06	2.10323e-06	1	0.992801	174.702	49.6873	8.40035	39.5052	NA	NA	NA	NA	NA	NA	NA	NA	9.03105	15.9079	15.0712	10.7649	14.9743	12.8233
1700029M20Rik	NA	NA	NA	NA	NA	NA	NA	NA	NA	NA	NA	NA	NA	NA	NA	NA	NA	NA	NA	NA	NA	NA	NA	NA	NA	NA
1700029N11Rik	NA	NA	NA	NA	NA	NA	NA	NA	NA	NA	NA	NA	NA	NA	NA	NA	NA	NA	NA	NA	NA	NA	NA	NA	NA	NA
1700029P11Rik	NA	NA	NA	NA	NA	NA	NA	NA	NA	NA	NA	NA	NA	NA	NA	NA	NA	NA	NA	NA	NA	NA	NA	NA	NA	NA
1700030A11Rik	NA	NA	NA	NA	NA	NA	NA	NA	NA	NA	NA	NA	NA	NA	NA	NA	NA	NA	NA	NA	NA	NA	NA	NA	NA	NA
1700030C10Rik	-1.86023	-2.08543	-0.225197	NA	NA	NA	NA	NA	3.21537	25.5337	2.10009	3.2921	NA	0.990084	NA	0.755896	NA	0.936883	1.95962	NA	NA	NA	NA	NA	NA	NA
1700030F04Rik	NA	NA	NA	NA	NA	NA	NA	NA	NA	NA	NA	NA	NA	NA	NA	NA	NA	NA	NA	NA	NA	NA	NA	NA	NA	NA
1700030F18Rik	-1.05753	-1.06612	NA	NA	NA	NA	NA	NA	NA	NA	9.4504	NA	NA	NA	NA	NA	NA	NA	NA	NA	NA	NA	NA	NA	NA	NA
1700030J22Rik	0.70101	0.749652	0.0486424	0.0263961	0.769769	0.626733	0.993473	0.99424	12.8615	0.690101	NA	NA	NA	NA	39.1214	34.0153	3.20395	NA	57.8088	6.49806	49.1691	26.7922	39.8944	43.0598	36.7551	38.4698
1700030K09Rik	-0.814084	-1.04695	-0.232864	-0.0307849	0.585256	0.302398	0.891759	0.986745	218.645	211.861	312.913	300.679	139.862	24.7521	28.7657	248.69	16.0198	123.669	189.103	207.938	729.508	653.897	805.868	715.454	684.734	739.087
1700030L20Rik	0.466742	-1.24275	-1.70949	NA	NA	0.388747	NA	NA	7.50254	1.3802	NA	1.09737	NA	NA	NA	0.755896	3.20395	5.6213	1.95962	6.49806	NA	NA	NA	NA	NA	NA
1700030M09Rik	NA	NA	NA	NA	NA	NA	NA	NA	NA	NA	NA	NA	NA	NA	NA	NA	NA	NA	NA	NA	NA	NA	NA	NA	NA	NA
1700030N03Rik	NA	NA	NA	NA	NA	NA	NA	NA	NA	NA	NA	NA	NA	NA	NA	NA	NA	NA	NA	NA	NA	NA	NA	NA	NA	NA
1700030O20Rik	NA	NA	NA	NA	NA	NA	NA	NA	NA	NA	NA	NA	NA	NA	NA	NA	NA	NA	NA	NA	NA	NA	NA	NA	NA	NA
1700031A10Rik	NA	NA	NA	NA	NA	NA	NA	NA	NA	NA	NA	NA	NA	NA	NA	NA	NA	NA	NA	NA	NA	NA	NA	NA	NA	NA
1700031F05Rik	NA	NA	NA	NA	NA	NA	NA	NA	NA	NA	NA	NA	NA	NA	NA	NA	NA	NA	NA	NA	NA	NA	NA	NA	NA	NA
1700031M16Rik	NA	NA	NA	NA	NA	NA	NA	NA	NA	NA	NA	NA	NA	NA	NA	NA	NA	NA	NA	NA	NA	NA	NA	NA	NA	NA
1700031P21Rik	NA	NA	NA	NA	NA	NA	NA	NA	NA	NA	NA	NA	NA	NA	NA	NA	NA	NA	NA	NA	NA	NA	NA	NA	NA	NA
1700034E13Rik	NA	NA	NA	NA	NA	NA	NA	NA	NA	NA	NA	NA	NA	NA	NA	NA	NA	NA	NA	NA	NA	NA	NA	NA	NA	NA
1700034F02Rik	-0.24855	0.00362463	0.252175	NA	0.922651	1	0.898019	NA	NA	25.5337	NA	NA	NA	16.8314	NA	9.07075	NA	NA	NA	10.8301	NA	NA	NA	NA	NA	NA
1700034G24Rik	NA	NA	NA	NA	NA	NA	NA	NA	NA	NA	NA	NA	NA	NA	NA	NA	NA	NA	NA	NA	NA	NA	NA	NA	NA	NA
1700034H15Rik	-0.432487	-0.464234	-0.0317474	NA	NA	0.742665	NA	NA	1.07179	0.690101	NA	12.071	NA	NA	3.45189	NA	NA	NA	3.91924	NA	NA	NA	NA	NA	NA	NA
1700034I23Rik	-0.0410868	-0.636393	-0.595307	NA	NA	NA	NA	NA	21.4358	NA	NA	NA	NA	NA	NA	NA	NA	NA	NA	19.4942	NA	NA	NA	NA	NA	NA
1700034J05Rik	0.449728	0.0188181	-0.43091	NA	0.860539	0.995351	0.824643	NA	20.364	7.59111	NA	4.38947	NA	NA	NA	34.0153	NA	NA	72.5059	12.9961	NA	NA	NA	NA	NA	NA
1700034K08Rik	NA	NA	NA	NA	NA	NA	NA	NA	NA	NA	NA	NA	NA	NA	NA	NA	NA	NA	NA	NA	NA	NA	NA	NA	NA	NA
1700034O15Rik	NA	NA	NA	NA	NA	NA	NA	NA	NA	NA	NA	NA	NA	NA	NA	NA	NA	NA	NA	NA	NA	NA	NA	NA	NA	NA
1700034P13Rik	0.0533662	-0.722171	-0.775537	NA	0.984069	0.581693	0.609483	NA	31.082	61.419	119.705	65.842	42.2694	31.6827	26.4645	44.5979	NA	159.27	62.7078	69.3126	NA	NA	NA	NA	NA	NA
1700036G14Rik	NA	NA	NA	NA	NA	NA	NA	NA	NA	NA	NA	NA	NA	NA	NA	NA	NA	NA	NA	NA	NA	NA	NA	NA	NA	NA
1700037C18Rik	0.11764	-0.255041	-0.372681	0.139028	0.972844	0.89208	0.868379	0.937681	70.7382	55.2081	38.8516	NA	93.2414	NA	18.4101	NA	72.6229	NA	65.6472	56.3165	95.3278	77.8649	84.2216	130.007	102.098	58.2876
1700037H04Rik	0.177638	-0.201705	-0.379344	0.216073	0.910515	0.835577	0.716011	0.658158	290.455	173.215	296.112	325.918	55.3232	263.362	380.858	234.328	169.809	225.789	476.187	368.223	956.288	932.704	1211.9	1319.12	1033.23	1292.82
Slc6a21	NA	NA	NA	-0.0613625	NA	NA	NA	NA	NA	NA	NA	NA	NA	NA	NA	NA	NA	NA	NA	NA	NA	1.67451	NA	NA	NA	NA
1700039E22Rik	NA	NA	NA	NA	NA	NA	NA	NA	NA	NA	NA	NA	NA	NA	NA	NA	NA	NA	NA	NA	NA	NA	NA	NA	NA	NA
1700040L02Rik	-0.805751	-1.27664	-0.470885	NA	0.697877	0.315962	0.801428	NA	39.6563	23.4634	NA	38.4079	NA	NA	NA	NA	NA	NA	21.5558	NA	NA	NA	NA	NA	NA	NA
1700041C23Rik	NA	NA	NA	NA	NA	NA	NA	NA	NA	NA	NA	NA	NA	NA	NA	NA	NA	NA	NA	NA	NA	NA	NA	NA	NA	NA
1700041M19Rik	NA	NA	NA	NA	NA	NA	NA	NA	NA	NA	NA	NA	NA	NA	NA	NA	NA	NA	NA	NA	NA	NA	NA	NA	NA	NA
Cldn34b2	NA	NA	NA	NA	NA	NA	NA	NA	NA	NA	NA	NA	NA	NA	NA	NA	NA	NA	NA	NA	NA	NA	NA	NA	NA	NA
1700042G07Rik	NA	NA	NA	-0.049407	NA	NA	NA	NA	NA	NA	NA	NA	NA	NA	NA	NA	NA	NA	NA	NA	NA	NA	0.886543	NA	NA	NA
1700042G15Rik	NA	NA	NA	NA	NA	NA	NA	NA	NA	NA	NA	NA	NA	NA	NA	NA	NA	NA	NA	NA	NA	NA	NA	NA	NA	NA
1700042O10Rik	NA	NA	NA	NA	NA	NA	NA	NA	NA	NA	NA	NA	NA	NA	NA	NA	NA	NA	NA	NA	NA	NA	NA	NA	NA	NA
1700044C05Rik	NA	NA	NA	NA	NA	NA	NA	NA	NA	NA	NA	NA	NA	NA	NA	NA	NA	NA	NA	NA	NA	NA	NA	NA	NA	NA
1700044K03Rik	NA	NA	NA	NA	NA	NA	NA	NA	NA	NA	NA	NA	NA	NA	NA	NA	NA	NA	NA	NA	NA	NA	NA	NA	NA	NA
1700045H11Rik	NA	NA	NA	NA	NA	NA	NA	NA	NA	NA	NA	NA	NA	NA	NA	NA	NA	NA	NA	NA	NA	NA	NA	NA	NA	NA
1700046C09Rik	NA	NA	NA	NA	NA	NA	NA	NA	NA	NA	NA	NA	NA	NA	NA	NA	NA	NA	NA	NA	NA	NA	NA	NA	NA	NA
1700047A11Rik	0.0469319	-0.773911	-0.820843	NA	0.980147	0.337719	0.363339	NA	121.112	66.9398	86.1036	79.0105	11.8106	56.4348	90.8997	37.7948	63.0111	124.605	99.9406	77.9767	NA	NA	NA	NA	NA	NA
1700047E10Rik	NA	NA	NA	NA	NA	NA	NA	NA	NA	NA	NA	NA	NA	NA	NA	NA	NA	NA	NA	NA	NA	NA	NA	NA	NA	NA
1700047G03Rik	NA	NA	NA	NA	NA	NA	NA	NA	NA	NA	NA	NA	NA	NA	NA	NA	NA	NA	NA	NA	NA	NA	NA	NA	NA	NA
1700047I17Rik2	NA	NA	NA	-0.368034	NA	NA	NA	0.249168	NA	NA	NA	NA	NA	NA	NA	NA	NA	NA	NA	NA	552.901	523.285	629.446	491.875	413.835	384.698
1700047L14Rik	NA	NA	NA	NA	NA	NA	NA	NA	NA	NA	NA	NA	NA	NA	NA	NA	NA	NA	NA	NA	NA	NA	NA	NA	NA	NA
1700047M11Rik	-3.02659	-4.23512	-1.20853	NA	0.0152196	9.92449e-05	0.460797	NA	107.179	45.5467	8.40035	82.3026	NA	NA	NA	NA	NA	NA	7.83848	2.16602	NA	NA	NA	NA	NA	NA
1700048M11Rik	-1.08518	-1.09284	NA	NA	NA	NA	NA	NA	NA	8.97131	NA	2.19473	NA	NA	NA	NA	NA	NA	NA	NA	NA	NA	NA	NA	NA	NA
1700048O20Rik	1.33299	0.736098	-0.596896	NA	0.473692	0.648047	0.765969	NA	13.9333	15.1822	3.15013	NA	26.7292	46.5339	NA	21.1651	151.654	NA	5.87886	34.6563	NA	NA	NA	NA	NA	NA
1700049E15Rik	1.18952	NA	-1.19218	NA	NA	NA	NA	NA	NA	NA	NA	NA	NA	NA	NA	NA	NA	NA	NA	30.3243	NA	NA	NA	NA	NA	NA
1700049E22Rik	NA	NA	NA	NA	NA	NA	NA	NA	NA	NA	NA	NA	NA	NA	NA	NA	NA	NA	NA	NA	NA	NA	NA	NA	NA	NA
Zfp974	0.356403	-0.286635	-0.643039	NA	0.882723	0.854551	0.693563	NA	109.323	60.0388	30.4513	32.921	19.2699	107.919	NA	52.1568	32.0395	96.4989	83.2838	108.301	NA	NA	NA	NA	NA	NA
1700049L16Rik	NA	NA	NA	NA	NA	NA	NA	NA	NA	NA	NA	NA	NA	NA	NA	NA	NA	NA	NA	NA	NA	NA	NA	NA	NA	NA
1700051A21Rik	NA	NA	NA	NA	NA	NA	NA	NA	NA	NA	NA	NA	NA	NA	NA	NA	NA	NA	NA	NA	NA	NA	NA	NA	NA	NA
1700052I22Rik	NA	NA	NA	NA	NA	NA	NA	NA	NA	NA	NA	NA	NA	NA	NA	NA	NA	NA	NA	NA	NA	NA	NA	NA	NA	NA
1700052K11Rik	0.0396864	-0.0378312	-0.0775176	NA	0.990105	0.987678	0.982226	NA	126.471	52.4477	92.4039	109.737	NA	54.4546	235.879	76.3455	1.06798	203.304	157.749	34.6563	NA	NA	NA	NA	NA	NA
Armt1	0.46327	-0.754767	-1.21804	NA	0.83258	0.551045	0.342318	NA	161.841	143.541	231.01	110.834	80.1876	79.2067	NA	170.833	563.896	142.406	161.669	99.6369	NA	NA	NA	NA	NA	NA
1700054A03Rik	1.08176	NA	-1.08733	NA	NA	NA	NA	NA	NA	NA	NA	NA	NA	NA	NA	NA	NA	NA	NA	10.8301	NA	NA	NA	NA	NA	NA
1700054K19Rik	NA	NA	NA	NA	NA	NA	NA	NA	NA	NA	NA	NA	NA	NA	NA	NA	NA	NA	NA	NA	NA	NA	NA	NA	NA	NA
1700054M17Rik	NA	NA	NA	NA	NA	NA	NA	NA	NA	NA	NA	NA	NA	NA	NA	NA	NA	NA	NA	NA	NA	NA	NA	NA	NA	NA
Hypm	NA	NA	NA	NA	NA	NA	NA	NA	NA	NA	NA	NA	NA	NA	NA	NA	NA	NA	NA	NA	NA	NA	NA	NA	NA	NA
1700055C04Rik	NA	NA	NA	NA	NA	NA	NA	NA	NA	NA	NA	NA	NA	NA	NA	NA	NA	NA	NA	NA	NA	NA	NA	NA	NA	NA
Aldh3b3	-0.995242	-1.00577	NA	NA	NA	NA	NA	NA	1.07179	NA	NA	5.48684	NA	NA	NA	NA	NA	NA	NA	NA	NA	NA	NA	NA	NA	NA
1700056E22Rik	1.03679	0.455814	-0.58098	-0.63106	0.570302	0.770598	0.745355	0.288437	2.14358	NA	NA	NA	NA	18.8116	NA	7.55896	NA	68.3924	NA	15.1621	15.0518	10.0471	18.6174	3.31229	5.4452	4.66301
1700057G04Rik	NA	NA	NA	NA	NA	NA	NA	NA	NA	NA	NA	NA	NA	NA	NA	NA	NA	NA	NA	NA	NA	NA	NA	NA	NA	NA
1700057H15Rik	NA	NA	NA	NA	NA	NA	NA	NA	NA	NA	NA	NA	NA	NA	NA	NA	NA	NA	NA	NA	NA	NA	NA	NA	NA	NA
1700060C16Rik	NA	NA	NA	NA	NA	NA	NA	NA	NA	NA	NA	NA	NA	NA	NA	NA	NA	NA	NA	NA	NA	NA	NA	NA	NA	NA
1700060C20Rik	NA	NA	NA	NA	NA	NA	NA	NA	NA	NA	NA	NA	NA	NA	NA	NA	NA	NA	NA	NA	NA	NA	NA	NA	NA	NA
1700061F12Rik	NA	NA	NA	NA	NA	NA	NA	NA	NA	NA	NA	NA	NA	NA	NA	NA	NA	NA	NA	NA	NA	NA	NA	NA	NA	NA
1700061G19Rik	-0.159304	-0.623373	-0.46407	NA	0.961708	0.708538	0.824664	NA	26.7948	37.2654	6.30027	16.4605	NA	26.7323	NA	12.8502	12.8158	NA	24.4952	34.6563	NA	NA	NA	NA	NA	NA
1700061I17Rik	NA	NA	NA	NA	NA	NA	NA	NA	NA	NA	NA	NA	NA	NA	NA	NA	NA	NA	NA	NA	NA	NA	NA	NA	NA	NA
1700063A18Rik	NA	NA	NA	NA	NA	NA	NA	NA	NA	NA	NA	NA	NA	NA	NA	NA	NA	NA	NA	NA	NA	NA	NA	NA	NA	NA
1700063D05Rik	0.73683	NA	-0.746179	NA	NA	NA	NA	NA	NA	NA	NA	NA	NA	NA	NA	NA	NA	0.936883	0.97981	NA	NA	NA	NA	NA	NA	NA
1700063O14Rik	NA	NA	NA	NA	NA	NA	NA	NA	NA	NA	NA	NA	NA	NA	NA	NA	NA	NA	NA	NA	NA	NA	NA	NA	NA	NA
1700064J06Rik	-0.745038	-0.760203	NA	NA	NA	NA	NA	NA	NA	NA	2.10009	NA	NA	NA	NA	NA	NA	NA	NA	NA	NA	NA	NA	NA	NA	NA
1700064M15Rik	NA	NA	NA	NA	NA	NA	NA	NA	NA	NA	NA	NA	NA	NA	NA	NA	NA	NA	NA	NA	NA	NA	NA	NA	NA	NA
1700065D16Rik	-0.907361	1.31211	2.21947	NA	0.683319	0.353191	0.103687	NA	4.28717	0.690101	NA	5.48684	NA	33.6629	12.6569	12.8502	NA	NA	NA	NA	NA	NA	NA	NA	NA	NA
1700065I16Rik	NA	NA	NA	NA	NA	NA	NA	NA	NA	NA	NA	NA	NA	NA	NA	NA	NA	NA	NA	NA	NA	NA	NA	NA	NA	NA
1700065J11Rik	-0.992121	-1.00274	NA	NA	NA	NA	NA	NA	6.43075	NA	NA	NA	NA	NA	NA	NA	NA	NA	NA	NA	NA	NA	NA	NA	NA	NA
1700065J18Rik	-1.10055	-1.01462	0.0859266	NA	NA	NA	NA	NA	NA	NA	NA	27.4342	NA	NA	1.15063	NA	NA	NA	NA	NA	NA	NA	NA	NA	NA	NA
1700065L07Rik	NA	NA	NA	NA	NA	NA	NA	NA	NA	NA	NA	NA	NA	NA	NA	NA	NA	NA	NA	NA	NA	NA	NA	NA	NA	NA
1700065O20Rik	NA	NA	NA	NA	NA	NA	NA	NA	NA	NA	NA	NA	NA	NA	NA	NA	NA	NA	NA	NA	NA	NA	NA	NA	NA	NA
1700066B17Rik	-0.110535	-0.672889	-0.562355	NA	NA	0.61099	NA	NA	NA	13.802	11.5505	NA	NA	NA	NA	NA	NA	19.6745	NA	NA	NA	NA	NA	NA	NA	NA
1700066B19Rik	0.678809	-0.608286	-1.28709	NA	NA	0.691628	NA	NA	9.64612	1.3802	NA	NA	NA	NA	NA	NA	26.6996	NA	7.83848	2.16602	NA	NA	NA	NA	NA	NA
1700066M21Rik	0.77548	0.791976	0.0164955	-0.127651	0.740373	0.611002	1	0.89937	122.184	50.3774	63.0027	NA	561.313	10.8909	NA	31.7476	227.481	123.669	207.72	34.6563	214.738	257.875	281.921	217.783	209.64	256.466
1700066N21Rik	NA	NA	NA	NA	NA	NA	NA	NA	NA	NA	NA	NA	NA	NA	NA	NA	NA	NA	NA	NA	NA	NA	NA	NA	NA	NA
1700066O22Rik	NA	NA	NA	NA	NA	NA	NA	NA	NA	NA	NA	NA	NA	NA	NA	NA	NA	NA	NA	NA	NA	NA	NA	NA	NA	NA
1700067G17Rik	NA	NA	NA	NA	NA	NA	NA	NA	NA	NA	NA	NA	NA	NA	NA	NA	NA	NA	NA	NA	NA	NA	NA	NA	NA	NA
1700067K01Rik	0.0647265	-0.445262	-0.509989	-0.112142	0.98267	0.781705	0.78529	NA	19.2922	3.4505	NA	5.48684	NA	NA	NA	8.31486	NA	NA	3.91924	28.1582	4.0138	6.69805	3.54617	5.79651	2.7226	1.16575
1700067P10Rik	NA	NA	NA	NA	NA	NA	NA	NA	NA	NA	NA	NA	NA	NA	NA	NA	NA	NA	NA	NA	NA	NA	NA	NA	NA	NA
1700069L16Rik	NA	NA	NA	NA	NA	NA	NA	NA	NA	NA	NA	NA	NA	NA	NA	NA	NA	NA	NA	NA	NA	NA	NA	NA	NA	NA
1700069P05Rik	NA	NA	NA	NA	NA	NA	NA	NA	NA	NA	NA	NA	NA	NA	NA	NA	NA	NA	NA	NA	NA	NA	NA	NA	NA	NA
1700071K01Rik	NA	NA	NA	NA	NA	NA	NA	NA	NA	NA	NA	NA	NA	NA	NA	NA	NA	NA	NA	NA	NA	NA	NA	NA	NA	NA
1700071M16Rik	0.374135	-0.0739969	-0.448132	NA	0.716332	0.932765	0.563123	NA	335.471	287.082	299.263	353.352	243.671	544.546	134.624	284.973	349.231	560.256	533.996	231.764	NA	NA	NA	NA	NA	NA
1700072B07Rik	NA	NA	NA	NA	NA	NA	NA	NA	NA	NA	NA	NA	NA	NA	NA	NA	NA	NA	NA	NA	NA	NA	NA	NA	NA	NA
1700072O05Rik	NA	NA	NA	NA	NA	NA	NA	NA	NA	NA	NA	NA	NA	NA	NA	NA	NA	NA	NA	NA	NA	NA	NA	NA	NA	NA
1700073E17Rik	1.15198	NA	-1.15573	NA	NA	NA	NA	NA	NA	NA	NA	NA	NA	NA	NA	NA	NA	NA	NA	19.4942	NA	NA	NA	NA	NA	NA
1700074H08Rik	NA	NA	NA	NA	NA	NA	NA	NA	NA	NA	NA	NA	NA	NA	NA	NA	NA	NA	NA	NA	NA	NA	NA	NA	NA	NA
1700074P13Rik	NA	NA	NA	NA	NA	NA	NA	NA	NA	NA	NA	NA	NA	NA	NA	NA	NA	NA	NA	NA	NA	NA	NA	NA	NA	NA
1700080E11Rik	NA	NA	NA	NA	NA	NA	NA	NA	NA	NA	NA	NA	NA	NA	NA	NA	NA	NA	NA	NA	NA	NA	NA	NA	NA	NA
1700080N15Rik	NA	NA	NA	NA	NA	NA	NA	NA	NA	NA	NA	NA	NA	NA	NA	NA	NA	NA	NA	NA	NA	NA	NA	NA	NA	NA
1700080O16Rik	NA	NA	NA	0.159573	NA	NA	NA	NA	NA	NA	NA	NA	NA	NA	NA	NA	NA	NA	NA	NA	3.01035	3.34903	NA	6.62458	8.1678	NA
1700081H04Rik	NA	NA	NA	NA	NA	NA	NA	NA	NA	NA	NA	NA	NA	NA	NA	NA	NA	NA	NA	NA	NA	NA	NA	NA	NA	NA
Ccdc190	-0.898752	-0.911797	NA	NA	NA	NA	NA	NA	1.07179	2.7604	NA	NA	NA	NA	NA	NA	NA	NA	NA	NA	NA	NA	NA	NA	NA	NA
1700084E18Rik	0.15049	0.574103	0.423613	NA	NA	0.675497	NA	NA	NA	2.0703	2.10009	NA	9.32414	NA	17.2594	NA	NA	NA	NA	8.66408	NA	NA	NA	NA	NA	NA
1700084F23Rik	NA	NA	NA	NA	NA	NA	NA	NA	NA	NA	NA	NA	NA	NA	NA	NA	NA	NA	NA	NA	NA	NA	NA	NA	NA	NA
1700084J12Rik	-1.04244	-1.05153	NA	NA	NA	NA	NA	NA	NA	8.28121	NA	NA	NA	NA	NA	NA	NA	NA	NA	NA	NA	NA	NA	NA	NA	NA
1700085C21Rik	NA	NA	NA	NA	NA	NA	NA	NA	NA	NA	NA	NA	NA	NA	NA	NA	NA	NA	NA	NA	NA	NA	NA	NA	NA	NA
1700086L19Rik	1.17946	NA	-1.18242	NA	NA	NA	NA	NA	NA	NA	NA	NA	NA	NA	NA	NA	NA	NA	26.4549	NA	NA	NA	NA	NA	NA	NA
1700086O06Rik	-0.633802	-0.154685	0.479118	NA	0.651556	0.898493	0.699195	NA	46.087	82.8121	81.9035	43.8947	67.7554	59.405	35.6695	62.7394	13.8838	13.1164	37.2328	90.9728	NA	NA	NA	NA	NA	NA
1700088E04Rik	-0.23314	-1.35141	-1.11827	-0.174019	0.927535	0.235316	0.400814	0.848869	215.43	287.772	215.259	46.0894	NA	83.1671	46.0252	98.2665	99.3225	183.629	96.0213	244.76	397.366	305.599	514.195	340.338	296.764	422.003
1700091H14Rik	-1.17971	-1.18378	NA	NA	NA	NA	NA	NA	NA	NA	NA	27.4342	NA	NA	NA	NA	NA	NA	NA	NA	NA	NA	NA	NA	NA	NA
1700092C02Rik	NA	NA	NA	NA	NA	NA	NA	NA	NA	NA	NA	NA	NA	NA	NA	NA	NA	NA	NA	NA	NA	NA	NA	NA	NA	NA
1700092C10Rik	NA	NA	NA	NA	NA	NA	NA	NA	NA	NA	NA	NA	NA	NA	NA	NA	NA	NA	NA	NA	NA	NA	NA	NA	NA	NA
1700092E19Rik	NA	NA	NA	NA	NA	NA	NA	NA	NA	NA	NA	NA	NA	NA	NA	NA	NA	NA	NA	NA	NA	NA	NA	NA	NA	NA
1700092K14Rik	NA	NA	NA	NA	NA	NA	NA	NA	NA	NA	NA	NA	NA	NA	NA	NA	NA	NA	NA	NA	NA	NA	NA	NA	NA	NA
1700092M07Rik	0.999593	NA	-1.00699	-0.101664	NA	NA	NA	0.971616	NA	NA	NA	NA	NA	NA	NA	NA	NA	NA	NA	6.49806	6.0207	7.53531	13.2981	6.62458	10.8904	4.66301
1700093K21Rik	NA	NA	NA	-0.130298	NA	NA	NA	0.957705	NA	NA	NA	NA	NA	NA	NA	NA	NA	NA	NA	NA	4.0138	10.0471	8.86543	4.96843	4.0839	8.16027
1700094D03Rik	-0.344692	-2.45059	-2.10589	NA	0.902473	0.0353193	0.109559	NA	159.697	78.6715	18.9008	171.189	24.8644	NA	NA	NA	89.7107	60.8974	48.9905	106.135	NA	NA	NA	NA	NA	NA
1700094J05Rik	0.359173	-0.839713	-1.19889	NA	0.89966	0.582222	0.453998	NA	15.0051	18.6327	4.20018	32.921	23.6212	NA	2.30126	NA	30.9715	39.3491	2.93943	30.3243	NA	NA	NA	NA	NA	NA
1700094M24Rik	NA	NA	NA	NA	NA	NA	NA	NA	NA	NA	NA	NA	NA	NA	NA	NA	NA	NA	NA	NA	NA	NA	NA	NA	NA	NA
1700095A21Rik	NA	NA	NA	NA	NA	NA	NA	NA	NA	NA	NA	NA	NA	NA	NA	NA	NA	NA	NA	NA	NA	NA	NA	NA	NA	NA
1700095B10Rik	NA	NA	NA	NA	NA	NA	NA	NA	NA	NA	NA	NA	NA	NA	NA	NA	NA	NA	NA	NA	NA	NA	NA	NA	NA	NA
1700096J18Rik	NA	NA	NA	NA	NA	NA	NA	NA	NA	NA	NA	NA	NA	NA	NA	NA	NA	NA	NA	NA	NA	NA	NA	NA	NA	NA
1700096K18Rik	-0.924235	-1.11224	-0.188002	NA	0.635485	0.396101	0.934742	NA	49.3024	88.3329	97.6541	44.9921	NA	12.8711	62.134	21.1651	16.0198	1.87377	48.0107	49.8184	NA	NA	NA	NA	NA	NA
1700097N02Rik	1.08703	NA	-1.09247	NA	NA	NA	NA	NA	NA	NA	NA	NA	NA	NA	NA	NA	NA	NA	6.85867	4.33204	NA	NA	NA	NA	NA	NA
1700100L14Rik	NA	NA	NA	NA	NA	NA	NA	NA	NA	NA	NA	NA	NA	NA	NA	NA	NA	NA	NA	NA	NA	NA	NA	NA	NA	NA
Cfap77	-0.498758	-0.528926	NA	NA	NA	NA	NA	NA	NA	NA	NA	1.09737	NA	NA	NA	NA	NA	NA	NA	NA	NA	NA	NA	NA	NA	NA
1700101I11Rik	-0.521431	-1.26663	-0.745204	NA	0.63329	0.0436383	0.354833	NA	144.692	133.88	183.758	119.613	119.971	47.524	28.7657	28.7241	119.614	108.678	84.2636	82.3087	NA	NA	NA	NA	NA	NA
1700101O22Rik	NA	NA	NA	NA	NA	NA	NA	NA	NA	NA	NA	NA	NA	NA	NA	NA	NA	NA	NA	NA	NA	NA	NA	NA	NA	NA
1700102H20Rik	-0.675634	0.243053	0.918687	NA	0.774214	0.891125	0.585194	NA	9.64612	3.4505	11.5505	NA	NA	16.8314	NA	20.4092	3.20395	NA	NA	NA	NA	NA	NA	NA	NA	NA
1700102P08Rik	-0.38253	-0.735664	-0.353134	0.110203	NA	NA	NA	0.966495	NA	5.52081	NA	NA	NA	NA	NA	NA	NA	NA	NA	2.16602	33.1139	52.7472	58.5118	56.3089	36.7551	67.6137
1700104L18Rik	NA	NA	NA	NA	NA	NA	NA	NA	NA	NA	NA	NA	NA	NA	NA	NA	NA	NA	NA	NA	NA	NA	NA	NA	NA	NA
1700105P06Rik	-1.01957	-1.02937	NA	NA	NA	NA	NA	NA	7.50254	NA	NA	NA	NA	NA	NA	NA	NA	NA	NA	NA	NA	NA	NA	NA	NA	NA
Ccdc182	NA	1.2159	1.21518	NA	NA	0.296246	NA	NA	NA	NA	NA	NA	NA	33.6629	NA	15.1179	NA	NA	NA	NA	NA	NA	NA	NA	NA	NA
1700108F19Rik	NA	NA	NA	NA	NA	NA	NA	NA	NA	NA	NA	NA	NA	NA	NA	NA	NA	NA	NA	NA	NA	NA	NA	NA	NA	NA
1700108J01Rik	NA	NA	NA	NA	NA	NA	NA	NA	NA	NA	NA	NA	NA	NA	NA	NA	NA	NA	NA	NA	NA	NA	NA	NA	NA	NA
1700109G14Rik	NA	NA	NA	NA	NA	NA	NA	NA	NA	NA	NA	NA	NA	NA	NA	NA	NA	NA	NA	NA	NA	NA	NA	NA	NA	NA
1700109G15Rik	NA	NA	NA	NA	NA	NA	NA	NA	NA	NA	NA	NA	NA	NA	NA	NA	NA	NA	NA	NA	NA	NA	NA	NA	NA	NA
1700109H08Rik	-0.823235	-1.20454	-0.381309	0.00868922	0.721742	0.399984	0.862015	NA	53.5896	88.3329	51.4522	16.4605	24.2428	NA	NA	25.7005	50.1953	NA	23.5154	8.66408	1.00345	2.51177	NA	NA	4.0839	NA
1700109I08Rik	NA	NA	NA	NA	NA	NA	NA	NA	NA	NA	NA	NA	NA	NA	NA	NA	NA	NA	NA	NA	NA	NA	NA	NA	NA	NA
1700109K24Rik	0.469065	-0.872698	-1.34176	NA	0.860491	0.557808	0.379801	NA	30.0102	5.52081	4.20018	NA	NA	NA	NA	1.51179	NA	NA	12.7375	69.3126	NA	NA	NA	NA	NA	NA
1700110C19Rik	0.00364712	-0.617901	-0.621549	NA	NA	0.645876	NA	NA	15.0051	10.3515	NA	NA	NA	NA	NA	NA	25.6316	NA	NA	NA	NA	NA	NA	NA	NA	NA
1700110I01Rik	NA	NA	NA	NA	NA	NA	NA	NA	NA	NA	NA	NA	NA	NA	NA	NA	NA	NA	NA	NA	NA	NA	NA	NA	NA	NA
1700110K17Rik	-0.960869	-1.23945	-0.278581	NA	0.60139	0.315274	0.893612	NA	17.1487	37.2654	4.20018	NA	NA	NA	NA	NA	NA	NA	6.85867	NA	NA	NA	NA	NA	NA	NA
1700111N16Rik	NA	NA	NA	NA	NA	NA	NA	NA	NA	NA	NA	NA	NA	NA	NA	NA	NA	NA	NA	NA	NA	NA	NA	NA	NA	NA
1700112E06Rik	-0.00799411	-5.1534	-5.14541	0.194135	0.999263	4.23122e-09	1.33403e-08	0.874159	64.3075	44.8566	19.9508	38.4079	NA	NA	NA	NA	69.419	50.5917	31.3539	15.1621	NA	15.0706	1.77309	4.96843	17.6969	9.32602
1700112H15Rik	NA	NA	NA	NA	NA	NA	NA	NA	NA	NA	NA	NA	NA	NA	NA	NA	NA	NA	NA	NA	NA	NA	NA	NA	NA	NA
1700112J05Rik	NA	NA	NA	NA	NA	NA	NA	NA	NA	NA	NA	NA	NA	NA	NA	NA	NA	NA	NA	NA	NA	NA	NA	NA	NA	NA
1700113A16Rik	0.274608	-0.996894	-1.2715	NA	0.837844	0.126083	0.0545999	NA	155.41	158.033	94.504	86.692	72.1067	82.177	21.8619	58.9599	190.101	216.42	94.0617	106.135	NA	NA	NA	NA	NA	NA
1700113H08Rik	-1.23119	-1.23306	NA	-0.432984	0.401346	0.291221	1	0.464095	26.7948	40.716	NA	NA	NA	NA	NA	NA	NA	NA	NA	NA	14.0483	6.69805	3.54617	3.31229	NA	1.16575
1700119H24Rik	NA	NA	NA	NA	NA	NA	NA	NA	NA	NA	NA	NA	NA	NA	NA	NA	NA	NA	NA	NA	NA	NA	NA	NA	NA	NA
1700120C14Rik	-0.385625	0.564483	0.950108	NA	0.794716	0.520223	0.278686	NA	19.2922	40.716	43.0518	16.4605	32.3237	70.296	26.4645	55.1804	32.0395	23.4221	18.6164	15.1621	NA	NA	NA	NA	NA	NA
1700120E14Rik	NA	NA	NA	NA	NA	NA	NA	NA	NA	NA	NA	NA	NA	NA	NA	NA	NA	NA	NA	NA	NA	NA	NA	NA	NA	NA
1700120G07Rik	NA	NA	NA	NA	NA	NA	NA	NA	NA	NA	NA	NA	NA	NA	NA	NA	NA	NA	NA	NA	NA	NA	NA	NA	NA	NA
1700120K04Rik	-0.881125	-0.894565	NA	NA	NA	NA	NA	NA	NA	3.4505	NA	NA	NA	NA	NA	NA	NA	NA	NA	NA	NA	NA	NA	NA	NA	NA
1700121L16Rik	NA	NA	NA	NA	NA	NA	NA	NA	NA	NA	NA	NA	NA	NA	NA	NA	NA	NA	NA	NA	NA	NA	NA	NA	NA	NA
1700121N20Rik	-0.427385	-0.460549	NA	NA	NA	NA	NA	NA	NA	0.690101	NA	NA	NA	NA	NA	NA	NA	NA	NA	NA	NA	NA	NA	NA	NA	NA
1700122O11Rik	NA	NA	NA	NA	NA	NA	NA	NA	NA	NA	NA	NA	NA	NA	NA	NA	NA	NA	NA	NA	NA	NA	NA	NA	NA	NA
Majin	NA	NA	NA	NA	NA	NA	NA	NA	NA	NA	NA	NA	NA	NA	NA	NA	NA	NA	NA	NA	NA	NA	NA	NA	NA	NA
1700123K08Rik	NA	NA	NA	NA	NA	NA	NA	NA	NA	NA	NA	NA	NA	NA	NA	NA	NA	NA	NA	NA	NA	NA	NA	NA	NA	NA
1700123L14Rik	NA	NA	NA	NA	NA	NA	NA	NA	NA	NA	NA	NA	NA	NA	NA	NA	NA	NA	NA	NA	NA	NA	NA	NA	NA	NA
1700123M08Rik	0.498668	-0.836839	-1.33551	NA	0.856755	0.596293	0.404175	NA	39.6563	9.66141	NA	1.09737	NA	3.96034	NA	10.5825	7.47589	52.4654	22.5356	8.66408	NA	NA	NA	NA	NA	NA
1700123O12Rik	NA	NA	NA	NA	NA	NA	NA	NA	NA	NA	NA	NA	NA	NA	NA	NA	NA	NA	NA	NA	NA	NA	NA	NA	NA	NA
1700123O20Rik	0.678202	1.2519	0.573696	0.0238654	0.0469145	4.80871e-06	0.0975655	0.988878	376.199	420.962	404.267	403.831	735.985	966.322	1284.1	895.737	886.427	525.591	619.24	558.833	2061.09	2397.07	2417.6	2230	2365.94	2402.62
1700123O21Rik	NA	NA	NA	NA	NA	NA	NA	NA	NA	NA	NA	NA	NA	NA	NA	NA	NA	NA	NA	NA	NA	NA	NA	NA	NA	NA
1700124L16Rik	-1.10392	-1.11091	NA	NA	NA	NA	NA	NA	NA	NA	NA	13.1684	NA	NA	NA	NA	NA	NA	NA	NA	NA	NA	NA	NA	NA	NA
1700125G02Rik	NA	NA	NA	NA	NA	NA	NA	NA	NA	NA	NA	NA	NA	NA	NA	NA	NA	NA	NA	NA	NA	NA	NA	NA	NA	NA
1700125G22Rik	NA	NA	NA	NA	NA	NA	NA	NA	NA	NA	NA	NA	NA	NA	NA	NA	NA	NA	NA	NA	NA	NA	NA	NA	NA	NA
1700125H03Rik	NA	NA	NA	NA	NA	NA	NA	NA	NA	NA	NA	NA	NA	NA	NA	NA	NA	NA	NA	NA	NA	NA	NA	NA	NA	NA
1700125H20Rik	0.569941	0.646327	0.0763868	-0.0486839	NA	NA	NA	NA	NA	NA	NA	NA	17.4051	NA	NA	NA	NA	NA	14.6971	NA	NA	0.837257	NA	NA	NA	NA
1700126H18Rik	NA	NA	NA	NA	NA	NA	NA	NA	NA	NA	NA	NA	NA	NA	NA	NA	NA	NA	NA	NA	NA	NA	NA	NA	NA	NA
1700128A07Rik	1.13722	-0.111576	-1.2488	NA	NA	0.949357	NA	NA	1.07179	0.690101	NA	NA	NA	NA	NA	NA	NA	29.9802	NA	12.9961	NA	NA	NA	NA	NA	NA
1700128F08Rik	0.136938	-0.409077	-0.546015	NA	NA	NA	NA	NA	NA	1.3802	NA	NA	NA	NA	NA	NA	NA	NA	NA	2.16602	NA	NA	NA	NA	NA	NA
1700129C05Rik	NA	NA	NA	NA	NA	NA	NA	NA	NA	NA	NA	NA	NA	NA	NA	NA	NA	NA	NA	NA	NA	NA	NA	NA	NA	NA
1810006J02Rik	NA	NA	NA	NA	NA	NA	NA	NA	NA	NA	NA	NA	NA	NA	NA	NA	NA	NA	NA	NA	NA	NA	NA	NA	NA	NA
1810007C17Rik	NA	NA	NA	NA	NA	NA	NA	NA	NA	NA	NA	NA	NA	NA	NA	NA	NA	NA	NA	NA	NA	NA	NA	NA	NA	NA
1810007D17Rik	NA	NA	NA	NA	NA	NA	NA	NA	NA	NA	NA	NA	NA	NA	NA	NA	NA	NA	NA	NA	NA	NA	NA	NA	NA	NA
1810008I18Rik	NA	NA	NA	NA	NA	NA	NA	NA	NA	NA	NA	NA	NA	NA	NA	NA	NA	NA	NA	NA	NA	NA	NA	NA	NA	NA
1810009A15Rik	-0.0251583	-0.503654	-0.478496	-0.0211137	NA	NA	NA	0.991811	2.14358	NA	NA	NA	NA	NA	NA	NA	NA	NA	1.95962	NA	472.625	538.356	663.134	515.889	524.101	608.523
1810009J06Rik	NA	NA	NA	NA	NA	NA	NA	NA	NA	NA	NA	NA	NA	NA	NA	NA	NA	NA	NA	NA	NA	NA	NA	NA	NA	NA
1810010D01Rik	NA	NA	NA	NA	NA	NA	NA	NA	NA	NA	NA	NA	NA	NA	NA	NA	NA	NA	NA	NA	NA	NA	NA	NA	NA	NA
1810010H24Rik	-0.847184	-0.697796	0.149387	-0.205808	0.714192	0.667288	0.956624	0.783527	35.3691	85.5725	85.0536	317.139	103.809	NA	96.6528	25.7005	NA	NA	81.3242	103.969	272.938	233.595	349.298	211.158	272.26	245.974
1810011H11Rik	1.27574	-0.120324	-1.39606	-0.093519	0.49838	0.95273	0.373914	NA	NA	NA	33.6014	87.7894	91.9982	NA	NA	NA	364.183	119.921	48.0107	305.409	2.0069	1.67451	NA	NA	NA	NA
1810011O10Rik	-0.601003	-0.366417	0.234586	-0.361501	0.772496	0.802668	0.907304	0.50837	767.403	885.399	690.929	119.613	1.24322	433.657	459.101	886.666	599.139	167.702	177.346	498.184	1651.68	3416.84	2648.99	1349.76	2310.13	2085.53
1810012K16Rik	NA	NA	NA	NA	NA	NA	NA	NA	NA	NA	NA	NA	NA	NA	NA	NA	NA	NA	NA	NA	NA	NA	NA	NA	NA	NA
1810013A23Rik	NA	NA	NA	NA	NA	NA	NA	NA	NA	NA	NA	NA	NA	NA	NA	NA	NA	NA	NA	NA	NA	NA	NA	NA	NA	NA
1810013L24Rik	0.0293776	-0.317575	-0.346953	-0.145761	0.986456	0.723868	0.741507	0.790477	873.51	794.996	576.474	219.473	178.402	573.259	573.013	618.323	427.194	1122.39	322.357	647.64	1756.04	2040.39	1944.19	1517.03	1758.8	1883.86
1810014B01Rik	-0.794386	-0.279774	0.514611	NA	0.739291	0.881335	0.804061	NA	60.0203	149.062	73.5031	NA	6.21609	NA	156.486	34.0153	1.06798	NA	76.4251	12.9961	NA	NA	NA	NA	NA	NA
1810018F18Rik	NA	NA	NA	NA	NA	NA	NA	NA	NA	NA	NA	NA	NA	NA	NA	NA	NA	NA	NA	NA	NA	NA	NA	NA	NA	NA
1810019D21Rik	0.277709	-0.391533	-0.669242	NA	NA	NA	NA	NA	2.14358	NA	NA	NA	NA	NA	NA	NA	NA	NA	NA	4.33204	NA	NA	NA	NA	NA	NA
1810020O05Rik	0.97021	-0.138472	-1.10868	NA	NA	NA	NA	NA	5.35896	NA	NA	NA	NA	NA	NA	NA	NA	83.3826	NA	NA	NA	NA	NA	NA	NA	NA
1810021B22Rik	0.827808	0.207939	-0.619869	NA	0.719915	0.912318	0.75372	NA	10.7179	12.4218	11.5505	49.3815	73.3499	NA	35.6695	NA	1.06798	128.353	49.9703	43.3204	NA	NA	NA	NA	NA	NA
1810022K09Rik	-0.0877004	0.367311	0.455011	-0.0346451	0.955038	0.629849	0.594621	0.988878	408.353	338.84	899.888	699.023	540.178	761.375	1317.47	457.317	262.724	424.408	766.211	745.11	366.259	572.683	678.205	382.569	492.791	698.286
1810024B03Rik	0.0361735	-0.179685	-0.215858	NA	0.992068	0.925744	0.931858	NA	5.35896	NA	12.6005	3.2921	6.8377	3.96034	3.45189	2.26769	NA	NA	4.89905	17.3282	NA	NA	NA	NA	NA	NA
1810026B05Rik	-0.570009	-2.30613	-1.73612	NA	0.779884	0.0180102	0.126463	NA	449.081	286.392	279.312	419.194	NA	124.751	11.5063	48.3773	187.965	132.1	269.448	290.247	NA	NA	NA	NA	NA	NA
1810026J23Rik	-0.448942	-0.190519	0.258423	0.116736	0.658513	0.818211	0.784141	0.848869	963.54	1106.92	932.439	435.655	823.011	800.978	678.871	687.11	908.854	998.717	268.468	296.745	1544.31	1579.9	1828.05	1809.34	1686.65	1897.85
1810030O07Rik	-0.197265	-0.358966	-0.161702	-0.0167731	0.905242	0.706907	0.906857	0.99424	1109.3	868.147	943.99	500.4	584.313	253.461	1536.09	231.304	364.183	955.62	1094.45	530.675	293.007	287.179	352.844	298.934	300.847	321.748
1810032O08Rik	-0.633429	-1.9534	-1.31997	NA	0.806792	0.135098	0.412297	NA	67.5229	65.5596	121.805	66.9394	NA	NA	NA	15.1179	38.4474	NA	1.95962	112.633	NA	NA	NA	NA	NA	NA
1810034E14Rik	-0.624925	-1.78745	-1.16252	NA	0.810415	0.180265	0.486763	NA	40.7281	22.0832	54.6023	131.684	NA	NA	NA	8.31486	NA	88.067	NA	23.8262	NA	NA	NA	NA	NA	NA
1810037I17Rik	-0.697825	-0.582741	0.115085	-0.106092	0.0577991	0.0910847	0.842648	0.906655	1491.93	1436.79	1676.92	1303.67	643.366	1194.04	1294.46	786.888	893.903	977.169	1049.38	688.794	1806.21	2285.71	2592.25	1796.92	2130.44	2247.57
1810041L15Rik	-0.396278	0.460567	0.856845	NA	NA	NA	NA	NA	27.8666	NA	NA	NA	NA	NA	NA	82.3927	NA	NA	NA	NA	NA	NA	NA	NA	NA	NA
1810043G02Rik	-0.865209	-0.593887	0.271321	-0.827636	0.115609	0.264924	0.718003	0.00404362	846.715	1434.03	735.031	913.01	864.659	354.45	830.754	511.742	639.722	362.574	712.322	392.049	1991.85	1769.96	3552.38	1403.58	1105.38	1255.52
Ndufaf8	-0.490627	-0.171233	0.319394	0.154914	0.639206	0.847465	0.740373	0.837545	178.989	216.692	268.811	424.681	134.889	332.668	270.398	222.233	114.274	92.7514	305.701	244.76	236.814	256.201	273.942	293.138	311.738	258.797
1810044D09Rik	-0.00563107	-0.621289	-0.615658	NA	NA	0.643601	NA	NA	2.14358	6.90101	14.7006	NA	NA	NA	NA	NA	NA	23.4221	NA	NA	NA	NA	NA	NA	NA	NA
1810046K07Rik	NA	NA	NA	NA	NA	NA	NA	NA	NA	NA	NA	NA	NA	NA	NA	NA	NA	NA	NA	NA	NA	NA	NA	NA	NA	NA
1810053B23Rik	0.759574	NA	-0.770142	NA	NA	NA	NA	NA	NA	NA	NA	NA	NA	NA	NA	NA	NA	NA	NA	2.16602	NA	NA	NA	NA	NA	NA
1810055G02Rik	0.222695	1.05771	0.835015	0.35476	0.837614	0.0302833	0.138529	0.144163	304.389	582.445	769.682	461.992	1596.91	917.808	1019.46	1019.7	394.086	674.556	1021.94	398.547	1029.54	1114.39	1168.46	1384.54	1344.96	1567.94
1810058I24Rik	0.532541	0.122366	-0.410175	NA	0.0402338	0.709268	0.132527	NA	982.833	939.917	1273.7	1207.1	1233.89	1353.44	1160.98	1047.67	1435.37	2010.55	1524.58	1418.74	NA	NA	NA	NA	NA	NA
1810062G17Rik	-2.01193	-1.49301	0.518922	NA	0.164732	0.268887	0.794925	NA	15.0051	8.97131	NA	50.4789	1.86483	NA	NA	5.29127	NA	NA	NA	NA	NA	NA	NA	NA	NA	NA
1810062O18Rik	-0.136076	-0.444092	-0.308016	NA	0.967373	0.79631	0.893905	NA	52.5178	30.3644	22.0509	NA	NA	32.6728	NA	14.362	NA	NA	34.2933	49.8184	NA	NA	NA	NA	NA	NA
1810064F22Rik	NA	NA	NA	NA	NA	NA	NA	NA	NA	NA	NA	NA	NA	NA	NA	NA	NA	NA	NA	NA	NA	NA	NA	NA	NA	NA
1810065E05Rik	NA	NA	NA	NA	NA	NA	NA	NA	NA	NA	NA	NA	NA	NA	NA	NA	NA	NA	NA	NA	NA	NA	NA	NA	NA	NA
Mfsd4b2	-0.519115	-0.0347589	0.484356	NA	NA	0.988123	NA	NA	3.21537	1.3802	NA	5.48684	8.08092	NA	1.15063	NA	NA	NA	1.95962	NA	NA	NA	NA	NA	NA	NA
Ifit1bl2	-0.158321	-0.866066	-0.707745	NA	0.95986	0.550758	0.695304	NA	49.3024	11.7317	3.15013	NA	NA	NA	5.75314	NA	NA	NA	9.7981	38.9883	NA	NA	NA	NA	NA	NA
2010003K11Rik	NA	NA	NA	0.0524589	NA	NA	NA	NA	NA	NA	NA	NA	NA	NA	NA	NA	NA	NA	NA	NA	NA	NA	NA	0.828072	NA	NA
2010005H15Rik	-0.855211	-0.869194	NA	NA	NA	NA	NA	NA	1.07179	2.0703	NA	NA	NA	NA	NA	NA	NA	NA	NA	NA	NA	NA	NA	NA	NA	NA
2010009K17Rik	-0.881302	-1.04069	-0.159389	NA	NA	0.382493	NA	NA	1.07179	4.83071	NA	19.7526	NA	NA	NA	NA	NA	NA	NA	2.16602	NA	NA	NA	NA	NA	NA
2010010A06Rik	NA	NA	NA	NA	NA	NA	NA	NA	NA	NA	NA	NA	NA	NA	NA	NA	NA	NA	NA	NA	NA	NA	NA	NA	NA	NA
Borcs7	-0.289286	-0.438452	-0.149167	NA	0.799345	0.518655	0.885473	NA	371.912	407.85	365.415	318.237	132.403	276.233	316.423	337.886	121.75	218.294	443.854	400.713	NA	NA	NA	NA	NA	NA
Cfap74	0.568974	-0.281308	-0.850282	NA	0.812166	0.869285	0.610112	NA	38.5845	16.5624	73.5031	19.7526	1.86483	77.2266	NA	32.5035	85.4387	123.669	29.3943	19.4942	NA	NA	NA	NA	NA	NA
2010016I18Rik	-0.206239	-0.809455	-0.603216	NA	0.94019	0.551497	0.727106	NA	4.28717	3.4505	NA	25.2394	NA	NA	NA	0.755896	NA	NA	NA	21.6602	NA	NA	NA	NA	NA	NA
2010106C02Rik	NA	NA	NA	NA	NA	NA	NA	NA	NA	NA	NA	NA	NA	NA	NA	NA	NA	NA	NA	NA	NA	NA	NA	NA	NA	NA
2010106E10Rik	NA	NA	NA	-0.0373859	NA	NA	NA	NA	NA	NA	NA	NA	NA	NA	NA	NA	NA	NA	NA	NA	NA	2.51177	2.65963	NA	NA	3.49726
2010107E04Rik	0.454978	1.0472	0.592221	-0.000911731	0.676061	0.0916374	0.463226	0.999482	394.419	314.686	716.13	735.236	795.038	887.115	2378.35	628.906	551.08	437.524	947.476	1089.51	1182.06	1517.95	1570.95	1102.99	1451.15	1717.15
Slc23a4	-1.23262	-1.23444	NA	0.0328276	NA	NA	NA	0.9926	NA	NA	70.353	NA	NA	NA	NA	NA	NA	NA	NA	NA	73.2519	38.5138	33.6886	61.2774	72.1489	17.4863
2010107G23Rik	-2.42725	-2.43563	NA	-0.357331	0.0657888	0.0396365	1	0.540138	54.6614	48.3071	26.2511	NA	NA	NA	NA	NA	NA	NA	NA	NA	230.794	329.879	257.097	167.271	285.873	157.377
2010109A12Rik	0.234077	-0.479204	-0.71328	NA	NA	NA	NA	NA	NA	2.0703	5.25022	NA	NA	NA	NA	NA	NA	NA	12.7375	NA	NA	NA	NA	NA	NA	NA
2010109I03Rik	NA	NA	NA	NA	NA	NA	NA	NA	NA	NA	NA	NA	NA	NA	NA	NA	NA	NA	NA	NA	NA	NA	NA	NA	NA	NA
2010111I01Rik	0.00751367	0.391975	0.384461	1.0228	0.993471	0.267355	0.333322	3.79139e-05	1943.16	1373.3	1314.66	914.107	1832.5	1609.88	2041.22	1826.24	1477.02	1611.44	1415.82	1070.01	1030.54	943.588	542.564	1831.7	1757.44	2031.91
2010204K13Rik	0.194349	1.48921	1.29486	NA	0.940645	0.183311	0.316525	NA	22.5076	23.4634	7.35031	55.9657	65.269	70.296	167.992	106.581	64.079	NA	36.253	30.3243	NA	NA	NA	NA	NA	NA
2010300C02Rik	NA	NA	NA	0.0665207	NA	NA	NA	NA	NA	NA	NA	NA	NA	NA	NA	NA	NA	NA	NA	NA	NA	NA	NA	0.828072	NA	1.16575
2010308F09Rik	-1.01645	-1.02635	NA	NA	NA	NA	NA	NA	NA	NA	7.35031	NA	NA	NA	NA	NA	NA	NA	NA	NA	NA	NA	NA	NA	NA	NA
2010310C07Rik	NA	NA	NA	NA	NA	NA	NA	NA	NA	NA	NA	NA	NA	NA	NA	NA	NA	NA	NA	NA	NA	NA	NA	NA	NA	NA
2010315B03Rik	NA	NA	NA	NA	NA	NA	NA	NA	NA	NA	NA	NA	NA	NA	NA	NA	NA	NA	NA	NA	NA	NA	NA	NA	NA	NA
2010320M18Rik	0.424032	-0.186608	-0.610641	NA	0.75134	0.85525	0.519258	NA	155.41	148.372	73.5031	138.268	110.646	87.1274	172.594	77.8573	402.63	123.669	89.1627	95.3048	NA	NA	NA	NA	NA	NA
2200002D01Rik	0.951498	0.652555	-0.298943	0.16005	0.227523	0.366821	0.767498	0.835181	42.8717	42.7863	79.8034	73.5236	99.4575	62.3753	177.197	49.8891	148.45	153.649	99.9406	82.3087	406.397	508.215	639.198	568.886	618.03	571.219
2200002J24Rik	NA	NA	NA	NA	NA	NA	NA	NA	NA	NA	NA	NA	NA	NA	NA	NA	NA	NA	NA	NA	NA	NA	NA	NA	NA	NA
2210010C04Rik	NA	NA	NA	NA	NA	NA	NA	NA	NA	NA	NA	NA	NA	NA	NA	NA	NA	NA	NA	NA	NA	NA	NA	NA	NA	NA
2210011C24Rik	0.705532	0.546205	-0.159326	-0.181766	0.776325	0.749215	0.952735	NA	6.43075	14.4921	NA	6.5842	31.0805	18.8116	NA	6.80306	43.7873	NA	18.6164	6.49806	2.0069	4.18628	6.2058	3.31229	1.3613	1.16575
2210013O21Rik	0.249162	0.724962	0.4758	NA	0.755258	0.0808747	0.357661	NA	536.968	362.303	437.868	472.965	696.824	517.814	1231.17	589.599	391.95	512.475	613.361	643.308	NA	NA	NA	NA	NA	NA
Ube2d-ps	0.241034	0.468439	0.227405	NA	0.833522	0.461548	0.796415	NA	256.158	258.098	154.357	356.644	658.284	303.956	230.126	247.934	432.534	253.895	260.629	275.084	NA	NA	NA	NA	NA	NA
2210016F16Rik	0.383773	0.268678	-0.115095	0.129411	0.611839	0.641244	0.891647	0.835181	729.89	592.107	530.272	815.344	575.61	657.416	1149.48	852.651	452.825	1304.14	853.414	901.064	1162	1256.72	1367.94	1394.47	1240.14	1530.63
2210016L21Rik	-0.0180101	-0.732424	-0.714414	0.0113954	0.986456	0.0830675	0.123358	0.995133	745.967	637.653	489.321	639.765	402.803	279.204	480.963	327.303	849.047	751.38	340.974	539.339	2066.1	1945.78	2298.81	2157.13	2235.26	1971.29
Emsy	-0.081809	-1.01867	-0.936857	NA	0.967085	0.189806	0.287611	NA	352.619	553.461	352.815	253.492	106.917	26.7323	195.607	365.098	358.843	415.976	317.458	329.235	NA	NA	NA	NA	NA	NA
2210019I11Rik	NA	NA	NA	NA	NA	NA	NA	NA	NA	NA	NA	NA	NA	NA	NA	NA	NA	NA	NA	NA	NA	NA	NA	NA	NA	NA
2210039B01Rik	-0.377627	-2.7941	-2.41647	NA	0.873242	0.0049819	0.0283269	NA	16.0769	13.1119	22.0509	103.153	NA	2.97025	5.75314	2.26769	51.2632	15.927	13.7173	30.3243	NA	NA	NA	NA	NA	NA
Zfp995	-0.00654881	-0.658566	-0.652018	NA	0.999726	0.644569	0.703028	NA	197.21	178.046	102.904	212.889	18.6483	241.58	NA	108.849	191.169	15.927	163.628	316.239	NA	NA	NA	NA	NA	NA
2210407C18Rik	NA	NA	NA	NA	NA	NA	NA	NA	NA	NA	NA	NA	NA	NA	NA	NA	NA	NA	NA	NA	NA	NA	NA	NA	NA	NA
2210408F21Rik	-1.26771	-0.654887	0.612825	NA	0.456981	0.664232	0.738104	NA	82.5279	6.90101	47.252	171.189	NA	63.3654	73.6402	25.7005	3.20395	43.0966	17.6366	21.6602	NA	NA	NA	NA	NA	NA
2210408I21Rik	-0.456104	0.47955	0.935654	0.0584668	0.80169	0.679491	0.409681	NA	222.933	62.7992	88.2037	171.189	572.502	74.2563	120.816	34.0153	84.3707	66.5187	129.335	95.3048	NA	NA	NA	NA	1.3613	NA
2210409D07Rik	NA	NA	NA	NA	NA	NA	NA	NA	NA	NA	NA	NA	NA	NA	NA	NA	NA	NA	NA	NA	NA	NA	NA	NA	NA	NA
2210409E12Rik	NA	0.931081	0.927376	NA	NA	NA	NA	NA	NA	NA	NA	NA	NA	NA	NA	4.53538	NA	NA	NA	NA	NA	NA	NA	NA	NA	NA
2210414B05Rik	NA	NA	NA	NA	NA	NA	NA	NA	NA	NA	NA	NA	NA	NA	NA	NA	NA	NA	NA	NA	NA	NA	NA	NA	NA	NA
2210416O15Rik	-0.791416	-0.986469	-0.195053	NA	NA	NA	NA	NA	1.07179	NA	NA	17.5579	NA	NA	NA	NA	NA	NA	NA	2.16602	NA	NA	NA	NA	NA	NA
2210417A02Rik	1.16213	NA	-1.16559	NA	NA	NA	NA	NA	NA	NA	NA	NA	NA	NA	NA	NA	NA	21.5483	NA	NA	NA	NA	NA	NA	NA	NA
2210420H20Rik	-0.498758	-0.528926	NA	NA	NA	NA	NA	NA	1.07179	NA	NA	NA	NA	NA	NA	NA	NA	NA	NA	NA	NA	NA	NA	NA	NA	NA
2300002M23Rik	NA	NA	NA	NA	NA	NA	NA	NA	NA	NA	NA	NA	NA	NA	NA	NA	NA	NA	NA	NA	NA	NA	NA	NA	NA	NA
2300003K06Rik	NA	NA	NA	NA	NA	NA	NA	NA	NA	NA	NA	NA	NA	NA	NA	NA	NA	NA	NA	NA	NA	NA	NA	NA	NA	NA
Slurp2	NA	NA	NA	NA	NA	NA	NA	NA	NA	NA	NA	NA	NA	NA	NA	NA	NA	NA	NA	NA	NA	NA	NA	NA	NA	NA
2300009A05Rik	-0.26641	0.143743	0.410154	0.0356686	0.902382	0.918165	0.784351	0.989457	90.0305	84.1923	163.807	116.321	78.9444	59.405	333.682	40.0625	24.5636	24.3589	140.113	175.448	77.2657	102.145	79.7889	90.2599	99.3749	78.1054
2310001H17Rik	0.179935	-0.665162	-0.845097	NA	0.954639	0.672923	0.63433	NA	15.0051	20.0129	45.1519	26.3368	NA	35.643	NA	15.1179	10.6798	59.9605	5.87886	51.9845	NA	NA	NA	NA	NA	NA
2310001K24Rik	0.602633	0.863052	0.260419	NA	0.803693	0.552296	0.908049	NA	4.28717	8.97131	1.05004	NA	1.24322	6.93059	10.3557	17.3856	13.8838	6.55818	2.93943	4.33204	NA	NA	NA	NA	NA	NA
2310002D06Rik	NA	NA	NA	NA	NA	NA	NA	NA	NA	NA	NA	NA	NA	NA	NA	NA	NA	NA	NA	NA	NA	NA	NA	NA	NA	NA
2310002F09Rik	0.258231	0.490493	0.232262	NA	NA	NA	NA	NA	8.57433	NA	NA	NA	NA	NA	47.1758	NA	NA	NA	NA	25.9922	NA	NA	NA	NA	NA	NA
Cysrt1	NA	NA	NA	NA	NA	NA	NA	NA	NA	NA	NA	NA	NA	NA	NA	NA	NA	NA	NA	NA	NA	NA	NA	NA	NA	NA
2310002L09Rik	NA	NA	NA	NA	NA	NA	NA	NA	NA	NA	NA	NA	NA	NA	NA	NA	NA	NA	NA	NA	NA	NA	NA	NA	NA	NA
Faap100	-0.425443	0.236823	0.662266	NA	0.741083	0.802994	0.45644	NA	284.025	424.412	405.317	496.01	421.451	193.066	1073.54	236.595	231.753	150.838	465.41	320.571	NA	NA	NA	NA	NA	NA
2310005A03Rik	-0.748753	-0.764195	NA	NA	NA	NA	NA	NA	2.14358	NA	NA	NA	NA	NA	NA	NA	NA	NA	NA	NA	NA	NA	NA	NA	NA	NA
2310005E17Rik	NA	NA	NA	NA	NA	NA	NA	NA	NA	NA	NA	NA	NA	NA	NA	NA	NA	NA	NA	NA	NA	NA	NA	NA	NA	NA
Tmem45a2	NA	NA	NA	NA	NA	NA	NA	NA	NA	NA	NA	NA	NA	NA	NA	NA	NA	NA	NA	NA	NA	NA	NA	NA	NA	NA
2310007B03Rik	NA	NA	NA	NA	NA	NA	NA	NA	NA	NA	NA	NA	NA	NA	NA	NA	NA	NA	NA	NA	NA	NA	NA	NA	NA	NA
Prr29	NA	NA	NA	NA	NA	NA	NA	NA	NA	NA	NA	NA	NA	NA	NA	NA	NA	NA	NA	NA	NA	NA	NA	NA	NA	NA
2310008N11Rik	NA	NA	NA	NA	NA	NA	NA	NA	NA	NA	NA	NA	NA	NA	NA	NA	NA	NA	NA	NA	NA	NA	NA	NA	NA	NA
2310009A05Rik	0.493716	0.296653	-0.197063	NA	0.693327	0.754728	0.874533	NA	71.81	73.8408	249.911	138.268	151.051	117.82	316.423	83.1486	166.606	160.207	304.721	142.957	NA	NA	NA	NA	NA	NA
2310009B15Rik	0.936884	1.13753	0.200649	-0.287414	0.409673	0.185832	0.893905	0.671479	36.4409	12.4218	33.6014	81.2052	80.1876	84.1571	159.937	74.8337	21.3597	101.183	107.779	110.467	159.549	226.059	270.396	163.958	211.002	144.553
2310010J17Rik	-0.681339	-0.182513	0.498826	NA	0.639054	0.884066	0.701263	NA	18.2205	32.4347	34.6515	25.2394	6.21609	42.5736	26.4645	21.1651	9.61186	25.2958	9.7981	19.4942	NA	NA	NA	NA	NA	NA
2310011J03Rik	-0.579415	0.0967806	0.676196	0.28033	0.303779	0.879696	0.164792	0.344388	604.49	835.712	610.076	931.665	725.418	704.94	1207.01	560.119	295.832	460.946	564.37	649.806	786.705	800.417	895.409	963.876	1018.25	1069
Rnf225	0.103652	-1.29639	-1.40004	NA	NA	NA	NA	NA	8.57433	28.9842	150.156	NA	NA	NA	1.15063	NA	201.849	NA	15.677	NA	NA	NA	NA	NA	NA	NA
2310015A10Rik	-1.25031	0.00597582	1.25628	NA	0.353087	1	0.298594	NA	201.497	164.934	102.904	88.8868	177.78	121.78	85.1465	176.124	NA	90.8776	76.4251	21.6602	NA	NA	NA	NA	NA	NA
Mrln	-1.19854	-1.20183	NA	NA	NA	0.301092	NA	NA	11.7897	NA	7.35031	16.4605	NA	NA	NA	NA	NA	NA	NA	NA	NA	NA	NA	NA	NA	NA
2310015D24Rik	-1.19609	-1.19948	NA	NA	NA	NA	NA	NA	34.2973	NA	NA	NA	NA	NA	NA	NA	NA	NA	NA	NA	NA	NA	NA	NA	NA	NA
2310016D03Rik	NA	NA	NA	NA	NA	NA	NA	NA	NA	NA	NA	NA	NA	NA	NA	NA	NA	NA	NA	NA	NA	NA	NA	NA	NA	NA
2310020H05Rik	NA	NA	NA	NA	NA	NA	NA	NA	NA	NA	NA	NA	NA	NA	NA	NA	NA	NA	NA	NA	NA	NA	NA	NA	NA	NA
2310022A10Rik	0.573893	0.348134	-0.225759	0.206288	0.692336	0.751018	0.876816	0.686588	88.9587	120.768	207.909	276.537	286.562	212.868	237.03	175.368	22.4277	385.059	264.549	415.876	536.846	492.307	586.005	730.36	558.133	594.534
2310022B05Rik	-0.868593	-0.666023	0.202571	-0.103012	0.161798	0.244677	0.816632	0.918186	367.624	337.459	687.779	630.986	435.748	259.402	378.557	173.856	333.211	159.27	352.731	231.764	3042.46	2722.76	4068.35	3005.07	2729.41	3363.2
2310030A07Rik	NA	NA	NA	NA	NA	NA	NA	NA	NA	NA	NA	NA	NA	NA	NA	NA	NA	NA	NA	NA	NA	NA	NA	NA	NA	NA
2310030G06Rik	-1.04974	-0.769061	0.280679	0.121115	0.620917	0.630777	0.907402	0.92593	55.7332	76.6012	92.4039	82.3026	NA	NA	105.858	NA	16.0198	NA	2.93943	45.4864	199.687	335.74	238.48	257.53	318.544	278.615
2310033P09Rik	0.354843	-1.05032	-1.40517	0.122141	0.762296	0.0829198	0.0204322	0.93324	205.784	267.069	313.963	267.758	189.591	48.5141	178.347	68.7865	425.058	462.82	228.296	253.424	371.277	427.838	748.242	570.542	487.346	651.656
2310034C09Rik	NA	NA	NA	NA	NA	NA	NA	NA	NA	NA	NA	NA	NA	NA	NA	NA	NA	NA	NA	NA	NA	NA	NA	NA	NA	NA
2310034G01Rik	-1.22493	-2.61179	-1.38686	NA	0.532912	0.0317867	0.384484	NA	27.8666	46.9269	17.8508	41.7	NA	NA	NA	NA	1.06798	NA	30.3741	NA	NA	NA	NA	NA	NA	NA
2310034O05Rik	NA	NA	NA	NA	NA	NA	NA	NA	NA	NA	NA	NA	NA	NA	NA	NA	NA	NA	NA	NA	NA	NA	NA	NA	NA	NA
2310035C23Rik	-0.0453222	-0.912559	-0.867237	0.0266147	0.987237	0.498023	0.585511	0.987526	361.194	271.9	371.716	193.137	0.621609	172.275	1.15063	323.524	321.463	256.706	169.507	400.713	2047.04	1998.53	1693.3	2022.98	1916.71	1910.67
2310036O22Rik	0.701302	0.394529	-0.306773	0.136374	0.186713	0.443736	0.63433	0.823001	513.388	380.936	519.772	742.918	819.281	442.568	1098.85	499.647	936.622	785.108	752.494	1087.34	2641.08	2819.88	3368.86	3013.36	3122.82	3631.32
2310039H08Rik	0.194496	0.822361	0.627865	0.327661	0.730061	0.00234185	0.0411707	0.399927	189.707	167.004	201.608	189.845	367.371	363.361	356.695	245.666	223.209	245.463	214.578	173.282	292.004	333.228	378.554	462.064	451.952	374.207
2310039L15Rik	0.252505	-0.0709851	-0.32349	NA	0.93599	0.974456	0.890476	NA	13.9333	2.0703	11.5505	NA	14.9186	6.93059	NA	3.02358	14.9518	NA	9.7981	12.9961	NA	NA	NA	NA	NA	NA
2310040G24Rik	-0.0658381	0.462646	0.528484	NA	0.98381	0.792739	0.796881	NA	4.28717	12.4218	43.0518	12.071	NA	71.286	24.1632	33.2594	NA	22.4852	43.1116	NA	NA	NA	NA	NA	NA	NA
Teddm3	NA	NA	NA	NA	NA	NA	NA	NA	NA	NA	NA	NA	NA	NA	NA	NA	NA	NA	NA	NA	NA	NA	NA	NA	NA	NA
2310043L19Rik	NA	NA	NA	NA	NA	NA	NA	NA	NA	NA	NA	NA	NA	NA	NA	NA	NA	NA	NA	NA	NA	NA	NA	NA	NA	NA
2310043O21Rik	-0.65379	-0.671443	NA	NA	NA	NA	NA	NA	NA	1.3802	NA	NA	NA	NA	NA	NA	NA	NA	NA	NA	NA	NA	NA	NA	NA	NA
Borcs8	0.0387624	0.120711	0.081949	NA	0.978252	0.878189	0.940191	NA	234.722	260.168	179.558	233.739	147.321	194.056	417.678	234.328	284.084	137.722	335.095	177.614	NA	NA	NA	NA	NA	NA
Borcs6	0.451304	-0.361393	-0.812697	NA	0.729438	0.694756	0.349091	NA	217.574	154.583	336.014	152.534	345.615	49.5042	133.473	124.723	189.033	345.71	233.195	441.868	NA	NA	NA	NA	NA	NA
2310050C09Rik	NA	NA	NA	NA	NA	NA	NA	NA	NA	NA	NA	NA	NA	NA	NA	NA	NA	NA	NA	NA	NA	NA	NA	NA	NA	NA
2310057J18Rik	NA	NA	NA	NA	NA	NA	NA	NA	NA	NA	NA	NA	NA	NA	NA	NA	NA	NA	NA	NA	NA	NA	NA	NA	NA	NA
2310057M21Rik	-0.0351657	0.773535	0.8087	0.516555	0.990208	0.558804	0.599212	0.0937509	103.964	115.937	142.806	9.87631	427.046	144.552	95.5022	82.3927	1.06798	99.3096	212.619	47.6524	231.797	183.359	185.288	296.45	265.454	332.24
2310057N15Rik	NA	NA	NA	NA	NA	NA	NA	NA	NA	NA	NA	NA	NA	NA	NA	NA	NA	NA	NA	NA	NA	NA	NA	NA	NA	NA
2310061I04Rik	-0.590038	-0.583914	0.00612408	-0.24843	0.565955	0.433422	1	0.678496	186.492	131.119	109.205	176.676	83.2956	173.265	28.7657	105.07	77.9628	103.057	125.416	82.3087	776.67	816.325	704.802	789.981	667.037	432.494
Zbtb11os1	-0.373923	0.411655	0.785578	NA	0.867957	0.766799	0.578844	NA	55.7332	84.8824	114.455	64.7447	169.699	84.1571	121.967	79.3691	NA	126.479	48.0107	56.3165	NA	NA	NA	NA	NA	NA
2310061N02Rik	NA	NA	NA	-0.0613625	NA	NA	NA	NA	NA	NA	NA	NA	NA	NA	NA	NA	NA	NA	NA	NA	NA	1.67451	NA	NA	NA	NA
2310065F04Rik	NA	NA	NA	NA	NA	NA	NA	NA	NA	NA	NA	NA	NA	NA	NA	NA	NA	NA	NA	NA	NA	NA	NA	NA	NA	NA
Tmem94	0.132425	-0.109382	-0.241807	NA	0.924923	0.899265	0.798188	NA	176.846	140.09	184.808	422.486	348.723	141.582	217.469	143.62	347.095	240.779	206.74	223.1	NA	NA	NA	NA	NA	NA
2310068J16Rik	-0.177592	-0.0737175	0.103875	NA	0.940447	0.964038	0.960832	NA	9.64612	11.7317	25.2011	4.38947	22.3779	5.9405	4.60252	14.362	10.6798	11.2426	6.85867	15.1621	NA	NA	NA	NA	NA	NA
2310069B03Rik	0.920288	NA	-0.929117	NA	NA	NA	NA	NA	NA	NA	NA	NA	NA	NA	NA	NA	NA	NA	NA	4.33204	NA	NA	NA	NA	NA	NA
2310069G16Rik	NA	NA	NA	NA	NA	NA	NA	NA	NA	NA	NA	NA	NA	NA	NA	NA	NA	NA	NA	NA	NA	NA	NA	NA	NA	NA
2310079G19Rik	NA	NA	NA	NA	NA	NA	NA	NA	NA	NA	NA	NA	NA	NA	NA	NA	NA	NA	NA	NA	NA	NA	NA	NA	NA	NA
2310081J21Rik	NA	NA	NA	NA	NA	NA	NA	NA	NA	NA	NA	NA	NA	NA	NA	NA	NA	NA	NA	NA	NA	NA	NA	NA	NA	NA
2410002F23Rik	-0.0651042	-0.135792	-0.0706874	0.247321	0.95986	0.847826	0.944935	0.421637	681.659	668.708	777.033	1136.87	919.36	386.133	866.424	786.888	547.876	1141.12	476.187	948.716	1317.53	1242.49	1304.1	1522.83	1428	1677.52
2410003L11Rik	NA	NA	NA	NA	NA	NA	NA	NA	NA	NA	NA	NA	NA	NA	NA	NA	NA	NA	NA	NA	NA	NA	NA	NA	NA	NA
2410004B18Rik	-0.64568	-0.722865	-0.0771854	0.118575	0.746784	0.580495	0.97809	0.897249	457.655	443.045	416.868	156.924	NA	392.073	154.184	229.792	150.586	188.313	267.488	225.266	348.197	440.397	472.527	453.784	428.81	497.776
2410004I01Rik	1.25578	NA	-1.25634	NA	NA	NA	NA	NA	NA	NA	NA	NA	NA	NA	NA	NA	171.945	NA	NA	NA	NA	NA	NA	NA	NA	NA
Epb41l4aos	-0.0292507	-0.930983	-0.901732	NA	0.992259	0.454237	0.532575	NA	62.1639	29.6743	33.6014	65.842	7.45931	49.5042	1.15063	24.1887	70.4869	6.55818	20.576	88.8068	NA	NA	NA	NA	NA	NA
2410004P03Rik	-1.20064	-1.20384	NA	-0.31036	NA	NA	NA	0.686538	NA	NA	36.7515	NA	NA	NA	NA	NA	NA	NA	NA	NA	95.3278	92.0982	107.272	91.088	81.678	51.2931
2410006H16Rik	0.677783	0.473631	-0.204151	NA	0.533408	0.58741	0.870142	NA	71.81	71.0804	131.256	103.153	60.2961	181.185	209.414	89.9516	134.566	113.363	74.4655	307.575	NA	NA	NA	NA	NA	NA
Platr10	NA	NA	NA	NA	NA	NA	NA	NA	NA	NA	NA	NA	NA	NA	NA	NA	NA	NA	NA	NA	NA	NA	NA	NA	NA	NA
2410012E07Rik	NA	NA	NA	NA	NA	NA	NA	NA	NA	NA	NA	NA	NA	NA	NA	NA	NA	NA	NA	NA	NA	NA	NA	NA	NA	NA
Prr23a3	NA	NA	NA	NA	NA	NA	NA	NA	NA	NA	NA	NA	NA	NA	NA	NA	NA	NA	NA	NA	NA	NA	NA	NA	NA	NA
2410015M20Rik	0.802807	1.14476	0.34195	NA	0.00106749	1.995e-07	0.272049	NA	443.722	397.498	499.821	588.189	1203.44	1129.69	1175.94	790.667	820.212	879.733	853.414	829.585	NA	NA	NA	NA	NA	NA
2410016O06Rik	0.870093	2.07298	1.20289	0.930255	0.294184	0.000219315	0.0760567	3.79139e-05	76.0972	77.9814	97.6541	19.7526	269.157	227.719	467.155	306.894	189.033	149.901	75.4453	106.135	395.359	366.718	280.148	697.237	615.308	811.364
2410017I17Rik	-0.65379	-0.671443	NA	NA	NA	NA	NA	NA	NA	1.3802	NA	NA	NA	NA	NA	NA	NA	NA	NA	NA	NA	NA	NA	NA	NA	NA
2410018L13Rik	-0.0442021	0.368091	0.412293	NA	0.985957	0.784762	0.79479	NA	22.5076	20.0129	23.101	10.9737	49.1071	21.7818	3.45189	29.4799	24.5636	8.43194	34.2933	6.49806	NA	NA	NA	NA	NA	NA
2410021H03Rik	-0.0680331	-0.688712	-0.620679	NA	NA	NA	NA	NA	2.14358	1.3802	49.3521	NA	NA	NA	NA	NA	NA	NA	NA	45.4864	NA	NA	NA	NA	NA	NA
Rec114	0.157181	-0.786	-0.943181	NA	0.919933	0.269384	0.20653	NA	110.395	70.3903	235.21	85.5947	42.891	95.0481	70.1884	71.0542	222.141	82.4457	144.032	114.799	NA	NA	NA	NA	NA	NA
Platr5	NA	NA	NA	NA	NA	NA	NA	NA	NA	NA	NA	NA	NA	NA	NA	NA	NA	NA	NA	NA	NA	NA	NA	NA	NA	NA
2410089E03Rik	-0.407633	-1.07746	-0.669829	-0.262137	0.862449	0.37678	0.6793	0.595013	449.081	420.271	217.359	398.344	148.565	231.68	NA	176.88	508.36	21.5483	233.195	268.586	601.067	471.375	420.221	433.082	358.022	427.831
Platr9	NA	NA	NA	NA	NA	NA	NA	NA	NA	NA	NA	NA	NA	NA	NA	NA	NA	NA	NA	NA	NA	NA	NA	NA	NA	NA
2410124H12Rik	NA	NA	NA	NA	NA	NA	NA	NA	NA	NA	NA	NA	NA	NA	NA	NA	NA	NA	NA	NA	NA	NA	NA	NA	NA	NA
Carnmt1	-0.0801878	0.451254	0.531442	NA	0.941976	0.368986	0.331926	NA	532.68	465.818	655.228	410.415	823.011	781.176	596.026	650.071	570.304	211.735	651.573	515.512	NA	NA	NA	NA	NA	NA
2410131K14Rik	-1.80765	0.0614828	1.86913	0.395402	0.0494383	0.966581	0.0349154	0.132052	50.3742	156.653	133.356	128.392	66.5122	163.364	102.406	160.25	50.1953	1.87377	22.5356	34.6563	679.336	756.88	681.752	998.655	1026.42	816.027
2410137M14Rik	NA	NA	NA	NA	NA	NA	NA	NA	NA	NA	NA	NA	NA	NA	NA	NA	NA	NA	NA	NA	NA	NA	NA	NA	NA	NA
2410141K09Rik	-0.745038	-0.760203	NA	NA	NA	NA	NA	NA	NA	NA	2.10009	NA	NA	NA	NA	NA	NA	NA	NA	NA	NA	NA	NA	NA	NA	NA
2500004C02Rik	-0.898698	-1.37144	-0.472745	NA	0.634044	0.259715	0.794494	NA	218.645	75.9111	14.7006	38.4079	34.1885	36.6331	1.15063	24.1887	28.8356	1.87377	49.9703	71.4786	NA	NA	NA	NA	NA	NA
2510002D24Rik	-0.133813	-0.391474	-0.257661	-0.228566	0.929455	0.615736	0.799088	0.648074	202.569	233.254	184.808	145.95	93.2414	210.888	140.377	130.014	365.251	108.678	101.9	119.131	298.025	292.203	298.765	240.969	272.26	235.482
Kif1bp	-0.988455	-1.96881	-0.980352	NA	0.263389	0.00178688	0.231588	NA	741.68	1051.02	1539.36	1681.17	198.915	109.899	597.176	226.013	574.575	246.4	1146.38	411.544	NA	NA	NA	NA	NA	NA
2510009E07Rik	-0.502446	-0.373665	0.12878	0.317954	0.587488	0.599383	0.90525	0.603813	669.87	1002.72	828.485	803.273	1082.22	629.693	219.77	580.528	940.894	436.587	414.459	496.018	233.804	166.614	127.662	251.734	231.421	200.509
2510039O18Rik	0.39436	-0.0110913	-0.405451	0.242255	0.799345	0.996023	0.735191	0.437397	272.235	149.752	585.925	230.447	125.565	256.432	676.57	170.077	142.042	401.923	675.089	459.196	3410.73	3262.79	3992.1	4449.23	4124.74	4154.74
Mkrn2os	-0.428688	0.388357	0.817045	NA	NA	NA	NA	NA	NA	22.0832	NA	NA	NA	NA	55.2302	NA	NA	NA	NA	NA	NA	NA	NA	NA	NA	NA
2610001J05Rik	-0.0439231	0.193474	0.237397	NA	0.948639	0.547669	0.499274	NA	1978.53	1505.11	1627.57	1731.65	1838.1	2221.75	2235.67	1542.03	1464.21	2070.51	1716.63	1381.92	NA	NA	NA	NA	NA	NA
Faap20	-0.0408127	-0.432485	-0.391672	NA	0.969626	0.316205	0.433662	NA	487.665	558.982	510.322	820.831	545.773	338.609	436.088	427.081	819.144	409.418	602.583	478.69	NA	NA	NA	NA	NA	NA
2610002M06Rik	-0.536782	0.211336	0.748119	0.00937387	0.655262	0.831688	0.393105	0.998177	387.988	300.884	283.512	340.184	125.565	242.571	899.792	272.878	175.149	368.195	186.164	145.123	336.156	381.789	319.156	307.215	338.964	399.853
2610005L07Rik	-0.552616	-1.56929	-1.01667	NA	0.636729	0.0156762	0.201338	NA	170.415	176.666	155.407	94.3736	12.4322	50.4943	43.7239	76.3455	98.2545	78.6981	63.6876	153.787	NA	NA	NA	NA	NA	NA
2610008E11Rik	-1.00796	-0.775019	0.232946	-0.35997	0.154586	0.236307	0.816142	0.182635	808.131	393.357	746.581	599.163	291.535	558.407	276.151	312.185	271.268	106.805	265.528	567.497	934.212	860.7	770.406	633.475	706.515	626.009
Ccdc191	0.0481245	-1.67557	-1.7237	NA	0.979123	0.00845199	0.0105767	NA	215.43	162.174	344.415	147.047	123.7	42.5736	60.9833	17.3856	262.724	241.716	164.608	231.764	NA	NA	NA	NA	NA	NA
2610016A17Rik	-0.125034	-0.659445	-0.534411	NA	NA	0.615955	NA	NA	3.21537	NA	8.40035	NA	NA	NA	NA	NA	NA	NA	NA	8.66408	NA	NA	NA	NA	NA	NA
Stk26	-0.401033	-0.554041	-0.153008	NA	0.880572	0.728306	0.951796	NA	24.6512	14.4921	61.9526	87.7894	58.4313	NA	NA	NA	NA	NA	NA	86.6408	NA	NA	NA	NA	NA	NA
2610020C07Rik	-0.107888	0.38047	0.488357	NA	0.947011	0.636505	0.585445	NA	173.63	244.986	282.462	406.026	146.7	456.429	424.582	441.443	112.138	234.221	460.51	214.436	NA	NA	NA	NA	NA	NA
2610020H08Rik	0.0922331	-0.535115	-0.627348	-0.114667	0.977723	0.749578	0.747109	0.967514	NA	24.8436	19.9508	NA	1.86483	NA	NA	13.6061	NA	14.9901	8.81829	28.1582	73.2519	166.614	29.2559	82.8072	118.433	32.6411
2610027K06Rik	-0.70629	-0.98825	-0.281961	NA	0.558848	0.228949	0.824609	NA	120.041	105.585	143.856	34.0184	85.1605	44.5538	35.6695	22.6769	40.5834	104.931	41.152	47.6524	NA	NA	NA	NA	NA	NA
2610028E06Rik	NA	NA	NA	NA	NA	NA	NA	NA	NA	NA	NA	NA	NA	NA	NA	NA	NA	NA	NA	NA	NA	NA	NA	NA	NA	NA
2610028H24Rik	-2.23805	-0.852117	1.38593	-0.0628798	0.118209	0.588432	0.383254	NA	40.7281	32.4347	NA	37.3105	8.08092	0.990084	NA	29.4799	NA	NA	NA	NA	1.00345	NA	0.886543	NA	NA	NA
Arpin	-0.154255	0.70584	0.860096	NA	0.921851	0.326449	0.263692	NA	427.645	422.342	409.517	229.35	1108.95	277.224	614.436	517.789	158.062	635.206	334.115	199.274	NA	NA	NA	NA	NA	NA
Pdzph1	-9.15951	-9.33457	NA	NA	3.55107e-29	1.57742e-31	1	NA	692.377	546.56	579.624	318.237	NA	NA	NA	NA	NA	NA	NA	NA	NA	NA	NA	NA	NA	NA
2610035D17Rik	-0.00208745	-1.43079	-1.4287	NA	1	0.308303	0.366692	NA	245.44	114.557	40.9517	NA	NA	NA	NA	37.7948	13.8838	44.9704	144.032	197.108	NA	NA	NA	NA	NA	NA
2610035F20Rik	NA	NA	NA	NA	NA	NA	NA	NA	NA	NA	NA	NA	NA	NA	NA	NA	NA	NA	NA	NA	NA	NA	NA	NA	NA	NA
2610037D02Rik	0.67146	-0.204561	-0.876021	NA	NA	NA	NA	NA	NA	NA	NA	1.09737	NA	NA	NA	NA	4.27194	2.81065	NA	NA	NA	NA	NA	NA	NA	NA
2610044O15Rik8	-1.16456	-1.10474	0.0598162	NA	0.346048	0.276712	0.982307	NA	199.353	146.991	169.057	108.639	19.8915	119.8	16.1088	96.7547	10.6798	35.6015	133.254	60.6485	NA	NA	NA	NA	NA	NA
Mir124-2hg	NA	NA	NA	NA	NA	NA	NA	NA	NA	NA	NA	NA	NA	NA	NA	NA	NA	NA	NA	NA	NA	NA	NA	NA	NA	NA
2610203C20Rik	-0.152756	-1.04031	-0.887557	NA	0.94019	0.244248	0.392665	NA	568.049	393.357	368.566	500.4	29.8372	350.49	257.741	168.565	711.277	272.633	83.2838	556.667	NA	NA	NA	NA	NA	NA
2610203C22Rik	-0.251097	0.129948	0.381045	NA	0.903335	0.923684	0.792833	NA	55.7332	57.2784	107.105	268.855	123.079	261.382	40.272	117.92	54.4672	240.779	50.9501	51.9845	NA	NA	NA	NA	NA	NA
2610206C17Rik	-0.158268	-0.278534	-0.120267	NA	0.92574	0.77193	0.931236	NA	86.8151	118.007	32.5514	54.8684	66.5122	61.3852	40.272	68.7865	70.4869	111.489	32.3337	45.4864	NA	NA	NA	NA	NA	NA
Pantr2	NA	NA	NA	NA	NA	NA	NA	NA	NA	NA	NA	NA	NA	NA	NA	NA	NA	NA	NA	NA	NA	NA	NA	NA	NA	NA
2610301B20Rik	-0.48972	0.0932167	0.582936	0.0557397	0.636729	0.919073	0.464626	0.966495	666.654	478.24	624.776	578.313	554.475	688.108	806.591	466.388	579.915	500.295	474.228	80.1427	716.463	770.276	785.477	743.609	814.058	811.364
Zfp979	0.582681	0.249444	-0.333237	NA	0.820783	0.891909	0.882246	NA	85.7433	22.7733	204.759	9.87631	208.861	159.404	1.15063	61.2276	NA	501.232	104.84	15.1621	NA	NA	NA	NA	NA	NA
2610306M01Rik	-0.872839	-0.179954	0.692884	NA	0.704709	0.92553	0.724149	NA	182.205	53.1378	180.608	30.7263	NA	NA	279.603	80.125	79.0308	NA	23.5154	36.8223	NA	NA	NA	NA	NA	NA
2610307P16Rik	0.72387	0.0818779	-0.641993	NA	0.763413	0.968976	0.740782	NA	67.5229	99.3745	91.3538	NA	NA	13.8612	228.975	42.3302	9.61186	142.406	191.063	240.428	NA	NA	NA	NA	NA	NA
2610316D01Rik	-0.44571	0.420017	0.865727	NA	0.846821	0.777321	0.559975	NA	8.57433	7.59111	NA	NA	NA	29.7025	NA	12.0943	NA	NA	NA	NA	NA	NA	NA	NA	NA	NA
2610318N02Rik	0.410271	1.39725	0.986976	0.0477836	0.872906	0.271444	0.530452	NA	NA	NA	NA	NA	NA	124.751	5.75314	46.8656	NA	NA	26.4549	NA	2.0069	1.67451	0.886543	3.31229	1.3613	1.16575
2610507B11Rik	0.291112	-0.25648	-0.547592	-0.00864408	0.749538	0.680924	0.359425	0.998177	1183.26	1077.25	1461.66	2260.58	1373.76	1257.41	823.85	1517.08	2858.99	1887.82	912.203	1717.65	6114.02	5292.3	4362.68	5644.14	5306.35	4715.47
2610507I01Rik	0.228716	1.15679	0.928077	NA	0.93729	0.390446	0.574225	NA	106.107	35.1951	49.3521	1.09737	363.641	128.711	NA	124.723	16.0198	119.921	39.1924	69.3126	NA	NA	NA	NA	NA	NA
2610524H06Rik	0.402379	0.837613	0.435234	NA	0.61342	0.0779952	0.490486	NA	167.199	201.509	216.309	261.173	532.719	319.797	352.092	340.153	222.141	475.936	167.547	264.254	NA	NA	NA	NA	NA	NA
2610528A11Rik	1.09323	NA	-1.09852	0.0370369	NA	NA	NA	NA	NA	NA	NA	NA	NA	NA	NA	NA	NA	1.87377	9.7981	NA	1.00345	NA	NA	NA	2.7226	NA
2610528J11Rik	NA	NA	NA	NA	NA	NA	NA	NA	NA	NA	NA	NA	NA	NA	NA	NA	NA	NA	NA	NA	NA	NA	NA	NA	NA	NA
Hpf1	0.38097	1.10563	0.724662	0.160785	0.588876	0.00521772	0.1261	0.84988	480.163	452.016	509.271	513.568	504.125	1013.85	1759.31	1032.55	672.83	546.203	622.179	725.616	1009.47	1377.29	1226.98	976.297	1460.68	1662.36
2700038G22Rik	-0.447516	-0.962892	-0.515376	NA	0.873407	0.53013	0.803207	NA	33.2255	18.6327	65.1027	28.5316	NA	NA	NA	34.0153	NA	2.81065	29.3943	47.6524	NA	NA	NA	NA	NA	NA
2700046A07Rik	-1.30327	-0.815103	0.488165	NA	0.474931	0.598646	0.810178	NA	8.57433	9.66141	106.054	32.921	NA	NA	1.15063	43.842	NA	NA	NA	12.9961	NA	NA	NA	NA	NA	NA
2700046G09Rik	0.645173	0.0413842	-0.603789	NA	0.794633	0.98682	0.756866	NA	3.21537	14.4921	9.4504	NA	NA	NA	29.9164	NA	26.6996	NA	15.677	41.1544	NA	NA	NA	NA	NA	NA
2700049A03Rik	-0.917899	0.0292878	0.947187	-0.175533	0.648896	0.990667	0.559134	0.784925	167.199	260.858	312.913	235.934	740.337	72.2761	88.5984	103.558	2.13597	NA	169.507	210.104	762.622	777.811	577.14	644.24	671.121	538.578
2700054A10Rik	-1.44946	-1.26442	0.185036	NA	NA	NA	NA	NA	3.21537	12.4218	5.25022	74.621	13.0538	1.98017	NA	0.755896	NA	NA	NA	10.8301	NA	NA	NA	NA	NA	NA
2700060E02Rik	0.808211	1.28642	0.47821	NA	3.00563e-05	2.94365e-13	0.0289337	NA	1404.05	1313.95	1389.21	1477.06	2522.49	3358.36	3906.39	3925.37	2470.25	2590.48	2311.37	2445.44	NA	NA	NA	NA	NA	NA
2700062C07Rik	0.0465276	-0.86641	-0.912938	0.0848932	0.979123	0.225458	0.242293	0.961793	267.948	380.936	345.465	665.005	461.234	153.463	132.322	118.676	574.575	597.731	322.357	223.1	241.831	313.134	375.008	281.545	359.383	355.555
2700069I18Rik	1.15022	-0.0375155	-1.18774	NA	NA	NA	NA	NA	NA	0.690101	NA	NA	NA	NA	NA	NA	NA	NA	49.9703	NA	NA	NA	NA	NA	NA	NA
2700070H01Rik	1.08176	NA	-1.08733	NA	NA	NA	NA	NA	NA	NA	NA	NA	NA	NA	NA	NA	NA	NA	NA	10.8301	NA	NA	NA	NA	NA	NA
2700081O15Rik	0.130875	-1.78144	-1.91232	-0.0673294	0.946098	0.0127715	0.0109676	0.966495	231.507	157.343	192.158	167.897	8.08092	71.286	27.6151	81.6368	93.9826	217.357	217.518	298.911	4151.27	3772.68	3557.7	4450.06	3675.51	2782.65
Hoxaas3	0.595261	0.375679	-0.219582	NA	NA	0.817223	NA	NA	NA	2.0703	NA	3.2921	NA	NA	17.2594	NA	NA	19.6745	4.89905	2.16602	NA	NA	NA	NA	NA	NA
Smim10l1	-0.0674419	-0.10979	-0.0423478	NA	0.942702	0.839326	0.959545	NA	2236.83	2145.52	1565.62	1222.47	1897.15	1334.63	1959.52	1443.01	1896.74	2305.67	1141.48	1492.39	NA	NA	NA	NA	NA	NA
2700089I24Rik	NA	NA	NA	NA	NA	NA	NA	NA	NA	NA	NA	NA	NA	NA	NA	NA	NA	NA	NA	NA	NA	NA	NA	NA	NA	NA
2700094K13Rik	1.89034	3.29293	1.40259	NA	1.58363e-06	6.13736e-20	0.000625485	NA	54.6614	71.0804	66.1528	159.118	885.793	877.214	1027.51	917.658	316.123	285.749	314.519	444.034	NA	NA	NA	NA	NA	NA
2700097O09Rik	-0.704854	-1.29173	-0.586875	-0.0971656	0.72164	0.27193	0.724165	0.961609	225.076	178.736	226.81	298.484	NA	93.0679	136.925	59.7158	255.248	93.6883	123.456	23.8262	123.424	137.31	115.251	114.274	91.2071	141.056
2700099C18Rik	-0.229005	1.60044	1.82945	NA	0.935047	0.179814	0.145077	NA	36.4409	43.4764	1.05004	25.2394	128.052	69.3059	108.159	169.321	26.6996	NA	5.87886	51.9845	NA	NA	NA	NA	NA	NA
2810001G20Rik	0.154085	-0.53822	-0.692306	NA	0.955038	0.700007	0.659474	NA	87.8869	132.499	76.6532	38.4079	NA	85.1472	88.5984	33.2594	93.9826	164.891	58.7886	67.1466	NA	NA	NA	NA	NA	NA
2810002D19Rik	-0.272217	0.449295	0.721512	NA	0.918074	0.767063	0.658356	NA	35.3691	215.311	30.4513	84.4973	26.7292	222.769	174.896	129.258	NA	133.974	84.2636	64.9806	NA	NA	NA	NA	NA	NA
2810004N23Rik	-0.675405	0.928343	1.60375	-0.17373	0.468867	0.161298	0.0099163	0.659355	246.512	154.583	186.908	434.557	408.397	556.427	447.595	622.102	134.566	57.1498	302.761	123.463	1799.19	1574.88	1767.77	1488.87	1482.46	1558.61
2810006K23Rik	-0.488027	0.141933	0.62996	-0.272366	0.746043	0.905222	0.569657	0.576045	190.779	175.976	93.4539	137.171	55.9448	105.939	153.034	352.248	39.5154	53.4023	204.78	110.467	263.907	283.83	337.773	222.751	234.144	262.294
Sult2a8	NA	NA	NA	NA	NA	NA	NA	NA	NA	NA	NA	NA	NA	NA	NA	NA	NA	NA	NA	NA	NA	NA	NA	NA	NA	NA
Snhg20	-1.52039	-3.76741	-2.24702	NA	0.175449	3.06563e-06	0.0179882	NA	426.573	277.421	564.924	104.25	NA	11.881	33.3682	12.8502	101.458	87.1301	86.2232	123.463	NA	NA	NA	NA	NA	NA
2810013P06Rik	-0.385152	-1.02883	-0.64368	NA	0.725064	0.0809589	0.387667	NA	402.994	298.814	225.76	120.71	105.052	188.116	113.912	85.4163	225.345	289.497	153.83	121.297	NA	NA	NA	NA	NA	NA
2810021J22Rik	0.0539354	-1.15714	-1.21107	0.17281	0.986456	0.425701	0.459721	0.889878	189.707	250.507	117.605	NA	NA	61.3852	NA	61.2276	208.257	285.749	68.5867	30.3243	63.2174	75.3531	78.0158	73.6984	80.3167	97.9232
2810025M15Rik	1.46035	1.61948	0.159133	NA	1.26604e-05	3.27274e-07	0.793145	NA	162.912	192.538	176.407	194.234	543.287	704.94	601.779	442.199	631.179	288.56	540.855	586.991	NA	NA	NA	NA	NA	NA
2810029C07Rik	0.481567	0.70408	0.222513	NA	0.841953	0.620239	0.918352	NA	17.1487	NA	NA	NA	NA	118.81	NA	47.6215	NA	NA	29.3943	75.8107	NA	NA	NA	NA	NA	NA
2810032G03Rik	-0.596463	-0.283919	0.312545	NA	0.780175	0.857829	0.871733	NA	21.4358	24.8436	NA	NA	23.6212	NA	NA	NA	NA	NA	1.95962	4.33204	NA	NA	NA	NA	NA	NA
2810047C21Rik1	0.450247	0.272996	-0.17725	NA	0.848983	0.865521	0.935841	NA	NA	20.0129	NA	NA	NA	11.881	NA	40.0625	NA	NA	9.7981	69.3126	NA	NA	NA	NA	NA	NA
2810049E08Rik	-1.08887	-1.09639	NA	NA	NA	NA	NA	NA	3.21537	8.28121	NA	NA	NA	NA	NA	NA	NA	NA	NA	NA	NA	NA	NA	NA	NA	NA
Mir99ahg	0.729796	-1.14736	-1.87715	NA	0.682178	0.302416	0.0807363	NA	148.979	92.4735	214.209	113.029	82.0524	NA	57.5314	68.0306	548.944	84.3194	203.8	218.768	NA	NA	NA	NA	NA	NA
2810403A07Rik	-0.714368	-0.413289	0.301079	-0.0729411	0.48926	0.638099	0.787612	0.935064	916.382	757.041	889.387	535.515	110.646	1082.16	486.716	590.355	774.288	287.623	436.015	309.741	3709.76	3889.89	3226.13	3525.93	3493.1	3245.46
2810403D21Rik	0.573221	0.0310945	-0.542127	NA	0.814345	0.989717	0.77364	NA	35.3691	53.8279	33.6014	NA	25.486	61.3852	NA	40.0625	92.9146	29.0434	45.0712	51.9845	NA	NA	NA	NA	NA	NA
2810404M03Rik	0.759574	NA	-0.770142	NA	NA	NA	NA	NA	NA	NA	NA	NA	NA	NA	NA	NA	NA	NA	NA	2.16602	NA	NA	NA	NA	NA	NA
2810405F15Rik	NA	NA	NA	NA	NA	NA	NA	NA	NA	NA	NA	NA	NA	NA	NA	NA	NA	NA	NA	NA	NA	NA	NA	NA	NA	NA
2810408A11Rik	0.160018	-0.639885	-0.799903	0.116785	0.961282	0.699291	0.670756	0.898629	138.261	86.2626	165.907	84.4973	NA	151.483	NA	58.204	NA	234.221	207.72	129.961	793.729	697.435	574.48	808.199	809.974	637.667
2810408I11Rik	1.1483	2.94788	1.79958	NA	0.574647	0.0127652	0.221681	NA	NA	NA	1.05004	NA	NA	88.1175	187.553	61.2276	NA	0.936883	28.4145	10.8301	NA	NA	NA	NA	NA	NA
2810408M09Rik	-0.643813	-0.674507	-0.0306934	NA	0.460297	0.308953	0.988728	NA	371.912	192.538	334.964	347.865	83.9173	217.818	300.314	157.982	205.053	237.968	245.932	86.6408	NA	NA	NA	NA	NA	NA
2810410L24Rik	-0.503624	-1.56561	-1.06199	NA	0.853652	0.255838	0.536645	NA	63.2357	37.2654	58.8025	31.8237	NA	NA	10.3557	NA	66.215	NA	NA	32.4903	NA	NA	NA	NA	NA	NA
2810417H13Rik	2.97382	5.12301	2.14919	-0.00338775	1.8292e-06	3.30902e-19	0.00112327	0.999187	22.5076	6.21091	50.4021	91.0815	1362.57	1800.96	2893.83	2275.25	540.4	307.298	402.702	405.046	198.683	562.636	70.9234	261.671	472.371	92.0945
2810428I15Rik	-0.111399	-0.107786	0.0036127	-0.558102	0.893748	0.834034	1	0.172646	334.399	387.837	408.467	286.413	336.291	330.688	287.657	358.295	316.123	256.706	250.831	487.354	133.459	123.077	182.628	105.165	85.7619	83.9342
2810429I04Rik	-0.52721	-0.890276	-0.363066	NA	NA	NA	NA	NA	2.14358	NA	NA	50.4789	NA	NA	NA	NA	NA	NA	1.95962	12.9961	NA	NA	NA	NA	NA	NA
2810433D01Rik	-1.04045	-0.308012	0.732439	NA	0.61164	0.864301	0.695435	NA	1.07179	13.802	11.5505	197.526	81.4308	NA	57.5314	NA	NA	NA	23.5154	NA	NA	NA	NA	NA	NA	NA
Eldr	1.22011	0.687069	-0.533039	NA	0.505473	0.659148	0.784921	NA	8.57433	NA	NA	NA	14.9186	NA	21.8619	39.3066	146.314	NA	33.3135	NA	NA	NA	NA	NA	NA	NA
2810442N19Rik	1.79148	0.225914	-1.56556	NA	NA	0.898352	NA	NA	NA	NA	NA	NA	NA	0.990084	NA	0.755896	2.13597	NA	21.5558	12.9961	NA	NA	NA	NA	NA	NA
2810454H06Rik	1.10599	0.245898	-0.860095	NA	0.584396	0.893957	0.634956	NA	10.7179	48.3071	25.2011	13.1684	2.48644	81.1869	NA	49.1332	327.871	14.0532	4.89905	2.16602	NA	NA	NA	NA	NA	NA
2810459M11Rik	0.584747	0.669619	0.0848719	NA	NA	NA	NA	NA	NA	NA	NA	NA	NA	NA	NA	58.204	NA	NA	48.0107	NA	NA	NA	NA	NA	NA	NA
2810468N07Rik	-1.75253	-2.55738	-0.804852	NA	0.235709	0.0242157	0.644574	NA	693.449	738.408	1013.29	487.231	NA	146.532	1.15063	58.204	1.06798	145.217	196.942	177.614	NA	NA	NA	NA	NA	NA
2810471M01Rik	NA	NA	NA	NA	NA	NA	NA	NA	NA	NA	NA	NA	NA	NA	NA	NA	NA	NA	NA	NA	NA	NA	NA	NA	NA	NA
2810474O19Rik	0.316228	-1.10857	-1.4248	-0.44848	0.585256	0.000444962	6.74067e-06	0.0948964	1190.76	1133.84	2171.49	2030.13	897.604	563.358	769.771	746.069	2360.24	2022.73	1656.86	2120.53	1467.04	1469.39	1340.45	897.63	903.904	1253.18
2900005J15Rik	-0.926423	-0.741403	0.18502	NA	0.672815	0.641126	0.942942	NA	27.8666	50.3774	1.05004	267.758	105.674	NA	NA	6.04717	NA	NA	5.87886	71.4786	NA	NA	NA	NA	NA	NA
2900008C10Rik	1.15133	-0.571263	-1.72259	NA	0.563096	0.734364	0.240263	NA	13.9333	5.52081	17.8508	NA	NA	11.881	NA	5.29127	29.9036	81.5088	13.7173	8.66408	NA	NA	NA	NA	NA	NA
2900009J06Rik	-0.311396	-0.747899	-0.436503	NA	NA	0.55901	NA	NA	9.64612	2.7604	NA	NA	NA	NA	NA	NA	NA	NA	5.87886	NA	NA	NA	NA	NA	NA	NA
2900011O08Rik	-3.87455	-3.89804	NA	NA	0.00105286	0.000504622	1	NA	5.35896	140.09	143.856	1.09737	NA	NA	NA	NA	NA	NA	NA	NA	NA	NA	NA	NA	NA	NA
2900026A02Rik	-1.25511	-1.432	-0.17689	NA	0.306021	0.142438	0.922956	NA	316.178	136.64	161.707	418.097	66.5122	67.3257	3.45189	177.636	146.314	30.9171	119.537	69.3126	NA	NA	NA	NA	NA	NA
2900041M22Rik	-0.77274	-0.991858	-0.219118	NA	0.745354	0.51106	0.930377	NA	54.6614	57.2784	10.5004	104.25	NA	47.524	NA	20.4092	36.3115	NA	15.677	38.9883	NA	NA	NA	NA	NA	NA
2900052N01Rik	-0.911457	-0.924206	NA	NA	NA	NA	NA	NA	4.28717	NA	NA	NA	NA	NA	NA	NA	NA	NA	NA	NA	NA	NA	NA	NA	NA	NA
2900055J20Rik	-1.06037	-1.06887	NA	NA	NA	NA	NA	NA	9.64612	NA	NA	NA	NA	NA	NA	NA	NA	NA	NA	NA	NA	NA	NA	NA	NA	NA
Kantr	-1.19124	-2.6982	-1.50696	NA	0.491595	0.0127652	0.277717	NA	384.773	600.388	327.614	170.092	NA	NA	14.9582	81.6368	210.393	51.5285	132.274	90.9728	NA	NA	NA	NA	NA	NA
2900057B20Rik	NA	NA	NA	NA	NA	NA	NA	NA	NA	NA	NA	NA	NA	NA	NA	NA	NA	NA	NA	NA	NA	NA	NA	NA	NA	NA
2900060B14Rik	0.00538406	-0.582812	-0.588196	NA	0.999982	0.722515	0.76109	NA	7.50254	20.0129	NA	27.4342	NA	NA	3.45189	12.8502	NA	52.4654	2.93943	NA	NA	NA	NA	NA	NA	NA
2900076A07Rik	-0.520618	-0.822999	-0.302381	NA	0.8405	0.582926	0.893783	NA	118.969	65.5596	118.655	61.4526	78.9444	NA	63.2846	9.82665	23.4956	NA	80.3444	108.301	NA	NA	NA	NA	NA	NA
2900079G21Rik	NA	NA	NA	NA	NA	NA	NA	NA	NA	NA	NA	NA	NA	NA	NA	NA	NA	NA	NA	NA	NA	NA	NA	NA	NA	NA
2900092C05Rik	NA	NA	NA	-0.064448	NA	NA	NA	0.985685	NA	NA	NA	NA	NA	NA	NA	NA	NA	NA	NA	NA	9.03105	3.34903	6.2058	7.45265	6.8065	1.16575
2900092D14Rik	NA	NA	NA	NA	NA	NA	NA	NA	NA	NA	NA	NA	NA	NA	NA	NA	NA	NA	NA	NA	NA	NA	NA	NA	NA	NA
2900097C17Rik	-0.173281	-0.0993626	0.073918	NA	0.876011	0.893678	0.942942	NA	6128.5	6061.85	3050.38	4421.29	4474.34	6120.7	1907.74	5796.97	5050.5	5035.74	2413.27	4849.72	NA	NA	NA	NA	NA	NA
3000002C10Rik	0.319482	0.0924225	-0.22706	NA	0.915099	0.965855	0.927881	NA	17.1487	NA	21.0009	NA	NA	25.7422	1.15063	16.6297	8.54387	2.81065	39.1924	8.66408	NA	NA	NA	NA	NA	NA
3010001F23Rik	-1.11742	-0.644216	0.473207	NA	0.584271	0.697104	0.81943	NA	30.0102	27.604	3.15013	1.09737	NA	4.95042	NA	19.6533	NA	NA	0.97981	8.66408	NA	NA	NA	NA	NA	NA
3010026O09Rik	0.294184	0.245609	-0.0485752	-0.0100833	0.906483	0.8783	0.991361	0.998597	128.615	126.288	172.207	15.3631	277.238	124.751	NA	151.935	228.549	141.469	129.335	80.1427	103.355	115.541	139.187	134.148	112.988	107.249
Lncbate1	-1.18961	-1.19327	NA	NA	NA	0.30346	NA	NA	7.50254	23.4634	NA	NA	NA	NA	NA	NA	NA	NA	NA	NA	NA	NA	NA	NA	NA	NA
3100003L05Rik	NA	NA	NA	NA	NA	NA	NA	NA	NA	NA	NA	NA	NA	NA	NA	NA	NA	NA	NA	NA	NA	NA	NA	NA	NA	NA
3110001I22Rik	-0.106388	0.11117	0.217559	-0.0930745	0.97461	0.956817	0.931196	0.957705	58.9485	72.4606	27.3012	NA	NA	97.0282	NA	90.7075	9.61186	NA	113.658	10.8301	196.676	203.453	156.918	168.927	151.104	197.012
3110002H16Rik	-0.361394	-0.532552	-0.171158	0.0748542	0.51564	0.162369	0.767845	0.939928	536.968	657.666	449.419	512.471	492.936	356.43	349.791	279.682	524.38	278.254	454.632	413.71	1211.16	1229.09	1092.22	1121.21	1339.52	1274.17
Cldn34c1	0.581293	0.54113	-0.0401628	NA	0.75829	0.667532	0.993007	NA	75.0254	80.0517	50.4021	50.4789	252.373	99.0084	8.0544	45.3538	240.296	59.0236	92.1021	28.1582	NA	NA	NA	NA	NA	NA
3110009E18Rik	-0.863673	-0.115826	0.747847	0.00228586	0.549648	0.935323	0.553505	0.999187	52.5178	40.716	60.9026	134.976	51.5936	75.2464	97.8035	38.5507	3.20395	75.8875	43.1116	19.4942	97.3347	100.471	104.612	95.2283	81.678	125.901
3110009F21Rik	NA	NA	NA	NA	NA	NA	NA	NA	NA	NA	NA	NA	NA	NA	NA	NA	NA	NA	NA	NA	NA	NA	NA	NA	NA	NA
3110015C05Rik	NA	NA	NA	NA	NA	NA	NA	NA	NA	NA	NA	NA	NA	NA	NA	NA	NA	NA	NA	NA	NA	NA	NA	NA	NA	NA
3110021A11Rik	-0.411547	-0.534796	-0.123249	NA	NA	0.700007	NA	NA	12.8615	0.690101	10.5004	NA	4.35127	NA	NA	NA	NA	NA	7.83848	NA	NA	NA	NA	NA	NA	NA
3110021N24Rik	0.0692187	-1.6159	-1.68512	NA	0.981761	0.186966	0.205235	NA	42.8717	55.8982	133.356	108.639	NA	44.5538	NA	21.1651	88.6427	160.207	62.7078	51.9845	NA	NA	NA	NA	NA	NA
3110035E14Rik	0.572764	0.306116	-0.266649	0.602677	NA	NA	NA	0.320028	NA	NA	NA	2.19473	NA	6.93059	NA	3.02358	NA	NA	NA	19.4942	12.0414	10.8843	0.886543	17.3895	47.6455	12.8233
3110039I08Rik	0.741636	-0.17962	-0.921257	NA	NA	NA	NA	NA	NA	NA	1.05004	NA	NA	NA	NA	NA	NA	NA	NA	8.66408	NA	NA	NA	NA	NA	NA
3110039M20Rik	NA	NA	NA	NA	NA	NA	NA	NA	NA	NA	NA	NA	NA	NA	NA	NA	NA	NA	NA	NA	NA	NA	NA	NA	NA	NA
3110040N11Rik	0.284908	0.523726	0.238818	-0.220528	0.680902	0.208117	0.684493	0.610392	135.046	182.877	227.86	136.074	233.103	199.997	321.025	236.595	273.404	194.872	194.002	173.282	496.708	562.636	526.607	422.317	487.346	438.323
3110043O21Rik	0.504401	0.634078	0.129677	-0.109916	0.766912	0.551497	0.942377	0.882251	224.004	290.532	288.762	29.6289	726.04	223.759	243.933	192.753	59.8071	359.763	555.552	275.084	631.17	591.103	545.224	534.935	560.856	533.915
3110045C21Rik	0.224809	-1.93241	-2.15722	NA	0.936374	0.0907166	0.0747286	NA	81.4561	51.0675	98.7042	206.305	NA	38.6133	NA	24.1887	228.549	125.542	88.1829	95.3048	NA	NA	NA	NA	NA	NA
Zfp983	-1.68324	-1.01176	0.671483	-0.463138	0.194144	0.41279	0.678291	0.453106	346.189	195.299	485.12	352.255	363.641	NA	123.117	73.3219	150.586	69.3293	49.9703	30.3243	71.245	56.0962	64.7176	37.2633	39.4777	48.9616
3110056K07Rik	-0.224799	-0.831418	-0.606619	NA	0.942856	0.597554	0.760615	NA	54.6614	73.1507	191.108	170.092	NA	NA	150.732	17.3856	129.226	NA	139.133	106.135	NA	NA	NA	NA	NA	NA
Abhd18	-0.438599	-0.706968	-0.268369	NA	0.854674	0.609341	0.896403	NA	25.723	70.3903	161.707	279.829	195.807	10.8909	1.15063	70.2983	40.5834	163.954	108.759	45.4864	NA	NA	NA	NA	NA	NA
3110062M04Rik	-0.789793	-1.81575	-1.02595	-0.411159	0.196784	3.27284e-05	0.0520031	0.403472	1655.92	2078.58	1427.01	1223.56	206.374	577.219	591.423	343.933	452.825	1000.59	1156.18	998.535	235.811	252.851	292.559	236.001	196.027	124.736
3110070M22Rik	0.326632	0.548343	0.221711	NA	0.911458	0.746985	0.928739	NA	26.7948	44.1665	18.9008	NA	NA	55.4447	65.5858	56.6922	NA	61.8343	22.5356	51.9845	NA	NA	NA	NA	NA	NA
3110079O15Rik	NA	NA	NA	NA	NA	NA	NA	NA	NA	NA	NA	NA	NA	NA	NA	NA	NA	NA	NA	NA	NA	NA	NA	NA	NA	NA
3110082I17Rik	0.0211829	0.913967	0.892784	1.13613	0.992638	0.301971	0.373499	1.30227e-07	82.5279	117.317	40.9517	301.776	295.264	365.341	87.4478	357.539	132.43	66.5187	242.013	110.467	805.771	808.79	512.422	1768.76	1569.58	1733.47
3110082J24Rik	NA	NA	NA	-0.0486839	NA	NA	NA	NA	NA	NA	NA	NA	NA	NA	NA	NA	NA	NA	NA	NA	NA	0.837257	NA	NA	NA	NA
3110099E03Rik	NA	NA	NA	NA	NA	NA	NA	NA	NA	NA	NA	NA	NA	NA	NA	NA	NA	NA	NA	NA	NA	NA	NA	NA	NA	NA
3200001D21Rik	-0.118378	0.107238	0.225616	NA	0.967025	0.950219	0.911291	NA	4.28717	4.83071	10.5004	NA	NA	NA	NA	26.4564	NA	NA	NA	12.9961	NA	NA	NA	NA	NA	NA
3300002I08Rik	0.947672	-0.098345	-1.04602	0.0586121	0.649189	0.960875	0.523235	0.987949	20.364	11.0416	11.5505	NA	4.97287	11.881	14.9582	6.80306	50.1953	NA	11.7577	54.1505	13.0449	16.7451	19.5039	28.9825	10.8904	12.8233
3300005D01Rik	NA	NA	NA	NA	NA	NA	NA	NA	NA	NA	NA	NA	NA	NA	NA	NA	NA	NA	NA	NA	NA	NA	NA	NA	NA	NA
3425401B19Rik	NA	NA	NA	NA	NA	NA	NA	NA	NA	NA	NA	NA	NA	NA	NA	NA	NA	NA	NA	NA	NA	NA	NA	NA	NA	NA
3632451O06Rik	-0.0126733	-1.14425	-1.13158	0.286666	0.997335	0.309812	0.374513	0.814148	192.922	187.707	174.307	227.155	NA	66.3356	163.389	58.204	270.2	174.26	123.456	205.772	412.418	1475.25	444.158	641.756	2240.7	947.757
3632454L22Rik	-1.21935	-1.22175	NA	NA	NA	NA	NA	NA	NA	NA	51.4522	NA	NA	NA	NA	NA	NA	NA	NA	NA	NA	NA	NA	NA	NA	NA
3830403N18Rik	0.692999	-0.460688	-1.15369	NA	0.63574	0.680953	0.257956	NA	68.5947	13.802	358.065	92.1789	74.5931	126.731	63.2846	102.802	278.744	183.629	264.549	197.108	NA	NA	NA	NA	NA	NA
3830406C13Rik	-0.508638	-0.366558	0.14208	-0.298005	0.276153	0.376784	0.814174	0.629252	760.972	855.725	723.48	542.099	629.69	585.14	464.854	543.489	296.9	649.26	473.248	591.323	310.066	376.765	528.38	264.155	285.873	405.682
3830408C21Rik	-1.50073	-2.20535	-0.704622	NA	0.381965	0.0753145	0.712052	NA	70.7382	20.0129	11.5505	8.77894	NA	NA	NA	NA	NA	NA	NA	12.9961	NA	NA	NA	NA	NA	NA
3830417A13Rik	NA	NA	NA	-0.0625372	NA	NA	NA	NA	NA	NA	NA	NA	NA	NA	NA	NA	NA	NA	NA	NA	1.00345	0.837257	NA	NA	NA	NA
3930402G23Rik	1.21748	NA	-1.21929	NA	NA	NA	NA	NA	NA	NA	NA	NA	NA	NA	NA	NA	NA	42.1597	5.87886	NA	NA	NA	NA	NA	NA	NA
4430402I18Rik	-0.522583	-1.19121	-0.66863	-0.276823	0.848233	0.413464	0.735191	0.729408	45.0152	22.0832	5.25022	1.09737	9.94575	0.990084	2.30126	0.755896	NA	NA	1.95962	36.8223	109.376	90.4237	83.3351	81.9792	80.3167	60.6192
4631405J19Rik	-0.992121	-1.00274	NA	NA	NA	NA	NA	NA	6.43075	NA	NA	NA	NA	NA	NA	NA	NA	NA	NA	NA	NA	NA	NA	NA	NA	NA
4632415L05Rik	-0.21818	-2.40079	-2.18261	NA	0.943422	0.0457844	0.103687	NA	329.04	192.538	213.159	245.81	NA	NA	11.5063	32.5035	491.273	NA	142.072	151.621	NA	NA	NA	NA	NA	NA
4632427E13Rik	-0.122963	-0.774431	-0.651468	NA	0.966777	0.563847	0.695175	NA	173.63	170.455	244.66	148.145	NA	80.1968	238.18	42.3302	134.566	165.828	317.458	41.1544	NA	NA	NA	NA	NA	NA
4632428C04Rik	1.08176	NA	-1.08733	NA	NA	NA	NA	NA	NA	NA	NA	NA	NA	NA	NA	NA	NA	NA	NA	10.8301	NA	NA	NA	NA	NA	NA
Vsir	1.74601	0.805756	-0.94025	NA	0.0326697	0.365034	0.333118	NA	217.574	56.5883	373.816	868.018	465.585	1389.09	289.958	698.448	1664.99	1660.16	1110.12	1453.4	NA	NA	NA	NA	NA	NA
Ddias	-0.923946	2.01685	2.9408	NA	0.680556	0.118817	0.0202301	NA	67.5229	20.0129	NA	NA	482.369	327.718	NA	304.626	NA	NA	NA	NA	NA	NA	NA	NA	NA	NA
4732416N19Rik	-0.30351	-0.86707	-0.56356	NA	0.920405	0.578464	0.780231	NA	20.364	NA	1.05004	54.8684	NA	12.8711	NA	5.29127	20.2917	20.6114	NA	8.66408	NA	NA	NA	NA	NA	NA
Krt90	NA	NA	NA	NA	NA	NA	NA	NA	NA	NA	NA	NA	NA	NA	NA	NA	NA	NA	NA	NA	NA	NA	NA	NA	NA	NA
4732471J01Rik	0.402851	-0.751553	-1.1544	-0.166169	0.872906	0.596293	0.426529	NA	112.538	104.205	51.4522	71.3289	98.2143	9.90084	11.5063	42.3302	NA	207.988	242.013	45.4864	NA	2.51177	6.2058	NA	1.3613	NA
4732490B19Rik	NA	NA	NA	NA	NA	NA	NA	NA	NA	NA	NA	NA	NA	NA	NA	NA	NA	NA	NA	NA	NA	NA	NA	NA	NA	NA
4732491K20Rik	-1.05702	-1.15927	-0.10225	NA	0.613937	0.425701	0.974941	NA	202.569	345.05	252.011	64.7447	NA	140.592	NA	73.3219	NA	117.11	113.658	15.1621	NA	NA	NA	NA	NA	NA
4831440E17Rik	1.00827	-1.1335	-2.14177	NA	NA	NA	NA	NA	39.6563	0.690101	9.4504	NA	NA	NA	NA	NA	13.8838	164.891	7.83848	NA	NA	NA	NA	NA	NA	NA
Lvrn	0.0493996	-3.91936	-3.96876	NA	0.986738	0.000200297	0.000322053	NA	56.8049	22.7733	193.208	87.7894	NA	NA	NA	NA	103.594	182.692	NA	90.9728	NA	NA	NA	NA	NA	NA
4833411C07Rik	0.270094	1.15433	0.88424	NA	0.918074	0.347764	0.560632	NA	NA	NA	NA	NA	NA	19.8017	25.3138	5.29127	NA	NA	NA	6.49806	NA	NA	NA	NA	NA	NA
4833412C05Rik	-0.187362	0.338926	0.526288	NA	0.945823	0.826675	0.759586	NA	24.6512	27.604	1.05004	NA	NA	NA	123.117	NA	NA	NA	25.475	NA	NA	NA	NA	NA	NA	NA
4833417C18Rik	-1.19613	-0.404535	0.791599	NA	0.538777	0.819473	0.672203	NA	19.2922	30.3644	2.10009	14.2658	NA	25.7422	NA	11.3384	NA	NA	NA	6.49806	NA	NA	NA	NA	NA	NA
4833418N02Rik	-0.160912	-0.297441	-0.136529	NA	0.960426	0.870169	0.960187	NA	19.2922	3.4505	13.6506	34.0184	NA	19.8017	NA	30.2358	3.20395	29.0434	6.85867	19.4942	NA	NA	NA	NA	NA	NA
4833419F23Rik	-0.447602	-1.02002	-0.572416	NA	0.854548	0.435332	0.74664	NA	39.6563	NA	NA	46.0894	NA	NA	NA	NA	NA	NA	13.7173	21.6602	NA	NA	NA	NA	NA	NA
4833420G17Rik	-0.567975	-1.64253	-1.07455	-0.0760026	0.597681	0.00643656	0.138508	0.96323	659.152	558.292	779.133	656.226	162.862	337.619	48.3264	228.281	735.841	304.487	240.053	457.03	495.704	591.94	491.145	499.328	603.056	388.196
4833422C13Rik	-2.23177	-0.0882914	2.14348	NA	0.0500249	0.960089	0.0558682	NA	229.363	135.26	111.305	126.197	165.348	142.572	89.7491	159.494	2.13597	0.936883	70.5463	2.16602	NA	NA	NA	NA	NA	NA
4833423E24Rik	NA	NA	NA	NA	NA	NA	NA	NA	NA	NA	NA	NA	NA	NA	NA	NA	NA	NA	NA	NA	NA	NA	NA	NA	NA	NA
Plppr5	1.19436	NA	-1.19687	NA	NA	NA	NA	NA	NA	NA	NA	NA	NA	NA	NA	NA	NA	NA	NA	32.4903	NA	NA	NA	NA	NA	NA
4833427F10Rik	0.317353	0.925039	0.607686	NA	0.896696	0.454387	0.707668	NA	NA	NA	NA	NA	NA	40.5934	NA	16.6297	NA	NA	NA	12.9961	NA	NA	NA	NA	NA	NA
4833427G06Rik	1.16031	NA	-1.16382	-0.116282	NA	1	NA	NA	NA	NA	NA	NA	NA	NA	NA	NA	NA	NA	14.6971	6.49806	2.0069	5.8608	1.77309	0.828072	2.7226	2.33151
4833428L15Rik	NA	NA	NA	NA	NA	NA	NA	NA	NA	NA	NA	NA	NA	NA	NA	NA	NA	NA	NA	NA	NA	NA	NA	NA	NA	NA
4833439L19Rik	-0.97883	-0.356856	0.621974	0.0840789	0.0245416	0.477416	0.20421	0.935205	3970.99	5077.76	4320.93	2185.96	3320.02	2915.8	2981.28	2841.41	1667.12	2287.87	2743.47	1035.36	3581.31	3657.97	4328.1	3597.97	3885.15	4832.05
4921501E09Rik	NA	NA	NA	NA	NA	NA	NA	NA	NA	NA	NA	NA	NA	NA	NA	NA	NA	NA	NA	NA	NA	NA	NA	NA	NA	NA
4921504A21Rik	-0.396682	-1.15584	-0.759154	NA	0.876989	0.377501	0.656633	NA	65.3793	38.6456	49.3521	23.0447	4.35127	11.881	1.15063	38.5507	NA	33.7278	58.7886	28.1582	NA	NA	NA	NA	NA	NA
4921504E06Rik	NA	NA	NA	NA	NA	NA	NA	NA	NA	NA	NA	NA	NA	NA	NA	NA	NA	NA	NA	NA	NA	NA	NA	NA	NA	NA
Ttc6	NA	NA	NA	NA	NA	NA	NA	NA	NA	NA	NA	NA	NA	NA	NA	NA	NA	NA	NA	NA	NA	NA	NA	NA	NA	NA
Alkbh3os1	-0.767107	0.449918	1.21702	NA	0.746595	0.795357	0.454971	NA	20.364	6.21091	21.0009	50.4789	NA	NA	150.732	12.0943	4.27194	5.6213	17.6366	8.66408	NA	NA	NA	NA	NA	NA
4921507P07Rik	0.501691	-0.366434	-0.868125	-0.0399915	NA	NA	NA	0.991615	NA	5.52081	NA	5.48684	NA	NA	NA	NA	NA	NA	NA	36.8223	15.0518	29.304	48.7599	33.1229	31.3099	24.4808
4921508D12Rik	NA	NA	NA	NA	NA	NA	NA	NA	NA	NA	NA	NA	NA	NA	NA	NA	NA	NA	NA	NA	NA	NA	NA	NA	NA	NA
4921509C19Rik	NA	NA	NA	NA	NA	NA	NA	NA	NA	NA	NA	NA	NA	NA	NA	NA	NA	NA	NA	NA	NA	NA	NA	NA	NA	NA
4921509O07Rik	0.354561	-0.270422	-0.624983	NA	NA	NA	NA	NA	NA	0.690101	NA	NA	NA	NA	NA	NA	NA	NA	NA	2.16602	NA	NA	NA	NA	NA	NA
4921511C10Rik	0.925374	-1.87536	-2.80074	NA	0.679399	0.155101	0.0290727	NA	6.43075	6.21091	38.8516	NA	NA	NA	NA	NA	92.9146	42.1597	0.97981	6.49806	NA	NA	NA	NA	NA	NA
4921511C20Rik	NA	NA	NA	NA	NA	NA	NA	NA	NA	NA	NA	NA	NA	NA	NA	NA	NA	NA	NA	NA	NA	NA	NA	NA	NA	NA
4921511H03Rik	NA	NA	NA	NA	NA	NA	NA	NA	NA	NA	NA	NA	NA	NA	NA	NA	NA	NA	NA	NA	NA	NA	NA	NA	NA	NA
4921511I17Rik	0.464558	-0.166393	-0.63095	NA	0.868377	0.932765	0.750275	NA	3.21537	22.0832	NA	16.4605	23.6212	NA	NA	9.82665	13.8838	30.9171	6.85867	21.6602	NA	NA	NA	NA	NA	NA
4921511M17Rik	NA	NA	NA	NA	NA	NA	NA	NA	NA	NA	NA	NA	NA	NA	NA	NA	NA	NA	NA	NA	NA	NA	NA	NA	NA	NA
4921513I03Rik	-0.427385	-0.460549	NA	NA	NA	NA	NA	NA	NA	0.690101	NA	NA	NA	NA	NA	NA	NA	NA	NA	NA	NA	NA	NA	NA	NA	NA
4921515E04Rik	NA	NA	NA	NA	NA	NA	NA	NA	NA	NA	NA	NA	NA	NA	NA	NA	NA	NA	NA	NA	NA	NA	NA	NA	NA	NA
4921517D22Rik	NA	NA	NA	NA	NA	NA	NA	NA	NA	NA	NA	NA	NA	NA	NA	NA	NA	NA	NA	NA	NA	NA	NA	NA	NA	NA
4921524J17Rik	-0.302941	-0.320645	-0.0177037	-0.207148	0.744219	0.602063	0.995059	0.618731	499.455	508.604	371.716	361.034	618.501	223.759	266.946	270.611	224.277	362.574	377.227	435.37	1124.87	1323.7	1125.02	931.581	1112.18	1025.86
4921524L21Rik	NA	NA	NA	NA	NA	NA	NA	NA	NA	NA	NA	NA	NA	NA	NA	NA	NA	NA	NA	NA	NA	NA	NA	NA	NA	NA
4921525O09Rik	NA	NA	NA	NA	NA	NA	NA	NA	NA	NA	NA	NA	NA	NA	NA	NA	NA	NA	NA	NA	NA	NA	NA	NA	NA	NA
4921529L05Rik	NA	NA	NA	NA	NA	NA	NA	NA	NA	NA	NA	NA	NA	NA	NA	NA	NA	NA	NA	NA	NA	NA	NA	NA	NA	NA
4921530L21Rik	NA	NA	NA	NA	NA	NA	NA	NA	NA	NA	NA	NA	NA	NA	NA	NA	NA	NA	NA	NA	NA	NA	NA	NA	NA	NA
4921531C22Rik	0.0282732	0.0755677	0.0472945	NA	0.988099	0.950219	0.983125	NA	147.907	107.656	54.6023	47.1868	164.726	97.0282	50.6277	65.763	60.8751	99.3096	161.669	43.3204	NA	NA	NA	NA	NA	NA
4921531P14Rik	NA	NA	NA	NA	NA	NA	NA	NA	NA	NA	NA	NA	NA	NA	NA	NA	NA	NA	NA	NA	NA	NA	NA	NA	NA	NA
4921533I20Rik	NA	NA	NA	NA	NA	NA	NA	NA	NA	NA	NA	NA	NA	NA	NA	NA	NA	NA	NA	NA	NA	NA	NA	NA	NA	NA
4921534H16Rik	NA	NA	NA	NA	NA	NA	NA	NA	NA	NA	NA	NA	NA	NA	NA	NA	NA	NA	NA	NA	NA	NA	NA	NA	NA	NA
4921536K21Rik	0.856238	0.621732	-0.234505	-0.0321262	0.679674	0.683806	0.916946	0.991811	2.14358	0.690101	NA	NA	9.32414	9.90084	NA	3.77948	NA	NA	35.2731	NA	5.01725	11.7216	5.31926	6.62458	9.5291	4.66301
4921539E11Rik	NA	NA	NA	NA	NA	NA	NA	NA	NA	NA	NA	NA	NA	NA	NA	NA	NA	NA	NA	NA	NA	NA	NA	NA	NA	NA
4922502D21Rik	NA	NA	NA	NA	NA	NA	NA	NA	NA	NA	NA	NA	NA	NA	NA	NA	NA	NA	NA	NA	NA	NA	NA	NA	NA	NA
4922502H24Rik	NA	NA	NA	NA	NA	NA	NA	NA	NA	NA	NA	NA	NA	NA	NA	NA	NA	NA	NA	NA	NA	NA	NA	NA	NA	NA
4922502N22Rik	NA	NA	NA	NA	NA	NA	NA	NA	NA	NA	NA	NA	NA	NA	NA	NA	NA	NA	NA	NA	NA	NA	NA	NA	NA	NA
4930401C15Rik	NA	NA	NA	NA	NA	NA	NA	NA	NA	NA	NA	NA	NA	NA	NA	NA	NA	NA	NA	NA	NA	NA	NA	NA	NA	NA
4930401O10Rik	NA	NA	NA	NA	NA	NA	NA	NA	NA	NA	NA	NA	NA	NA	NA	NA	NA	NA	NA	NA	NA	NA	NA	NA	NA	NA
4930401O12Rik	NA	NA	NA	NA	NA	NA	NA	NA	NA	NA	NA	NA	NA	NA	NA	NA	NA	NA	NA	NA	NA	NA	NA	NA	NA	NA
4930402F06Rik	NA	NA	NA	-0.069468	NA	NA	NA	NA	NA	NA	NA	NA	NA	NA	NA	NA	NA	NA	NA	NA	3.01035	NA	NA	NA	NA	NA
4930402F11Rik	NA	NA	NA	NA	NA	NA	NA	NA	NA	NA	NA	NA	NA	NA	NA	NA	NA	NA	NA	NA	NA	NA	NA	NA	NA	NA
4930402H24Rik	-0.598267	-1.14045	-0.542187	-0.306918	0.400925	0.018175	0.402906	0.26252	1021.42	1207.68	1235.9	344.573	582.448	318.807	354.394	411.963	753.997	523.717	468.349	725.616	5855.13	4677.75	5535.58	4559.37	3890.6	4372.74
4930402K13Rik	NA	NA	NA	NA	NA	NA	NA	NA	NA	NA	NA	NA	NA	NA	NA	NA	NA	NA	NA	NA	NA	NA	NA	NA	NA	NA
4930404A05Rik	NA	NA	NA	NA	NA	NA	NA	NA	NA	NA	NA	NA	NA	NA	NA	NA	NA	NA	NA	NA	NA	NA	NA	NA	NA	NA
Meikin	NA	NA	NA	NA	NA	NA	NA	NA	NA	NA	NA	NA	NA	NA	NA	NA	NA	NA	NA	NA	NA	NA	NA	NA	NA	NA
4930404H11Rik	-0.0278108	-0.639795	-0.611984	NA	NA	0.633985	NA	NA	17.1487	NA	NA	9.87631	NA	NA	NA	NA	NA	NA	16.6568	8.66408	NA	NA	NA	NA	NA	NA
4930404I05Rik	-1.19813	-1.20144	NA	NA	NA	NA	NA	NA	35.3691	NA	NA	NA	NA	NA	NA	NA	NA	NA	NA	NA	NA	NA	NA	NA	NA	NA
4930404N11Rik	1.07404	-1.08551	-2.15955	-0.00277789	0.187642	0.120992	0.000637811	0.999187	47.1588	73.1507	115.505	190.942	52.8368	40.5934	73.6402	21.1651	362.047	161.144	202.821	227.432	34.1173	21.7687	28.3694	33.951	27.226	22.1493
4930405A10Rik	NA	NA	NA	NA	NA	NA	NA	NA	NA	NA	NA	NA	NA	NA	NA	NA	NA	NA	NA	NA	NA	NA	NA	NA	NA	NA
4930405A21Rik	-0.519312	-1.29932	-0.780004	NA	0.837622	0.324953	0.656642	NA	1.07179	4.14061	18.9008	34.0184	NA	NA	NA	NA	NA	NA	24.4952	NA	NA	NA	NA	NA	NA	NA
4930405D11Rik	NA	NA	NA	NA	NA	NA	NA	NA	NA	NA	NA	NA	NA	NA	NA	NA	NA	NA	NA	NA	NA	NA	NA	NA	NA	NA
4930405J17Rik	NA	NA	NA	NA	NA	NA	NA	NA	NA	NA	NA	NA	NA	NA	NA	NA	NA	NA	NA	NA	NA	NA	NA	NA	NA	NA
4930405L22Rik	NA	NA	NA	NA	NA	NA	NA	NA	NA	NA	NA	NA	NA	NA	NA	NA	NA	NA	NA	NA	NA	NA	NA	NA	NA	NA
4930406D18Rik	NA	NA	NA	NA	NA	NA	NA	NA	NA	NA	NA	NA	NA	NA	NA	NA	NA	NA	NA	NA	NA	NA	NA	NA	NA	NA
4930407I10Rik	NA	NA	NA	0.0584668	NA	NA	NA	NA	NA	NA	NA	NA	NA	NA	NA	NA	NA	NA	NA	NA	NA	NA	NA	NA	1.3613	NA
4930412B13Rik	NA	NA	NA	NA	NA	NA	NA	NA	NA	NA	NA	NA	NA	NA	NA	NA	NA	NA	NA	NA	NA	NA	NA	NA	NA	NA
4930412C18Rik	-0.360793	-1.14833	-0.787535	NA	NA	NA	NA	NA	17.1487	NA	NA	249.102	NA	NA	1.15063	NA	NA	125.542	NA	17.3282	NA	NA	NA	NA	NA	NA
Cldn34c4	NA	NA	NA	NA	NA	NA	NA	NA	NA	NA	NA	NA	NA	NA	NA	NA	NA	NA	NA	NA	NA	NA	NA	NA	NA	NA
4930412O13Rik	NA	NA	NA	NA	NA	NA	NA	NA	NA	NA	NA	NA	NA	NA	NA	NA	NA	NA	NA	NA	NA	NA	NA	NA	NA	NA
4930413E15Rik	NA	NA	NA	NA	NA	NA	NA	NA	NA	NA	NA	NA	NA	NA	NA	NA	NA	NA	NA	NA	NA	NA	NA	NA	NA	NA
4930413F20Rik	0.0442327	-1.33242	-1.37665	NA	0.989474	0.34773	0.388825	NA	6.43075	NA	52.5022	27.4342	NA	5.9405	NA	2.26769	NA	66.5187	13.7173	10.8301	NA	NA	NA	NA	NA	NA
4930413G21Rik	-0.191942	-0.238281	-0.0463392	NA	0.948471	0.888584	0.993354	NA	7.50254	3.4505	9.4504	41.7	14.9186	15.8413	11.5063	6.80306	NA	6.55818	16.6568	28.1582	NA	NA	NA	NA	NA	NA
4930413M19Rik	NA	NA	NA	NA	NA	NA	NA	NA	NA	NA	NA	NA	NA	NA	NA	NA	NA	NA	NA	NA	NA	NA	NA	NA	NA	NA
Particl	-0.9256	-0.690225	0.235375	NA	0.0118011	0.0572089	0.672137	NA	646.29	803.277	792.783	408.221	437.613	377.222	439.54	371.901	239.228	324.161	416.419	396.381	NA	NA	NA	NA	NA	NA
4930414N06Rik	-0.301999	0.128079	0.430078	NA	0.921725	0.950338	0.840268	NA	27.8666	20.0129	13.6506	NA	1.24322	5.9405	57.5314	8.31486	NA	NA	7.83848	32.4903	NA	NA	NA	NA	NA	NA
4930415F15Rik	NA	NA	NA	0.0372888	NA	NA	NA	0.991811	NA	NA	NA	NA	NA	NA	NA	NA	NA	NA	NA	NA	35.1208	88.7492	47.8733	38.9194	93.9297	47.7959
4930415L06Rik	NA	NA	NA	NA	NA	NA	NA	NA	NA	NA	NA	NA	NA	NA	NA	NA	NA	NA	NA	NA	NA	NA	NA	NA	NA	NA
4930415O20Rik	-1.13662	-1.08818	0.0484436	-0.243379	NA	0.356227	NA	NA	7.50254	NA	21.0009	NA	0.621609	NA	NA	NA	NA	NA	NA	NA	5.01725	1.67451	5.31926	NA	NA	2.33151
4930417O13Rik	NA	NA	NA	NA	NA	NA	NA	NA	NA	NA	NA	NA	NA	NA	NA	NA	NA	NA	NA	NA	NA	NA	NA	NA	NA	NA
4930417O22Rik	NA	NA	NA	NA	NA	NA	NA	NA	NA	NA	NA	NA	NA	NA	NA	NA	NA	NA	NA	NA	NA	NA	NA	NA	NA	NA
4930419G24Rik	-1.05507	-2.95855	-1.90348	NA	0.526047	0.00281453	0.111359	NA	92.1741	66.2497	52.5022	24.1421	NA	9.90084	NA	4.53538	40.5834	12.1795	25.475	15.1621	NA	NA	NA	NA	NA	NA
4930423M02Rik	NA	NA	NA	NA	NA	NA	NA	NA	NA	NA	NA	NA	NA	NA	NA	NA	NA	NA	NA	NA	NA	NA	NA	NA	NA	NA
4930425K10Rik	NA	NA	NA	NA	NA	NA	NA	NA	NA	NA	NA	NA	NA	NA	NA	NA	NA	NA	NA	NA	NA	NA	NA	NA	NA	NA
4930425O10Rik	NA	NA	NA	NA	NA	NA	NA	NA	NA	NA	NA	NA	NA	NA	NA	NA	NA	NA	NA	NA	NA	NA	NA	NA	NA	NA
4930426D05Rik	NA	NA	NA	NA	NA	NA	NA	NA	NA	NA	NA	NA	NA	NA	NA	NA	NA	NA	NA	NA	NA	NA	NA	NA	NA	NA
4930426L09Rik	0.906843	0.336469	-0.570374	NA	NA	NA	NA	NA	NA	NA	NA	NA	NA	NA	NA	14.362	NA	57.1498	NA	NA	NA	NA	NA	NA	NA	NA
4930427A07Rik	0.0433294	1.24386	1.20053	0.324388	0.988315	0.332524	0.412772	0.558267	88.9587	30.3644	131.256	294.094	NA	118.81	1221.97	473.191	260.588	114.3	120.517	73.6446	385.325	445.42	303.198	550.668	586.721	334.571
Cldn34b4	NA	NA	NA	NA	NA	NA	NA	NA	NA	NA	NA	NA	NA	NA	NA	NA	NA	NA	NA	NA	NA	NA	NA	NA	NA	NA
4930428E07Rik	NA	NA	NA	NA	NA	NA	NA	NA	NA	NA	NA	NA	NA	NA	NA	NA	NA	NA	NA	NA	NA	NA	NA	NA	NA	NA
4930428G15Rik	NA	NA	NA	NA	NA	NA	NA	NA	NA	NA	NA	NA	NA	NA	NA	NA	NA	NA	NA	NA	NA	NA	NA	NA	NA	NA
4930428O21Rik	NA	NA	NA	NA	NA	NA	NA	NA	NA	NA	NA	NA	NA	NA	NA	NA	NA	NA	NA	NA	NA	NA	NA	NA	NA	NA
4930429B21Rik	-0.748866	-0.923543	-0.174677	NA	NA	NA	NA	NA	NA	8.28121	NA	NA	NA	NA	NA	NA	NA	NA	0.97981	NA	NA	NA	NA	NA	NA	NA
4930429D17Rik	1.10623	NA	-1.1112	NA	NA	NA	NA	NA	NA	NA	NA	NA	NA	NA	NA	NA	NA	NA	NA	12.9961	NA	NA	NA	NA	NA	NA
4930429F11Rik	NA	NA	NA	NA	NA	NA	NA	NA	NA	NA	NA	NA	NA	NA	NA	NA	NA	NA	NA	NA	NA	NA	NA	NA	NA	NA
4930429F24Rik	-1.28245	-3.17088	-1.88843	NA	0.496805	0.00615982	0.188109	NA	95.3894	57.2784	74.5531	120.71	NA	NA	1.15063	NA	NA	NA	75.4453	12.9961	NA	NA	NA	NA	NA	NA
4930430A15Rik	NA	NA	NA	NA	NA	NA	NA	NA	NA	NA	NA	NA	NA	NA	NA	NA	NA	NA	NA	NA	NA	NA	NA	NA	NA	NA
Btg1-ps2	NA	NA	NA	NA	NA	NA	NA	NA	NA	NA	NA	NA	NA	NA	NA	NA	NA	NA	NA	NA	NA	NA	NA	NA	NA	NA
4930430F08Rik	-0.790957	-0.820853	-0.0298962	0.112064	0.545487	0.387587	0.995184	0.898097	208.999	466.508	174.307	99.8604	129.295	196.037	41.4226	130.014	146.314	252.958	29.3943	80.1427	383.318	468.026	380.327	437.222	475.094	428.997
4930430F21Rik	NA	NA	NA	NA	NA	NA	NA	NA	NA	NA	NA	NA	NA	NA	NA	NA	NA	NA	NA	NA	NA	NA	NA	NA	NA	NA
4930430J02Rik	NA	1.1243	1.12249	NA	NA	NA	NA	NA	NA	NA	NA	NA	NA	11.881	NA	3.77948	NA	NA	NA	NA	NA	NA	NA	NA	NA	NA
4930431F12Rik	0.954109	-1.04273	-1.99684	NA	0.63066	0.453947	0.123768	NA	5.35896	2.0703	5.25022	5.48684	3.72966	NA	NA	1.51179	22.4277	5.6213	3.91924	12.9961	NA	NA	NA	NA	NA	NA
4930431P03Rik	NA	NA	NA	NA	NA	NA	NA	NA	NA	NA	NA	NA	NA	NA	NA	NA	NA	NA	NA	NA	NA	NA	NA	NA	NA	NA
4930432J09Rik	0.754795	-0.223616	-0.978411	NA	NA	NA	NA	NA	NA	NA	NA	3.2921	NA	NA	NA	NA	NA	NA	NA	23.8262	NA	NA	NA	NA	NA	NA
4930432K21Rik	-0.921856	-0.758038	0.163818	-0.178313	0.652838	0.610903	0.947692	0.780802	42.8717	63.4893	1.05004	102.055	NA	NA	NA	49.1332	NA	NA	29.3943	NA	378.301	306.436	384.76	322.12	302.209	308.925
4930432M17Rik	NA	NA	NA	NA	NA	NA	NA	NA	NA	NA	NA	NA	NA	NA	NA	NA	NA	NA	NA	NA	NA	NA	NA	NA	NA	NA
4930433B08Rik	NA	NA	NA	NA	NA	NA	NA	NA	NA	NA	NA	NA	NA	NA	NA	NA	NA	NA	NA	NA	NA	NA	NA	NA	NA	NA
4930433I11Rik	NA	NA	NA	NA	NA	NA	NA	NA	NA	NA	NA	NA	NA	NA	NA	NA	NA	NA	NA	NA	NA	NA	NA	NA	NA	NA
4930433N12Rik	-2.16786	-2.73092	-0.563054	NA	0.135121	0.022229	0.780013	NA	21.4358	4.83071	14.7006	79.0105	NA	NA	NA	NA	NA	NA	5.87886	NA	NA	NA	NA	NA	NA	NA
4930434J06Rik	NA	NA	NA	NA	NA	NA	NA	NA	NA	NA	NA	NA	NA	NA	NA	NA	NA	NA	NA	NA	NA	NA	NA	NA	NA	NA
4930435E12Rik	NA	NA	NA	NA	NA	NA	NA	NA	NA	NA	NA	NA	NA	NA	NA	NA	NA	NA	NA	NA	NA	NA	NA	NA	NA	NA
4930438E09Rik	0.946592	-2.06159	-3.00818	NA	0.662373	0.10599	0.0159603	NA	2.14358	1.3802	4.20018	19.7526	NA	NA	NA	NA	1.06798	51.5285	4.89905	15.1621	NA	NA	NA	NA	NA	NA
4930440C22Rik	NA	NA	NA	NA	NA	NA	NA	NA	NA	NA	NA	NA	NA	NA	NA	NA	NA	NA	NA	NA	NA	NA	NA	NA	NA	NA
4930440I19Rik	NA	0.498537	0.489554	NA	NA	NA	NA	NA	NA	NA	NA	NA	NA	NA	1.15063	NA	NA	NA	NA	NA	NA	NA	NA	NA	NA	NA
4930441J16Rik	NA	NA	NA	NA	NA	NA	NA	NA	NA	NA	NA	NA	NA	NA	NA	NA	NA	NA	NA	NA	NA	NA	NA	NA	NA	NA
4930442J19Rik	NA	NA	NA	NA	NA	NA	NA	NA	NA	NA	NA	NA	NA	NA	NA	NA	NA	NA	NA	NA	NA	NA	NA	NA	NA	NA
4930442L01Rik	NA	NA	NA	NA	NA	NA	NA	NA	NA	NA	NA	NA	NA	NA	NA	NA	NA	NA	NA	NA	NA	NA	NA	NA	NA	NA
4930443O20Rik	-0.748753	-0.764195	NA	NA	NA	NA	NA	NA	2.14358	NA	NA	NA	NA	NA	NA	NA	NA	NA	NA	NA	NA	NA	NA	NA	NA	NA
4930444F02Rik	NA	NA	NA	NA	NA	NA	NA	NA	NA	NA	NA	NA	NA	NA	NA	NA	NA	NA	NA	NA	NA	NA	NA	NA	NA	NA
4930444G20Rik	-0.752986	-0.76867	NA	NA	NA	NA	NA	NA	NA	NA	NA	2.19473	NA	NA	NA	NA	NA	NA	NA	NA	NA	NA	NA	NA	NA	NA
4930444M15Rik	NA	NA	NA	NA	NA	NA	NA	NA	NA	NA	NA	NA	NA	NA	NA	NA	NA	NA	NA	NA	NA	NA	NA	NA	NA	NA
4930444P10Rik	-1.14635	-1.15175	NA	-0.552094	NA	NA	NA	0.26196	NA	16.5624	2.10009	NA	NA	NA	NA	NA	NA	NA	NA	NA	8.0276	4.18628	13.2981	1.65614	NA	1.16575
4930447A16Rik	0.50943	-0.337472	-0.846902	NA	NA	0.819473	NA	NA	4.28717	NA	NA	NA	NA	NA	NA	NA	8.54387	NA	NA	6.49806	NA	NA	NA	NA	NA	NA
4930447C04Rik	NA	1.04945	1.04684	NA	NA	NA	NA	NA	NA	NA	NA	NA	NA	NA	9.20503	NA	NA	NA	NA	NA	NA	NA	NA	NA	NA	NA
4930447J18Rik	NA	NA	NA	NA	NA	NA	NA	NA	NA	NA	NA	NA	NA	NA	NA	NA	NA	NA	NA	NA	NA	NA	NA	NA	NA	NA
4930447K03Rik	NA	1.07552	1.07318	NA	NA	NA	NA	NA	NA	NA	NA	NA	NA	NA	NA	10.5825	NA	NA	NA	NA	NA	NA	NA	NA	NA	NA
4930447N08Rik	-0.0989183	-0.628985	-0.530067	NA	NA	NA	NA	NA	7.50254	NA	NA	NA	NA	NA	NA	NA	NA	NA	5.87886	NA	NA	NA	NA	NA	NA	NA
4930448C13Rik	NA	NA	NA	NA	NA	NA	NA	NA	NA	NA	NA	NA	NA	NA	NA	NA	NA	NA	NA	NA	NA	NA	NA	NA	NA	NA
4930448F12Rik	NA	NA	NA	NA	NA	NA	NA	NA	NA	NA	NA	NA	NA	NA	NA	NA	NA	NA	NA	NA	NA	NA	NA	NA	NA	NA
4930448H16Rik	NA	NA	NA	NA	NA	NA	NA	NA	NA	NA	NA	NA	NA	NA	NA	NA	NA	NA	NA	NA	NA	NA	NA	NA	NA	NA
4930448I06Rik	NA	NA	NA	NA	NA	NA	NA	NA	NA	NA	NA	NA	NA	NA	NA	NA	NA	NA	NA	NA	NA	NA	NA	NA	NA	NA
4930448I18Rik	NA	NA	NA	NA	NA	NA	NA	NA	NA	NA	NA	NA	NA	NA	NA	NA	NA	NA	NA	NA	NA	NA	NA	NA	NA	NA
4930448K20Rik	NA	NA	NA	NA	NA	NA	NA	NA	NA	NA	NA	NA	NA	NA	NA	NA	NA	NA	NA	NA	NA	NA	NA	NA	NA	NA
4930449E01Rik	NA	NA	NA	NA	NA	NA	NA	NA	NA	NA	NA	NA	NA	NA	NA	NA	NA	NA	NA	NA	NA	NA	NA	NA	NA	NA
4930449E18Rik	NA	NA	NA	NA	NA	NA	NA	NA	NA	NA	NA	NA	NA	NA	NA	NA	NA	NA	NA	NA	NA	NA	NA	NA	NA	NA
4930449I24Rik	NA	NA	NA	NA	NA	NA	NA	NA	NA	NA	NA	NA	NA	NA	NA	NA	NA	NA	NA	NA	NA	NA	NA	NA	NA	NA
Lrrc74b	NA	NA	NA	NA	NA	NA	NA	NA	NA	NA	NA	NA	NA	NA	NA	NA	NA	NA	NA	NA	NA	NA	NA	NA	NA	NA
4930451G09Rik	0.292566	-0.985394	-1.27796	-0.330812	NA	NA	NA	0.762411	26.7948	2.7604	11.5505	9.87631	NA	NA	NA	NA	NA	80.5719	NA	NA	37.1277	16.7451	21.277	25.6702	12.2517	8.16027
4930451I11Rik	NA	NA	NA	NA	NA	NA	NA	NA	NA	NA	NA	NA	NA	NA	NA	NA	NA	NA	NA	NA	NA	NA	NA	NA	NA	NA
4930452A19Rik	NA	NA	NA	NA	NA	NA	NA	NA	NA	NA	NA	NA	NA	NA	NA	NA	NA	NA	NA	NA	NA	NA	NA	NA	NA	NA
4930452B06Rik	1.15365	0.0700321	-1.08362	-0.367449	NA	NA	NA	0.712536	NA	NA	NA	NA	NA	NA	NA	1.51179	NA	NA	50.9501	NA	59.2036	39.3511	22.1636	29.8106	36.7551	5.82876
4930452G13Rik	1.17583	NA	-1.17889	NA	NA	1	NA	NA	NA	NA	NA	NA	NA	NA	NA	NA	NA	NA	16.6568	8.66408	NA	NA	NA	NA	NA	NA
4930452N14Rik	NA	NA	NA	NA	NA	NA	NA	NA	NA	NA	NA	NA	NA	NA	NA	NA	NA	NA	NA	NA	NA	NA	NA	NA	NA	NA
4930453H23Rik	NA	NA	NA	NA	NA	NA	NA	NA	NA	NA	NA	NA	NA	NA	NA	NA	NA	NA	NA	NA	NA	NA	NA	NA	NA	NA
4930453L07Rik	NA	NA	NA	NA	NA	NA	NA	NA	NA	NA	NA	NA	NA	NA	NA	NA	NA	NA	NA	NA	NA	NA	NA	NA	NA	NA
4930453N24Rik	0.647942	0.42818	-0.219762	-0.072014	0.372552	0.500614	0.799658	0.972067	309.748	198.059	150.156	390.663	491.071	233.66	208.264	495.868	443.213	378.501	516.36	340.065	204.704	286.342	249.119	179.692	236.866	284.444
4930455B14Rik	NA	NA	NA	NA	NA	NA	NA	NA	NA	NA	NA	NA	NA	NA	NA	NA	NA	NA	NA	NA	NA	NA	NA	NA	NA	NA
4930455C13Rik	-1.41672	-0.269653	1.14707	NA	0.0997702	0.799591	0.193841	NA	135.046	158.723	84.0035	128.392	115.619	84.1571	105.858	105.825	6.4079	42.1597	92.1021	28.1582	NA	NA	NA	NA	NA	NA
4930455D15Rik	0.151668	-0.335072	-0.48674	NA	NA	0.853044	NA	NA	7.50254	1.3802	NA	1.09737	NA	2.97025	NA	2.26769	NA	0.936883	0.97981	10.8301	NA	NA	NA	NA	NA	NA
4930455F16Rik	NA	NA	NA	NA	NA	NA	NA	NA	NA	NA	NA	NA	NA	NA	NA	NA	NA	NA	NA	NA	NA	NA	NA	NA	NA	NA
4930455H04Rik	-0.839431	-0.286085	0.553345	NA	0.706026	0.873063	0.776867	NA	34.2973	51.7576	65.1027	2.19473	57.8097	39.6034	NA	15.8738	NA	20.6114	18.6164	21.6602	NA	NA	NA	NA	NA	NA
4930455J16Rik	NA	NA	NA	NA	NA	NA	NA	NA	NA	NA	NA	NA	NA	NA	NA	NA	NA	NA	NA	NA	NA	NA	NA	NA	NA	NA
4930456L15Rik	NA	NA	NA	NA	NA	NA	NA	NA	NA	NA	NA	NA	NA	NA	NA	NA	NA	NA	NA	NA	NA	NA	NA	NA	NA	NA
4930459C07Rik	NA	NA	NA	NA	NA	NA	NA	NA	NA	NA	NA	NA	NA	NA	NA	NA	NA	NA	NA	NA	NA	NA	NA	NA	NA	NA
4930459L07Rik	NA	NA	NA	NA	NA	NA	NA	NA	NA	NA	NA	NA	NA	NA	NA	NA	NA	NA	NA	NA	NA	NA	NA	NA	NA	NA
4930461G14Rik	-1.22653	-1.22861	NA	NA	NA	NA	NA	NA	NA	NA	NA	60.3552	NA	NA	NA	NA	NA	NA	NA	NA	NA	NA	NA	NA	NA	NA
4930463O16Rik	0.999593	NA	-1.00699	NA	NA	NA	NA	NA	NA	NA	NA	NA	NA	NA	NA	NA	NA	NA	NA	6.49806	NA	NA	NA	NA	NA	NA
4930465K10Rik	0.741331	NA	-0.750654	NA	NA	NA	NA	NA	NA	NA	NA	NA	NA	NA	NA	NA	NA	NA	1.95962	NA	NA	NA	NA	NA	NA	NA
4930465M20Rik	NA	NA	NA	NA	NA	NA	NA	NA	NA	NA	NA	NA	NA	NA	NA	NA	NA	NA	NA	NA	NA	NA	NA	NA	NA	NA
4930467D21Rik	1.14874	NA	-1.15258	NA	NA	NA	NA	NA	NA	NA	NA	NA	NA	NA	NA	NA	NA	18.7377	NA	NA	NA	NA	NA	NA	NA	NA
4930467E23Rik	NA	NA	NA	NA	NA	NA	NA	NA	NA	NA	NA	NA	NA	NA	NA	NA	NA	NA	NA	NA	NA	NA	NA	NA	NA	NA
4930467K11Rik	NA	NA	NA	NA	NA	NA	NA	NA	NA	NA	NA	NA	NA	NA	NA	NA	NA	NA	NA	NA	NA	NA	NA	NA	NA	NA
Cldn34d	NA	NA	NA	NA	NA	NA	NA	NA	NA	NA	NA	NA	NA	NA	NA	NA	NA	NA	NA	NA	NA	NA	NA	NA	NA	NA
4930469G21Rik	NA	NA	NA	NA	NA	NA	NA	NA	NA	NA	NA	NA	NA	NA	NA	NA	NA	NA	NA	NA	NA	NA	NA	NA	NA	NA
4930470H14Rik	-0.104174	-2.86082	-2.75665	NA	0.94019	9.47559e-10	1.26924e-08	NA	647.362	439.594	1108.85	576.118	73.9715	95.0481	54.0796	117.164	1192.94	453.451	465.41	457.03	NA	NA	NA	NA	NA	NA
4930470P17Rik	NA	NA	NA	NA	NA	NA	NA	NA	NA	NA	NA	NA	NA	NA	NA	NA	NA	NA	NA	NA	NA	NA	NA	NA	NA	NA
4930471C04Rik	NA	NA	NA	NA	NA	NA	NA	NA	NA	NA	NA	NA	NA	NA	NA	NA	NA	NA	NA	NA	NA	NA	NA	NA	NA	NA
4930471G03Rik	NA	NA	NA	NA	NA	NA	NA	NA	NA	NA	NA	NA	NA	NA	NA	NA	NA	NA	NA	NA	NA	NA	NA	NA	NA	NA
4930471M09Rik	1.13988	NA	-1.14396	NA	NA	NA	NA	NA	NA	NA	NA	NA	NA	NA	NA	NA	NA	NA	NA	17.3282	NA	NA	NA	NA	NA	NA
4930473A02Rik	0.578029	-0.355205	-0.933233	NA	0.314066	0.499268	0.0385919	NA	360.122	481.69	402.167	542.099	229.374	451.478	296.862	408.184	1070.12	547.139	475.208	608.651	NA	NA	NA	NA	NA	NA
4930473O22Rik	NA	NA	NA	NA	NA	NA	NA	NA	NA	NA	NA	NA	NA	NA	NA	NA	NA	NA	NA	NA	NA	NA	NA	NA	NA	NA
4930474G06Rik	-0.695481	-0.161944	0.533538	NA	NA	0.918956	NA	NA	1.07179	18.6327	NA	6.5842	18.0267	NA	NA	NA	NA	NA	NA	NA	NA	NA	NA	NA	NA	NA
4930474H20Rik	NA	NA	NA	NA	NA	NA	NA	NA	NA	NA	NA	NA	NA	NA	NA	NA	NA	NA	NA	NA	NA	NA	NA	NA	NA	NA
4930474M22Rik	-0.834656	-4.86254	-4.02788	NA	0.65966	4.69801e-07	0.000110172	NA	50.3742	8.97131	85.0536	97.6657	NA	NA	NA	NA	30.9715	36.5384	2.93943	47.6524	NA	NA	NA	NA	NA	NA
4930474N05Rik	NA	NA	NA	NA	NA	NA	NA	NA	NA	NA	NA	NA	NA	NA	NA	NA	NA	NA	NA	NA	NA	NA	NA	NA	NA	NA
4930474N09Rik	NA	NA	NA	NA	NA	NA	NA	NA	NA	NA	NA	NA	NA	NA	NA	NA	NA	NA	NA	NA	NA	NA	NA	NA	NA	NA
4930478L05Rik	-1.19981	-1.20305	NA	NA	NA	0.300827	NA	NA	NA	25.5337	10.5004	NA	NA	NA	NA	NA	NA	NA	NA	NA	NA	NA	NA	NA	NA	NA
4930478P22Rik	NA	NA	NA	NA	NA	NA	NA	NA	NA	NA	NA	NA	NA	NA	NA	NA	NA	NA	NA	NA	NA	NA	NA	NA	NA	NA
4930479D17Rik	-0.973607	-0.984756	NA	NA	NA	NA	NA	NA	NA	5.52081	NA	NA	NA	NA	NA	NA	NA	NA	NA	NA	NA	NA	NA	NA	NA	NA
4930480E11Rik	NA	NA	NA	NA	NA	NA	NA	NA	NA	NA	NA	NA	NA	NA	NA	NA	NA	NA	NA	NA	NA	NA	NA	NA	NA	NA
4930480G23Rik	NA	NA	NA	NA	NA	NA	NA	NA	NA	NA	NA	NA	NA	NA	NA	NA	NA	NA	NA	NA	NA	NA	NA	NA	NA	NA
4930480K15Rik	NA	NA	NA	NA	NA	NA	NA	NA	NA	NA	NA	NA	NA	NA	NA	NA	NA	NA	NA	NA	NA	NA	NA	NA	NA	NA
4930480M12Rik	NA	NA	NA	NA	NA	NA	NA	NA	NA	NA	NA	NA	NA	NA	NA	NA	NA	NA	NA	NA	NA	NA	NA	NA	NA	NA
4930481A15Rik	-0.460511	-1.28022	-0.819709	NA	0.781517	0.142939	0.456341	NA	66.4511	54.518	113.405	298.484	92.6198	20.7918	57.5314	21.1651	110.002	139.596	70.5463	49.8184	NA	NA	NA	NA	NA	NA
4930482G09Rik	NA	NA	NA	NA	NA	NA	NA	NA	NA	NA	NA	NA	NA	NA	NA	NA	NA	NA	NA	NA	NA	NA	NA	NA	NA	NA
4930483J18Rik	NA	NA	NA	NA	NA	NA	NA	NA	NA	NA	NA	NA	NA	NA	NA	NA	NA	NA	NA	NA	NA	NA	NA	NA	NA	NA
4930483K19Rik	-2.10644	-1.2404	0.86604	NA	0.153022	0.387587	0.63774	NA	60.0203	120.768	89.2538	102.055	NA	13.8612	44.8745	30.9917	NA	NA	22.5356	NA	NA	NA	NA	NA	NA	NA
4930483O08Rik	NA	NA	NA	NA	NA	NA	NA	NA	NA	NA	NA	NA	NA	NA	NA	NA	NA	NA	NA	NA	NA	NA	NA	NA	NA	NA
4930486F22Rik	NA	NA	NA	NA	NA	NA	NA	NA	NA	NA	NA	NA	NA	NA	NA	NA	NA	NA	NA	NA	NA	NA	NA	NA	NA	NA
4930486I03Rik	NA	NA	NA	NA	NA	NA	NA	NA	NA	NA	NA	NA	NA	NA	NA	NA	NA	NA	NA	NA	NA	NA	NA	NA	NA	NA
4930486L24Rik	1.49745	-0.040371	-1.53782	NA	NA	NA	NA	NA	NA	NA	NA	2.19473	NA	NA	NA	NA	209.325	NA	NA	28.1582	NA	NA	NA	NA	NA	NA
4930487D11Rik	NA	NA	NA	NA	NA	NA	NA	NA	NA	NA	NA	NA	NA	NA	NA	NA	NA	NA	NA	NA	NA	NA	NA	NA	NA	NA
4930487H11Rik	0.100819	-1.44957	-1.55039	NA	0.975704	0.293967	0.306657	NA	9.64612	6.21091	17.8508	NA	NA	NA	NA	NA	1.06798	30.9171	NA	6.49806	NA	NA	NA	NA	NA	NA
4930488B22Rik	NA	NA	NA	NA	NA	NA	NA	NA	NA	NA	NA	NA	NA	NA	NA	NA	NA	NA	NA	NA	NA	NA	NA	NA	NA	NA
4930488L21Rik	NA	NA	NA	NA	NA	NA	NA	NA	NA	NA	NA	NA	NA	NA	NA	NA	NA	NA	NA	NA	NA	NA	NA	NA	NA	NA
4930500F04Rik	NA	NA	NA	NA	NA	NA	NA	NA	NA	NA	NA	NA	NA	NA	NA	NA	NA	NA	NA	NA	NA	NA	NA	NA	NA	NA
Platr14	NA	1.22532	1.22471	NA	NA	NA	NA	NA	NA	NA	NA	NA	NA	NA	59.8327	NA	NA	NA	NA	NA	NA	NA	NA	NA	NA	NA
4930500L23Rik	NA	NA	NA	NA	NA	NA	NA	NA	NA	NA	NA	NA	NA	NA	NA	NA	NA	NA	NA	NA	NA	NA	NA	NA	NA	NA
4930502A04Rik	NA	NA	NA	NA	NA	NA	NA	NA	NA	NA	NA	NA	NA	NA	NA	NA	NA	NA	NA	NA	NA	NA	NA	NA	NA	NA
4930502E09Rik	-0.334743	0.411734	0.746476	NA	0.894689	0.786179	0.639794	NA	4.28717	NA	NA	12.071	NA	28.7124	NA	12.8502	3.20395	NA	NA	NA	NA	NA	NA	NA	NA	NA
4930502E18Rik	0.23761	1.0171	0.779492	NA	NA	NA	NA	NA	NA	NA	NA	NA	114.376	NA	NA	NA	NA	NA	15.677	NA	NA	NA	NA	NA	NA	NA
4930503B20Rik	NA	1.20005	1.19912	-0.191375	NA	NA	NA	0.858358	NA	NA	NA	NA	36.6749	NA	NA	NA	NA	NA	NA	NA	2.0069	4.18628	10.6385	4.96843	2.7226	NA
4930503E14Rik	NA	NA	NA	NA	NA	NA	NA	NA	NA	NA	NA	NA	NA	NA	NA	NA	NA	NA	NA	NA	NA	NA	NA	NA	NA	NA
4930503E24Rik	NA	NA	NA	NA	NA	NA	NA	NA	NA	NA	NA	NA	NA	NA	NA	NA	NA	NA	NA	NA	NA	NA	NA	NA	NA	NA
4930503H13Rik	NA	NA	NA	NA	NA	NA	NA	NA	NA	NA	NA	NA	NA	NA	NA	NA	NA	NA	NA	NA	NA	NA	NA	NA	NA	NA
4930503L19Rik	-1.07375	-1.33046	-0.256711	-0.214096	0.506001	0.253111	0.89747	0.730026	320.466	334.699	235.21	153.631	NA	58.415	155.335	103.558	231.753	65.5818	49.9703	54.1505	385.325	476.399	376.781	320.464	427.448	304.262
4930503O07Rik	NA	NA	NA	NA	NA	NA	NA	NA	NA	NA	NA	NA	NA	NA	NA	NA	NA	NA	NA	NA	NA	NA	NA	NA	NA	NA
4930504O13Rik	NA	NA	NA	NA	NA	NA	NA	NA	NA	NA	NA	NA	NA	NA	NA	NA	NA	NA	NA	NA	NA	NA	NA	NA	NA	NA
4930505A04Rik	1.03392	NA	-1.0406	-0.0135182	NA	NA	NA	NA	NA	NA	NA	NA	NA	NA	NA	NA	NA	NA	7.83848	NA	3.01035	5.8608	3.54617	6.62458	2.7226	2.33151
4930505G20Rik	NA	NA	NA	NA	NA	NA	NA	NA	NA	NA	NA	NA	NA	NA	NA	NA	NA	NA	NA	NA	NA	NA	NA	NA	NA	NA
4930506C21Rik	-0.540862	-0.13415	0.406712	NA	0.285316	0.808015	0.418364	NA	1621.62	1721.11	1449.06	1140.16	1011.36	1429.68	1693.73	1260.08	1598.77	746.695	985.688	708.288	NA	NA	NA	NA	NA	NA
Shtn1	-0.840569	0.0301698	0.870739	NA	0.0496481	0.964901	0.0347051	NA	766.331	990.295	829.535	556.365	916.874	966.322	531.591	795.959	299.036	354.142	600.623	474.358	NA	NA	NA	NA	NA	NA
4930507D05Rik	-0.709311	-0.881864	-0.172553	NA	0.770073	0.560436	0.947552	NA	19.2922	43.4764	35.7015	36.2131	0.621609	18.8116	14.9582	15.8738	NA	NA	52.9097	8.66408	NA	NA	NA	NA	NA	NA
4930507D10Rik	NA	NA	NA	NA	NA	NA	NA	NA	NA	NA	NA	NA	NA	NA	NA	NA	NA	NA	NA	NA	NA	NA	NA	NA	NA	NA
4930509E16Rik	NA	NA	NA	NA	NA	NA	NA	NA	NA	NA	NA	NA	NA	NA	NA	NA	NA	NA	NA	NA	NA	NA	NA	NA	NA	NA
4930509J09Rik	NA	NA	NA	NA	NA	NA	NA	NA	NA	NA	NA	NA	NA	NA	NA	NA	NA	NA	NA	NA	NA	NA	NA	NA	NA	NA
4930509K18Rik	NA	NA	NA	NA	NA	NA	NA	NA	NA	NA	NA	NA	NA	NA	NA	NA	NA	NA	NA	NA	NA	NA	NA	NA	NA	NA
4930511A02Rik	NA	NA	NA	NA	NA	NA	NA	NA	NA	NA	NA	NA	NA	NA	NA	NA	NA	NA	NA	NA	NA	NA	NA	NA	NA	NA
4930511E03Rik	NA	NA	NA	NA	NA	NA	NA	NA	NA	NA	NA	NA	NA	NA	NA	NA	NA	NA	NA	NA	NA	NA	NA	NA	NA	NA
4930511M06Rik	-0.0911985	-1.61672	-1.52552	NA	0.95923	0.0118577	0.0294337	NA	61.0921	46.2368	55.6523	60.3552	14.297	23.762	12.6569	15.1179	41.6514	101.183	39.1924	25.9922	NA	NA	NA	NA	NA	NA
4930512B01Rik	-0.656278	-1.14503	-0.488751	NA	0.698484	0.265432	0.739985	NA	111.466	136.64	96.6041	16.4605	42.2694	58.415	3.45189	35.5271	79.0308	22.4852	63.6876	45.4864	NA	NA	NA	NA	NA	NA
4930513D17Rik	NA	NA	NA	NA	NA	NA	NA	NA	NA	NA	NA	NA	NA	NA	NA	NA	NA	NA	NA	NA	NA	NA	NA	NA	NA	NA
4930513N10Rik	0.0462099	0.862758	0.816548	NA	0.988935	0.583211	0.664737	NA	2.14358	NA	27.3012	26.3368	132.403	22.7719	3.45189	14.362	NA	NA	29.3943	30.3243	NA	NA	NA	NA	NA	NA
4930513O06Rik	NA	NA	NA	NA	NA	NA	NA	NA	NA	NA	NA	NA	NA	NA	NA	NA	NA	NA	NA	NA	NA	NA	NA	NA	NA	NA
4930515B02Rik	NA	NA	NA	NA	NA	NA	NA	NA	NA	NA	NA	NA	NA	NA	NA	NA	NA	NA	NA	NA	NA	NA	NA	NA	NA	NA
4930515G01Rik	-0.409643	-0.923378	-0.513736	NA	NA	0.486804	NA	NA	6.43075	7.59111	15.7507	NA	0.621609	NA	NA	NA	NA	NA	NA	12.9961	NA	NA	NA	NA	NA	NA
4930515G16Rik	NA	NA	NA	NA	NA	NA	NA	NA	NA	NA	NA	NA	NA	NA	NA	NA	NA	NA	NA	NA	NA	NA	NA	NA	NA	NA
4930515L03Rik	NA	NA	NA	NA	NA	NA	NA	NA	NA	NA	NA	NA	NA	NA	NA	NA	NA	NA	NA	NA	NA	NA	NA	NA	NA	NA
4930515L19Rik	NA	NA	NA	NA	NA	NA	NA	NA	NA	NA	NA	NA	NA	NA	NA	NA	NA	NA	NA	NA	NA	NA	NA	NA	NA	NA
4930517E11Rik	-0.768459	-0.783931	NA	NA	NA	NA	NA	NA	NA	2.0703	NA	NA	NA	NA	NA	NA	NA	NA	NA	NA	NA	NA	NA	NA	NA	NA
4930518P08Rik	NA	NA	NA	NA	NA	NA	NA	NA	NA	NA	NA	NA	NA	NA	NA	NA	NA	NA	NA	NA	NA	NA	NA	NA	NA	NA
4930519D14Rik	NA	NA	NA	NA	NA	NA	NA	NA	NA	NA	NA	NA	NA	NA	NA	NA	NA	NA	NA	NA	NA	NA	NA	NA	NA	NA
4930519F09Rik	0.356182	-2.32941	-2.68559	NA	0.891148	0.0357715	0.0192996	NA	23.5794	9.66141	26.2511	13.1684	4.97287	NA	NA	0.755896	50.1953	7.49506	7.83848	34.6563	NA	NA	NA	NA	NA	NA
4930519F16Rik	NA	NA	NA	NA	NA	NA	NA	NA	NA	NA	NA	NA	NA	NA	NA	NA	NA	NA	NA	NA	NA	NA	NA	NA	NA	NA
4930519F24Rik	NA	NA	NA	NA	NA	NA	NA	NA	NA	NA	NA	NA	NA	NA	NA	NA	NA	NA	NA	NA	NA	NA	NA	NA	NA	NA
4930519G04Rik	0.0436495	-1.93437	-1.97802	NA	0.981566	0.00399467	0.00545609	NA	60.0203	31.7446	75.6032	41.7	17.4051	8.91076	11.5063	9.07075	91.8466	26.2327	37.2328	60.6485	NA	NA	NA	NA	NA	NA
4930519H02Rik	NA	NA	NA	NA	NA	NA	NA	NA	NA	NA	NA	NA	NA	NA	NA	NA	NA	NA	NA	NA	NA	NA	NA	NA	NA	NA
4930520O04Rik	-2.47137	-2.18455	0.286823	NA	0.0639943	0.0764608	0.902625	NA	132.902	218.762	110.255	NA	NA	NA	NA	12.0943	NA	NA	NA	NA	NA	NA	NA	NA	NA	NA
4930520P13Rik	NA	NA	NA	NA	NA	NA	NA	NA	NA	NA	NA	NA	NA	NA	NA	NA	NA	NA	NA	NA	NA	NA	NA	NA	NA	NA
4930521E06Rik	-0.882573	-0.539338	0.343235	NA	0.644031	0.718123	0.86068	NA	18.2205	20.703	10.5004	NA	15.5402	NA	NA	NA	NA	NA	2.93943	NA	NA	NA	NA	NA	NA	NA
4930522H14Rik	NA	NA	NA	NA	NA	NA	NA	NA	NA	NA	NA	NA	NA	NA	NA	NA	NA	NA	NA	NA	NA	NA	NA	NA	NA	NA
4930522O17Rik	NA	NA	NA	NA	NA	NA	NA	NA	NA	NA	NA	NA	NA	NA	NA	NA	NA	NA	NA	NA	NA	NA	NA	NA	NA	NA
4930523C07Rik	-0.578846	-0.445708	0.133138	0.914921	0.460818	0.484742	0.894421	0.0121133	775.977	632.822	631.077	1243.32	315.778	831.671	510.879	715.834	236.024	631.459	699.584	586.991	355.221	671.48	200.359	749.405	1116.27	917.448
4930523O13Rik	NA	NA	NA	NA	NA	NA	NA	NA	NA	NA	NA	NA	NA	NA	NA	NA	NA	NA	NA	NA	NA	NA	NA	NA	NA	NA
4930524B15Rik	NA	NA	NA	0.0788214	NA	NA	NA	NA	NA	NA	NA	NA	NA	NA	NA	NA	NA	NA	NA	NA	1.00345	NA	NA	2.48422	1.3613	NA
4930524C18Rik	NA	NA	NA	NA	NA	NA	NA	NA	NA	NA	NA	NA	NA	NA	NA	NA	NA	NA	NA	NA	NA	NA	NA	NA	NA	NA
4930524N10Rik	NA	NA	NA	NA	NA	NA	NA	NA	NA	NA	NA	NA	NA	NA	NA	NA	NA	NA	NA	NA	NA	NA	NA	NA	NA	NA
4930524O05Rik	NA	NA	NA	NA	NA	NA	NA	NA	NA	NA	NA	NA	NA	NA	NA	NA	NA	NA	NA	NA	NA	NA	NA	NA	NA	NA
4930524O08Rik	NA	NA	NA	NA	NA	NA	NA	NA	NA	NA	NA	NA	NA	NA	NA	NA	NA	NA	NA	NA	NA	NA	NA	NA	NA	NA
4930525D18Rik	-0.498758	-0.528926	NA	NA	NA	NA	NA	NA	NA	NA	1.05004	NA	NA	NA	NA	NA	NA	NA	NA	NA	NA	NA	NA	NA	NA	NA
4930525G20Rik	NA	NA	NA	NA	NA	NA	NA	NA	NA	NA	NA	NA	NA	NA	NA	NA	NA	NA	NA	NA	NA	NA	NA	NA	NA	NA
Btg1-ps1	NA	NA	NA	NA	NA	NA	NA	NA	NA	NA	NA	NA	NA	NA	NA	NA	NA	NA	NA	NA	NA	NA	NA	NA	NA	NA
4930526I15Rik	NA	NA	NA	NA	NA	NA	NA	NA	NA	NA	NA	NA	NA	NA	NA	NA	NA	NA	NA	NA	NA	NA	NA	NA	NA	NA
4930526L06Rik	NA	NA	NA	NA	NA	NA	NA	NA	NA	NA	NA	NA	NA	NA	NA	NA	NA	NA	NA	NA	NA	NA	NA	NA	NA	NA
4930527F14Rik	-0.843709	-0.857918	NA	NA	NA	NA	NA	NA	NA	NA	3.15013	NA	NA	NA	NA	NA	NA	NA	NA	NA	NA	NA	NA	NA	NA	NA
4930527G23Rik	NA	NA	NA	NA	NA	NA	NA	NA	NA	NA	NA	NA	NA	NA	NA	NA	NA	NA	NA	NA	NA	NA	NA	NA	NA	NA
4930528A17Rik	-0.730495	-1.69574	-0.965246	NA	0.679498	0.0922607	0.461479	NA	111.466	95.2339	71.403	8.77894	20.5131	30.6926	2.30126	12.8502	68.351	21.5483	51.9299	12.9961	NA	NA	NA	NA	NA	NA
4930528D03Rik	-0.0132341	-0.90026	-0.887026	NA	NA	0.517431	NA	NA	20.364	0.690101	4.20018	NA	NA	NA	NA	NA	18.1557	NA	NA	6.49806	NA	NA	NA	NA	NA	NA
4930528P14Rik	NA	NA	NA	NA	NA	NA	NA	NA	NA	NA	NA	NA	NA	NA	NA	NA	NA	NA	NA	NA	NA	NA	NA	NA	NA	NA
4930529C04Rik	NA	0.439369	0.428416	NA	NA	NA	NA	NA	NA	NA	NA	NA	NA	NA	NA	0.755896	NA	NA	NA	NA	NA	NA	NA	NA	NA	NA
4930529K09Rik	NA	NA	NA	NA	NA	NA	NA	NA	NA	NA	NA	NA	NA	NA	NA	NA	NA	NA	NA	NA	NA	NA	NA	NA	NA	NA
4930529L06Rik	NA	NA	NA	NA	NA	NA	NA	NA	NA	NA	NA	NA	NA	NA	NA	NA	NA	NA	NA	NA	NA	NA	NA	NA	NA	NA
Cfap61	NA	NA	NA	NA	NA	NA	NA	NA	NA	NA	NA	NA	NA	NA	NA	NA	NA	NA	NA	NA	NA	NA	NA	NA	NA	NA
4930532M18Rik	NA	NA	NA	NA	NA	NA	NA	NA	NA	NA	NA	NA	NA	NA	NA	NA	NA	NA	NA	NA	NA	NA	NA	NA	NA	NA
4930533B01Rik	1.15198	NA	-1.15573	NA	NA	NA	NA	NA	NA	NA	NA	NA	NA	NA	NA	NA	NA	NA	NA	19.4942	NA	NA	NA	NA	NA	NA
4930533P14Rik	NA	NA	NA	NA	NA	NA	NA	NA	NA	NA	NA	NA	NA	NA	NA	NA	NA	NA	NA	NA	NA	NA	NA	NA	NA	NA
4930538K18Rik	-3.98721	-4.04387	NA	-0.127838	NA	NA	NA	NA	16.0769	20.0129	12.6005	60.3552	NA	NA	NA	NA	NA	NA	NA	NA	1.00345	2.51177	2.65963	1.65614	NA	NA
4930539C22Rik	NA	NA	NA	NA	NA	NA	NA	NA	NA	NA	NA	NA	NA	NA	NA	NA	NA	NA	NA	NA	NA	NA	NA	NA	NA	NA
4930539E08Rik	0.555383	-0.240419	-0.795802	0.0106118	NA	NA	NA	NA	1.07179	NA	NA	NA	NA	NA	NA	NA	NA	NA	4.89905	NA	NA	NA	1.77309	0.828072	1.3613	NA
4930539J05Rik	0.739056	2.16467	1.42561	NA	0.519002	0.000951417	0.0600061	NA	15.0051	11.0416	7.35031	13.1684	46.6207	48.5141	71.339	76.3455	11.7478	13.1164	40.1722	17.3282	NA	NA	NA	NA	NA	NA
4930539M17Rik	NA	NA	NA	NA	NA	NA	NA	NA	NA	NA	NA	NA	NA	NA	NA	NA	NA	NA	NA	NA	NA	NA	NA	NA	NA	NA
4930539N22Rik	NA	NA	NA	NA	NA	NA	NA	NA	NA	NA	NA	NA	NA	NA	NA	NA	NA	NA	NA	NA	NA	NA	NA	NA	NA	NA
4930540M03Rik	-0.957334	-0.968926	NA	NA	NA	NA	NA	NA	5.35896	NA	NA	NA	NA	NA	NA	NA	NA	NA	NA	NA	NA	NA	NA	NA	NA	NA
4930542C21Rik	NA	NA	NA	NA	NA	NA	NA	NA	NA	NA	NA	NA	NA	NA	NA	NA	NA	NA	NA	NA	NA	NA	NA	NA	NA	NA
4930542D17Rik	NA	NA	NA	NA	NA	NA	NA	NA	NA	NA	NA	NA	NA	NA	NA	NA	NA	NA	NA	NA	NA	NA	NA	NA	NA	NA
4930543E12Rik	NA	NA	NA	NA	NA	NA	NA	NA	NA	NA	NA	NA	NA	NA	NA	NA	NA	NA	NA	NA	NA	NA	NA	NA	NA	NA
4930544D05Rik	NA	NA	NA	0.00516747	NA	NA	NA	NA	NA	NA	NA	NA	NA	NA	NA	NA	NA	NA	NA	NA	1.00345	NA	NA	NA	NA	1.16575
4930544G11Rik	NA	NA	NA	-0.0434411	NA	NA	NA	NA	NA	NA	NA	NA	NA	NA	NA	NA	NA	NA	NA	NA	9.03105	1.67451	1.77309	4.14036	4.0839	2.33151
4930544M13Rik	NA	NA	NA	NA	NA	NA	NA	NA	NA	NA	NA	NA	NA	NA	NA	NA	NA	NA	NA	NA	NA	NA	NA	NA	NA	NA
4930545E07Rik	NA	NA	NA	NA	NA	NA	NA	NA	NA	NA	NA	NA	NA	NA	NA	NA	NA	NA	NA	NA	NA	NA	NA	NA	NA	NA
4930545H06Rik	NA	NA	NA	NA	NA	NA	NA	NA	NA	NA	NA	NA	NA	NA	NA	NA	NA	NA	NA	NA	NA	NA	NA	NA	NA	NA
4930545L23Rik	1.18449	NA	-1.1873	NA	NA	1	NA	NA	NA	NA	NA	NA	NA	NA	NA	NA	NA	NA	19.5962	8.66408	NA	NA	NA	NA	NA	NA
4930546C10Rik	NA	NA	NA	NA	NA	NA	NA	NA	NA	NA	NA	NA	NA	NA	NA	NA	NA	NA	NA	NA	NA	NA	NA	NA	NA	NA
4930546K05Rik	NA	NA	NA	NA	NA	NA	NA	NA	NA	NA	NA	NA	NA	NA	NA	NA	NA	NA	NA	NA	NA	NA	NA	NA	NA	NA
4930547E08Rik	NA	NA	NA	NA	NA	NA	NA	NA	NA	NA	NA	NA	NA	NA	NA	NA	NA	NA	NA	NA	NA	NA	NA	NA	NA	NA
4930547E14Rik	-0.847343	-0.861481	NA	NA	NA	NA	NA	NA	3.21537	NA	NA	NA	NA	NA	NA	NA	NA	NA	NA	NA	NA	NA	NA	NA	NA	NA
4930548G14Rik	NA	NA	NA	NA	NA	NA	NA	NA	NA	NA	NA	NA	NA	NA	NA	NA	NA	NA	NA	NA	NA	NA	NA	NA	NA	NA
4930548H24Rik	NA	1.2305	1.22996	NA	NA	NA	NA	NA	NA	NA	NA	NA	NA	NA	67.8871	NA	NA	NA	NA	NA	NA	NA	NA	NA	NA	NA
4930548J01Rik	NA	NA	NA	NA	NA	NA	NA	NA	NA	NA	NA	NA	NA	NA	NA	NA	NA	NA	NA	NA	NA	NA	NA	NA	NA	NA
4930548K13Rik	NA	NA	NA	NA	NA	NA	NA	NA	NA	NA	NA	NA	NA	NA	NA	NA	NA	NA	NA	NA	NA	NA	NA	NA	NA	NA
4930549C01Rik	NA	NA	NA	NA	NA	NA	NA	NA	NA	NA	NA	NA	NA	NA	NA	NA	NA	NA	NA	NA	NA	NA	NA	NA	NA	NA
4930549G23Rik	-0.332647	0.6167	0.949347	NA	0.714082	0.247414	0.0680069	NA	166.128	153.892	102.904	139.366	220.05	178.215	301.465	178.391	60.8751	89.0039	153.83	138.625	NA	NA	NA	NA	NA	NA
4930550C14Rik	-0.654218	-4.59673	-3.94251	-0.00334885	0.748491	2.10772e-06	0.000161064	NA	34.2973	63.4893	3.15013	49.3815	NA	NA	NA	NA	11.7478	19.6745	33.3135	21.6602	2.0069	5.02354	0.886543	2.48422	5.4452	NA
4930550L24Rik	NA	NA	NA	0.0327563	NA	NA	NA	NA	NA	NA	NA	NA	NA	NA	NA	NA	NA	NA	NA	NA	NA	NA	0.886543	NA	NA	2.33151
4930552N02Rik	NA	NA	NA	NA	NA	NA	NA	NA	NA	NA	NA	NA	NA	NA	NA	NA	NA	NA	NA	NA	NA	NA	NA	NA	NA	NA
4930552P12Rik	0.142788	1.11191	0.969125	NA	0.959268	0.349022	0.490486	NA	NA	NA	NA	NA	NA	92.0778	NA	41.5743	NA	NA	8.81829	NA	NA	NA	NA	NA	NA	NA
4930553E22Rik	NA	NA	NA	NA	NA	NA	NA	NA	NA	NA	NA	NA	NA	NA	NA	NA	NA	NA	NA	NA	NA	NA	NA	NA	NA	NA
4930554C24Rik	NA	NA	NA	NA	NA	NA	NA	NA	NA	NA	NA	NA	NA	NA	NA	NA	NA	NA	NA	NA	NA	NA	NA	NA	NA	NA
4930555B11Rik	NA	NA	NA	NA	NA	NA	NA	NA	NA	NA	NA	NA	NA	NA	NA	NA	NA	NA	NA	NA	NA	NA	NA	NA	NA	NA
4930555G01Rik	-0.797028	-0.812066	NA	NA	NA	NA	NA	NA	1.07179	1.3802	NA	NA	NA	NA	NA	NA	NA	NA	NA	NA	NA	NA	NA	NA	NA	NA
4930556C24Rik	NA	NA	NA	NA	NA	NA	NA	NA	NA	NA	NA	NA	NA	NA	NA	NA	NA	NA	NA	NA	NA	NA	NA	NA	NA	NA
4930556G01Rik	NA	NA	NA	NA	NA	NA	NA	NA	NA	NA	NA	NA	NA	NA	NA	NA	NA	NA	NA	NA	NA	NA	NA	NA	NA	NA
4930556J02Rik	NA	NA	NA	NA	NA	NA	NA	NA	NA	NA	NA	NA	NA	NA	NA	NA	NA	NA	NA	NA	NA	NA	NA	NA	NA	NA
4930556M19Rik	-1.00061	-0.217075	0.783532	NA	0.621547	0.904319	0.661184	NA	60.0203	37.9555	87.1537	8.77894	32.9453	54.4546	8.0544	59.7158	NA	NA	22.5356	43.3204	NA	NA	NA	NA	NA	NA
4930556N09Rik	NA	NA	NA	NA	NA	NA	NA	NA	NA	NA	NA	NA	NA	NA	NA	NA	NA	NA	NA	NA	NA	NA	NA	NA	NA	NA
4930557A04Rik	NA	NA	NA	NA	NA	NA	NA	NA	NA	NA	NA	NA	NA	NA	NA	NA	NA	NA	NA	NA	NA	NA	NA	NA	NA	NA
4930557J02Rik	0.62687	-0.297122	-0.923991	NA	NA	NA	NA	NA	NA	NA	6.30027	NA	NA	NA	NA	NA	29.9036	NA	NA	NA	NA	NA	NA	NA	NA	NA
4930558C23Rik	NA	NA	NA	NA	NA	NA	NA	NA	NA	NA	NA	NA	NA	NA	NA	NA	NA	NA	NA	NA	NA	NA	NA	NA	NA	NA
4930558G05Rik	NA	NA	NA	NA	NA	NA	NA	NA	NA	NA	NA	NA	NA	NA	NA	NA	NA	NA	NA	NA	NA	NA	NA	NA	NA	NA
4930558J18Rik	0.139019	1.11933	0.980311	NA	NA	NA	NA	NA	NA	NA	NA	NA	NA	NA	157.636	13.6061	NA	NA	NA	10.8301	NA	NA	NA	NA	NA	NA
4930558K02Rik	-0.48492	-0.648903	-0.163983	-0.233497	NA	NA	NA	0.867883	5.35896	0.690101	2.10009	NA	NA	NA	NA	0.755896	2.13597	NA	NA	NA	13.0449	7.53531	12.4116	4.14036	8.1678	9.32602
4930562C15Rik	-0.701596	-0.368197	0.333399	-0.049407	0.734538	0.813257	0.863669	NA	24.6512	6.90101	NA	21.9473	NA	NA	NA	23.4328	NA	5.6213	NA	NA	NA	NA	0.886543	NA	NA	NA
4930562F07Rik	-0.488247	-0.344683	0.143563	NA	0.531617	0.580959	0.873891	NA	270.091	250.507	307.663	539.905	226.266	280.194	289.958	269.855	106.798	267.012	322.357	264.254	NA	NA	NA	NA	NA	NA
4930563D23Rik	NA	NA	NA	0.107343	NA	NA	NA	NA	NA	NA	NA	NA	NA	NA	NA	NA	NA	NA	NA	NA	NA	NA	0.886543	2.48422	NA	2.33151
4930563E18Rik	NA	NA	NA	NA	NA	NA	NA	NA	NA	NA	NA	NA	NA	NA	NA	NA	NA	NA	NA	NA	NA	NA	NA	NA	NA	NA
4930563E22Rik	0.15747	-3.40749	-3.56496	NA	0.960409	0.00185306	0.00192492	NA	110.395	62.1091	5.25022	106.445	NA	NA	1.15063	NA	NA	125.542	104.84	99.6369	NA	NA	NA	NA	NA	NA
4930563F08Rik	0.49353	0.106419	-0.387111	NA	0.828726	0.951402	0.830162	NA	NA	11.0416	NA	NA	NA	NA	17.2594	NA	NA	35.6015	2.93943	8.66408	NA	NA	NA	NA	NA	NA
4930563M20Rik	NA	NA	NA	NA	NA	NA	NA	NA	NA	NA	NA	NA	NA	NA	NA	NA	NA	NA	NA	NA	NA	NA	NA	NA	NA	NA
Erich6b	NA	NA	NA	NA	NA	NA	NA	NA	NA	NA	NA	NA	NA	NA	NA	NA	NA	NA	NA	NA	NA	NA	NA	NA	NA	NA
4930564C03Rik	NA	NA	NA	NA	NA	NA	NA	NA	NA	NA	NA	NA	NA	NA	NA	NA	NA	NA	NA	NA	NA	NA	NA	NA	NA	NA
4930564D02Rik	NA	NA	NA	NA	NA	NA	NA	NA	NA	NA	NA	NA	NA	NA	NA	NA	NA	NA	NA	NA	NA	NA	NA	NA	NA	NA
4930565D16Rik	NA	NA	NA	NA	NA	NA	NA	NA	NA	NA	NA	NA	NA	NA	NA	NA	NA	NA	NA	NA	NA	NA	NA	NA	NA	NA
4930565N06Rik	-0.231253	-0.707025	-0.475771	NA	NA	NA	NA	NA	NA	11.0416	NA	NA	NA	NA	NA	NA	NA	NA	NA	6.49806	NA	NA	NA	NA	NA	NA
4930567H12Rik	NA	NA	NA	NA	NA	NA	NA	NA	NA	NA	NA	NA	NA	NA	NA	NA	NA	NA	NA	NA	NA	NA	NA	NA	NA	NA
4930567H17Rik	NA	NA	NA	NA	NA	NA	NA	NA	NA	NA	NA	NA	NA	NA	NA	NA	NA	NA	NA	NA	NA	NA	NA	NA	NA	NA
4930567J20Rik	NA	NA	NA	NA	NA	NA	NA	NA	NA	NA	NA	NA	NA	NA	NA	NA	NA	NA	NA	NA	NA	NA	NA	NA	NA	NA
4930567K20Rik	NA	NA	NA	NA	NA	NA	NA	NA	NA	NA	NA	NA	NA	NA	NA	NA	NA	NA	NA	NA	NA	NA	NA	NA	NA	NA
4930568D16Rik	NA	NA	NA	-0.0620894	NA	NA	NA	NA	NA	NA	NA	NA	NA	NA	NA	NA	NA	NA	NA	NA	NA	NA	1.77309	NA	NA	NA
4930568E12Rik	NA	NA	NA	NA	NA	NA	NA	NA	NA	NA	NA	NA	NA	NA	NA	NA	NA	NA	NA	NA	NA	NA	NA	NA	NA	NA
4930568G15Rik	NA	NA	NA	NA	NA	NA	NA	NA	NA	NA	NA	NA	NA	NA	NA	NA	NA	NA	NA	NA	NA	NA	NA	NA	NA	NA
4930570G19Rik	0.0761184	-1.72824	-1.80436	NA	0.981761	0.19817	0.217256	NA	11.7897	33.1248	11.5505	NA	NA	NA	NA	NA	NA	37.4753	22.5356	2.16602	NA	NA	NA	NA	NA	NA
4930571K23Rik	NA	NA	NA	NA	NA	NA	NA	NA	NA	NA	NA	NA	NA	NA	NA	NA	NA	NA	NA	NA	NA	NA	NA	NA	NA	NA
4930571O06Rik	NA	NA	NA	NA	NA	NA	NA	NA	NA	NA	NA	NA	NA	NA	NA	NA	NA	NA	NA	NA	NA	NA	NA	NA	NA	NA
4930572K03Rik	NA	NA	NA	NA	NA	NA	NA	NA	NA	NA	NA	NA	NA	NA	NA	NA	NA	NA	NA	NA	NA	NA	NA	NA	NA	NA
4930572O03Rik	NA	NA	NA	NA	NA	NA	NA	NA	NA	NA	NA	NA	NA	NA	NA	NA	NA	NA	NA	NA	NA	NA	NA	NA	NA	NA
4930572O13Rik	NA	NA	NA	NA	NA	NA	NA	NA	NA	NA	NA	NA	NA	NA	NA	NA	NA	NA	NA	NA	NA	NA	NA	NA	NA	NA
4930573O16Rik	NA	NA	NA	NA	NA	NA	NA	NA	NA	NA	NA	NA	NA	NA	NA	NA	NA	NA	NA	NA	NA	NA	NA	NA	NA	NA
4930577N17Rik	-0.533676	0.566069	1.09975	NA	0.808293	0.684549	0.420607	NA	32.1537	41.4061	61.9526	21.9473	72.1067	89.1076	56.3808	43.0861	5.33992	NA	28.4145	62.8145	NA	NA	NA	NA	NA	NA
4930578C19Rik	-0.380305	0.295445	0.67575	NA	0.883381	0.860642	0.700088	NA	38.5845	54.518	1.05004	1.09737	NA	NA	172.594	NA	NA	NA	28.4145	NA	NA	NA	NA	NA	NA	NA
4930578E11Rik	NA	NA	NA	NA	NA	NA	NA	NA	NA	NA	NA	NA	NA	NA	NA	NA	NA	NA	NA	NA	NA	NA	NA	NA	NA	NA
4930578I06Rik	NA	NA	NA	0.143704	NA	NA	NA	0.93324	NA	NA	NA	NA	NA	NA	NA	NA	NA	NA	NA	NA	6.0207	4.18628	0.886543	2.48422	6.8065	8.16027
4930578M01Rik	-0.575162	-0.487185	0.087977	NA	0.829215	0.779326	0.979776	NA	4.28717	16.5624	5.25022	7.68157	NA	NA	14.9582	1.51179	NA	NA	11.7577	2.16602	NA	NA	NA	NA	NA	NA
4930578N18Rik	NA	NA	NA	NA	NA	NA	NA	NA	NA	NA	NA	NA	NA	NA	NA	NA	NA	NA	NA	NA	NA	NA	NA	NA	NA	NA
4930579F01Rik	NA	NA	NA	NA	NA	NA	NA	NA	NA	NA	NA	NA	NA	NA	NA	NA	NA	NA	NA	NA	NA	NA	NA	NA	NA	NA
4930579G18Rik	0.270088	-1.16006	-1.43014	NA	0.905208	0.293665	0.215456	NA	11.7897	7.59111	5.25022	58.1605	6.8377	4.95042	9.20503	9.07075	22.4277	28.1065	11.7577	41.1544	NA	NA	NA	NA	NA	NA
4930579G24Rik	0.194815	0.76909	0.574275	-0.601589	0.932244	0.486804	0.683662	0.129438	95.3894	134.57	102.904	163.508	343.128	161.384	32.2176	399.113	307.579	14.9901	183.224	77.9767	298.025	437.885	284.58	190.457	284.512	143.388
4930579K19Rik	0.709658	-0.702543	-1.4122	NA	0.775501	0.666564	0.372914	NA	3.21537	10.3515	27.3012	21.9473	NA	15.8413	NA	6.04717	122.818	NA	17.6366	6.49806	NA	NA	NA	NA	NA	NA
4930581F22Rik	-0.380877	0.391947	0.772824	NA	0.873633	0.793599	0.620442	NA	55.7332	16.5624	36.7515	9.87631	85.1605	12.8711	47.1758	23.4328	3.20395	48.7179	29.3943	2.16602	NA	NA	NA	NA	NA	NA
4930583K01Rik	NA	1.21972	1.21904	NA	NA	NA	NA	NA	NA	NA	NA	NA	NA	NA	52.9289	NA	NA	NA	NA	NA	NA	NA	NA	NA	NA	NA
4930583P06Rik	NA	NA	NA	NA	NA	NA	NA	NA	NA	NA	NA	NA	NA	NA	NA	NA	NA	NA	NA	NA	NA	NA	NA	NA	NA	NA
4930584F24Rik	NA	NA	NA	NA	NA	NA	NA	NA	NA	NA	NA	NA	NA	NA	NA	NA	NA	NA	NA	NA	NA	NA	NA	NA	NA	NA
4930590J08Rik	0.747923	0.901204	0.153281	-0.0904061	0.74791	0.546622	0.953554	0.975973	1.07179	4.14061	NA	NA	NA	26.7323	NA	12.8502	1.06798	NA	12.7375	17.3282	99.3416	66.1433	65.6042	108.477	61.2585	39.6356
4930590L20Rik	-0.991131	-1.00178	NA	NA	NA	NA	NA	NA	2.14358	NA	3.15013	1.09737	NA	NA	NA	NA	NA	NA	NA	NA	NA	NA	NA	NA	NA	NA
4930591A17Rik	NA	NA	NA	NA	NA	NA	NA	NA	NA	NA	NA	NA	NA	NA	NA	NA	NA	NA	NA	NA	NA	NA	NA	NA	NA	NA
4930592A05Rik	0.649918	-0.186964	-0.836883	NA	0.355384	0.79649	0.148889	NA	236.866	187.707	260.411	398.344	282.832	348.51	124.268	188.974	322.531	644.575	391.924	374.721	NA	NA	NA	NA	NA	NA
4930592I03Rik	NA	NA	NA	NA	NA	NA	NA	NA	NA	NA	NA	NA	NA	NA	NA	NA	NA	NA	NA	NA	NA	NA	NA	NA	NA	NA
4930593A02Rik	-0.746899	-0.762202	NA	NA	NA	NA	NA	NA	1.07179	NA	1.05004	NA	NA	NA	NA	NA	NA	NA	NA	NA	NA	NA	NA	NA	NA	NA
4930593C16Rik	NA	NA	NA	NA	NA	NA	NA	NA	NA	NA	NA	NA	NA	NA	NA	NA	NA	NA	NA	NA	NA	NA	NA	NA	NA	NA
4930594C11Rik	-1.00429	-1.11429	-0.110009	NA	NA	NA	NA	NA	3.21537	NA	NA	40.6026	NA	NA	NA	NA	NA	NA	NA	2.16602	NA	NA	NA	NA	NA	NA
4930595M18Rik	NA	NA	NA	NA	NA	NA	NA	NA	NA	NA	NA	NA	NA	NA	NA	NA	NA	NA	NA	NA	NA	NA	NA	NA	NA	NA
4930596D02Rik	NA	NA	NA	NA	NA	NA	NA	NA	NA	NA	NA	NA	NA	NA	NA	NA	NA	NA	NA	NA	NA	NA	NA	NA	NA	NA
4930596I21Rik	-1.11401	-1.12064	NA	NA	NA	NA	NA	NA	NA	NA	NA	14.2658	NA	NA	NA	NA	NA	NA	NA	NA	NA	NA	NA	NA	NA	NA
4930597G03Rik	NA	NA	NA	NA	NA	NA	NA	NA	NA	NA	NA	NA	NA	NA	NA	NA	NA	NA	NA	NA	NA	NA	NA	NA	NA	NA
4930598F16Rik	NA	NA	NA	NA	NA	NA	NA	NA	NA	NA	NA	NA	NA	NA	NA	NA	NA	NA	NA	NA	NA	NA	NA	NA	NA	NA
4930599N23Rik	0.663123	-0.690296	-1.35342	NA	0.68915	0.541526	0.205665	NA	92.1741	89.023	84.0035	72.4262	88.8901	42.5736	24.1632	34.0153	379.134	10.3057	100.92	90.9728	NA	NA	NA	NA	NA	NA
4931402G19Rik	0.550323	-2.3146	-2.86492	NA	0.829083	0.0492289	0.0168307	NA	58.9485	43.4764	72.4531	43.8947	NA	NA	NA	12.8502	154.858	179.881	26.4549	10.8301	NA	NA	NA	NA	NA	NA
4931403E22Rik	-0.346562	0.231846	0.578408	NA	0.902579	0.898738	0.765031	NA	24.6512	24.8436	60.9026	15.3631	34.8101	83.1671	NA	43.0861	3.20395	NA	43.1116	38.9883	NA	NA	NA	NA	NA	NA
4931403G20Rik	-0.122712	-0.519583	-0.396871	NA	0.955383	0.63226	0.771455	NA	77.169	63.4893	64.0527	17.5579	26.1076	47.524	47.1758	26.4564	113.206	13.1164	43.1116	32.4903	NA	NA	NA	NA	NA	NA
4931406B18Rik	NA	NA	NA	NA	NA	NA	NA	NA	NA	NA	NA	NA	NA	NA	NA	NA	NA	NA	NA	NA	NA	NA	NA	NA	NA	NA
4931406C07Rik	-0.509601	-0.895468	-0.385866	-0.471034	0.676127	0.230988	0.718303	0.0454648	527.321	329.868	495.621	139.366	265.427	209.898	92.0503	191.242	287.288	80.5719	245.932	402.879	1630.61	1622.6	2056.78	1156.82	1206.11	1380.25
4931406H21Rik	1.34149	-0.915719	-2.25721	NA	0.410636	0.513613	0.0670751	NA	100.748	113.177	75.6032	18.6552	NA	NA	66.7365	49.1332	155.926	297.929	238.094	420.208	NA	NA	NA	NA	NA	NA
4931406P16Rik	0.0702434	-0.2011	-0.271343	-0.0465695	0.957268	0.772057	0.729674	0.982795	1267.93	1201.47	834.785	628.792	1414.78	428.706	854.917	701.472	1489.84	1011.83	807.363	829.585	1940.67	1473.57	1953.05	1956.73	1423.92	1797.59
4931408C20Rik	NA	NA	NA	NA	NA	NA	NA	NA	NA	NA	NA	NA	NA	NA	NA	NA	NA	NA	NA	NA	NA	NA	NA	NA	NA	NA
4931408D14Rik	-0.881125	-0.894565	NA	NA	NA	NA	NA	NA	NA	3.4505	NA	NA	NA	NA	NA	NA	NA	NA	NA	NA	NA	NA	NA	NA	NA	NA
4931409K22Rik	NA	NA	NA	-0.0509719	NA	NA	NA	NA	NA	NA	NA	NA	NA	NA	NA	NA	NA	NA	NA	NA	1.00345	NA	NA	NA	NA	NA
Gm38407	NA	NA	NA	NA	NA	NA	NA	NA	NA	NA	NA	NA	NA	NA	NA	NA	NA	NA	NA	NA	NA	NA	NA	NA	NA	NA
4931414P19Rik	-0.839695	-1.25402	-0.414324	-0.236222	0.683262	0.331398	0.831812	0.686538	97.533	64.8695	157.507	7.68157	NA	48.5141	26.4645	20.4092	6.4079	68.3924	59.7684	10.8301	371.277	375.091	437.066	382.569	349.854	251.803
4931417E11Rik	NA	NA	NA	NA	NA	NA	NA	NA	NA	NA	NA	NA	NA	NA	NA	NA	NA	NA	NA	NA	NA	NA	NA	NA	NA	NA
4931419H13Rik	NA	NA	NA	NA	NA	NA	NA	NA	NA	NA	NA	NA	NA	NA	NA	NA	NA	NA	NA	NA	NA	NA	NA	NA	NA	NA
4931420L22Rik	NA	NA	NA	NA	NA	NA	NA	NA	NA	NA	NA	NA	NA	NA	NA	NA	NA	NA	NA	NA	NA	NA	NA	NA	NA	NA
4931423N10Rik	NA	NA	NA	NA	NA	NA	NA	NA	NA	NA	NA	NA	NA	NA	NA	NA	NA	NA	NA	NA	NA	NA	NA	NA	NA	NA
4931428F04Rik	1.16594	0.832876	-0.333067	0.150226	0.363952	0.45083	0.833303	0.875254	39.6563	84.1923	45.1519	5.48684	165.97	41.5835	126.569	17.3856	190.101	133.037	72.5059	67.1466	140.483	149.869	141.847	150.709	157.911	178.36
4931428L18Rik	NA	NA	NA	NA	NA	NA	NA	NA	NA	NA	NA	NA	NA	NA	NA	NA	NA	NA	NA	NA	NA	NA	NA	NA	NA	NA
Jhy	-0.421006	-0.8308	-0.409794	NA	NA	NA	NA	NA	NA	40.716	NA	NA	NA	NA	NA	NA	NA	NA	NA	15.1621	NA	NA	NA	NA	NA	NA
4931429L15Rik	NA	NA	NA	NA	NA	NA	NA	NA	NA	NA	NA	NA	NA	NA	NA	NA	NA	NA	NA	NA	NA	NA	NA	NA	NA	NA
4931429P17Rik	NA	NA	NA	NA	NA	NA	NA	NA	NA	NA	NA	NA	NA	NA	NA	NA	NA	NA	NA	NA	NA	NA	NA	NA	NA	NA
4931430N09Rik	NA	NA	NA	NA	NA	NA	NA	NA	NA	NA	NA	NA	NA	NA	NA	NA	NA	NA	NA	NA	NA	NA	NA	NA	NA	NA
4931431B13Rik	NA	NA	NA	NA	NA	NA	NA	NA	NA	NA	NA	NA	NA	NA	NA	NA	NA	NA	NA	NA	NA	NA	NA	NA	NA	NA
4931431C16Rik	1.09515	0.612144	-0.483003	NA	0.597681	0.715276	0.816761	NA	NA	32.4347	3.15013	NA	35.4317	7.92067	33.3682	6.04717	NA	41.2228	42.1318	62.8145	NA	NA	NA	NA	NA	NA
4931431F19Rik	NA	NA	NA	NA	NA	NA	NA	NA	NA	NA	NA	NA	NA	NA	NA	NA	NA	NA	NA	NA	NA	NA	NA	NA	NA	NA
4931440F15Rik	-0.425988	-0.808085	-0.382097	0.127622	NA	NA	NA	0.849223	15.0051	NA	NA	NA	NA	NA	NA	NA	5.33992	NA	NA	NA	1265.35	1131.97	1460.14	1556.78	1338.16	1342.95
4931440J10Rik	0.991491	0.22092	-0.770571	NA	NA	0.899265	NA	NA	NA	2.7604	NA	NA	NA	0.990084	NA	5.29127	NA	16.8639	6.85867	4.33204	NA	NA	NA	NA	NA	NA
Mgat4e	NA	NA	NA	NA	NA	NA	NA	NA	NA	NA	NA	NA	NA	NA	NA	NA	NA	NA	NA	NA	NA	NA	NA	NA	NA	NA
4931440P22Rik	-1.44573	-1.91368	-0.467951	NA	0.0476984	0.00216811	0.649106	NA	125.4	142.161	128.105	59.2578	13.0538	35.643	25.3138	34.0153	20.2917	30.9171	67.6069	34.6563	NA	NA	NA	NA	NA	NA
4932411E22Rik	-5.03696	-3.83672	1.20025	0.0584668	9.60324e-07	0.000189121	0.429343	NA	428.717	240.845	499.821	120.71	NA	0.990084	5.75314	27.2123	NA	0.936883	4.89905	NA	NA	NA	NA	NA	1.3613	NA
4932411N23Rik	NA	NA	NA	NA	NA	NA	NA	NA	NA	NA	NA	NA	NA	NA	NA	NA	NA	NA	NA	NA	NA	NA	NA	NA	NA	NA
4932412D23Rik	NA	NA	NA	NA	NA	NA	NA	NA	NA	NA	NA	NA	NA	NA	NA	NA	NA	NA	NA	NA	NA	NA	NA	NA	NA	NA
4932413F04Rik	NA	NA	NA	NA	NA	NA	NA	NA	NA	NA	NA	NA	NA	NA	NA	NA	NA	NA	NA	NA	NA	NA	NA	NA	NA	NA
4932414J04Rik	NA	NA	NA	NA	NA	NA	NA	NA	NA	NA	NA	NA	NA	NA	NA	NA	NA	NA	NA	NA	NA	NA	NA	NA	NA	NA
4932414N04Rik	NA	NA	NA	NA	NA	NA	NA	NA	NA	NA	NA	NA	NA	NA	NA	NA	NA	NA	NA	NA	NA	NA	NA	NA	NA	NA
4932415M13Rik	NA	NA	NA	NA	NA	NA	NA	NA	NA	NA	NA	NA	NA	NA	NA	NA	NA	NA	NA	NA	NA	NA	NA	NA	NA	NA
4932416H05Rik	-0.262693	-0.523534	-0.260841	NA	0.91314	0.698622	0.891352	NA	75.0254	89.023	225.76	230.447	135.511	158.413	NA	98.2665	139.906	141.469	62.7078	149.455	NA	NA	NA	NA	NA	NA
4932416K20Rik	NA	NA	NA	NA	NA	NA	NA	NA	NA	NA	NA	NA	NA	NA	NA	NA	NA	NA	NA	NA	NA	NA	NA	NA	NA	NA
Ccdc187	-0.911457	-0.924206	NA	NA	NA	NA	NA	NA	4.28717	NA	NA	NA	NA	NA	NA	NA	NA	NA	NA	NA	NA	NA	NA	NA	NA	NA
4932429P05Rik	NA	NA	NA	NA	NA	NA	NA	NA	NA	NA	NA	NA	NA	NA	NA	NA	NA	NA	NA	NA	NA	NA	NA	NA	NA	NA
4932435O22Rik	-1.76264	-1.76749	NA	NA	0.208676	0.138655	1	NA	37.5127	31.0545	7.35031	NA	NA	NA	NA	NA	NA	NA	NA	NA	NA	NA	NA	NA	NA	NA
4932438A13Rik	0.0478657	-1.22458	-1.27245	-0.39998	0.973089	0.0138964	0.0159894	0.181147	847.787	986.844	690.929	835.097	215.698	387.123	571.863	207.116	1336.05	936.883	425.237	781.933	682.346	800.417	621.467	454.612	529.546	574.716
4932438H23Rik	0.105572	-0.568776	-0.674347	0.101599	NA	NA	NA	0.966495	5.35896	20.0129	NA	NA	NA	NA	NA	NA	NA	NA	NA	32.4903	2.0069	4.18628	4.43272	2.48422	4.0839	8.16027
4932441J04Rik	0.00904314	-0.28307	-0.292114	NA	NA	0.861543	NA	NA	NA	0.690101	3.15013	3.2921	NA	NA	NA	3.02358	NA	NA	2.93943	4.33204	NA	NA	NA	NA	NA	NA
4932443I19Rik	NA	1.18006	1.17889	NA	NA	0.309034	NA	NA	NA	NA	NA	NA	NA	18.8116	NA	9.07075	NA	NA	NA	NA	NA	NA	NA	NA	NA	NA
4932702P03Rik	-0.28055	-0.645795	-0.365246	NA	0.927535	0.697815	0.871381	NA	10.7179	24.1535	12.6005	19.7526	NA	NA	19.5607	9.82665	37.3794	NA	3.91924	6.49806	NA	NA	NA	NA	NA	NA
4933400A11Rik	-1.21265	-1.21533	NA	NA	NA	0.296246	NA	NA	NA	NA	21.0009	24.1421	NA	NA	NA	NA	NA	NA	NA	NA	NA	NA	NA	NA	NA	NA
4933400B14Rik	NA	NA	NA	NA	NA	NA	NA	NA	NA	NA	NA	NA	NA	NA	NA	NA	NA	NA	NA	NA	NA	NA	NA	NA	NA	NA
4933400C23Rik	NA	NA	NA	NA	NA	NA	NA	NA	NA	NA	NA	NA	NA	NA	NA	NA	NA	NA	NA	NA	NA	NA	NA	NA	NA	NA
4933400F21Rik	0.566988	-1.14732	-1.71431	NA	0.787866	0.334174	0.148225	NA	58.9485	26.2238	63.0027	64.7447	8.70253	42.5736	NA	22.6769	216.801	36.5384	25.475	71.4786	NA	NA	NA	NA	NA	NA
4933400L20Rik	NA	NA	NA	NA	NA	NA	NA	NA	NA	NA	NA	NA	NA	NA	NA	NA	NA	NA	NA	NA	NA	NA	NA	NA	NA	NA
4933401B06Rik	NA	NA	NA	NA	NA	NA	NA	NA	NA	NA	NA	NA	NA	NA	NA	NA	NA	NA	NA	NA	NA	NA	NA	NA	NA	NA
4933401D09Rik	1.0114	NA	-1.01855	NA	NA	NA	NA	NA	NA	NA	NA	NA	NA	NA	NA	NA	NA	NA	6.85867	NA	NA	NA	NA	NA	NA	NA
4933401H06Rik	NA	NA	NA	NA	NA	NA	NA	NA	NA	NA	NA	NA	NA	NA	NA	NA	NA	NA	NA	NA	NA	NA	NA	NA	NA	NA
4933402C06Rik	NA	NA	NA	NA	NA	NA	NA	NA	NA	NA	NA	NA	NA	NA	NA	NA	NA	NA	NA	NA	NA	NA	NA	NA	NA	NA
4933402D24Rik	-1.14958	-1.15486	NA	NA	NA	0.31695	NA	NA	16.0769	3.4505	NA	NA	NA	NA	NA	NA	NA	NA	NA	NA	NA	NA	NA	NA	NA	NA
4933402E13Rik	NA	NA	NA	NA	NA	NA	NA	NA	NA	NA	NA	NA	NA	NA	NA	NA	NA	NA	NA	NA	NA	NA	NA	NA	NA	NA
4933402J07Rik	NA	NA	NA	NA	NA	NA	NA	NA	NA	NA	NA	NA	NA	NA	NA	NA	NA	NA	NA	NA	NA	NA	NA	NA	NA	NA
4933402J10Rik	NA	NA	NA	NA	NA	NA	NA	NA	NA	NA	NA	NA	NA	NA	NA	NA	NA	NA	NA	NA	NA	NA	NA	NA	NA	NA
4933402J15Rik	NA	NA	NA	NA	NA	NA	NA	NA	NA	NA	NA	NA	NA	NA	NA	NA	NA	NA	NA	NA	NA	NA	NA	NA	NA	NA
4933402N03Rik	NA	NA	NA	NA	NA	NA	NA	NA	NA	NA	NA	NA	NA	NA	NA	NA	NA	NA	NA	NA	NA	NA	NA	NA	NA	NA
4933402N22Rik	NA	NA	NA	NA	NA	NA	NA	NA	NA	NA	NA	NA	NA	NA	NA	NA	NA	NA	NA	NA	NA	NA	NA	NA	NA	NA
4933402P03Rik	NA	NA	NA	NA	NA	NA	NA	NA	NA	NA	NA	NA	NA	NA	NA	NA	NA	NA	NA	NA	NA	NA	NA	NA	NA	NA
4933403O08Rik	NA	NA	NA	NA	NA	NA	NA	NA	NA	NA	NA	NA	NA	NA	NA	NA	NA	NA	NA	NA	NA	NA	NA	NA	NA	NA
4933404G15Rik	NA	NA	NA	NA	NA	NA	NA	NA	NA	NA	NA	NA	NA	NA	NA	NA	NA	NA	NA	NA	NA	NA	NA	NA	NA	NA
4933404K08Rik	NA	NA	NA	NA	NA	NA	NA	NA	NA	NA	NA	NA	NA	NA	NA	NA	NA	NA	NA	NA	NA	NA	NA	NA	NA	NA
4933404O12Rik	-0.736938	0.0850342	0.821972	NA	0.76322	0.968363	0.659245	NA	33.2255	4.14061	101.854	NA	25.486	7.92067	NA	123.211	35.2435	NA	2.93943	NA	NA	NA	NA	NA	NA	NA
4933405D12Rik	NA	NA	NA	NA	NA	NA	NA	NA	NA	NA	NA	NA	NA	NA	NA	NA	NA	NA	NA	NA	NA	NA	NA	NA	NA	NA
4933405E24Rik	NA	NA	NA	NA	NA	NA	NA	NA	NA	NA	NA	NA	NA	NA	NA	NA	NA	NA	NA	NA	NA	NA	NA	NA	NA	NA
4933405L10Rik	NA	NA	NA	0.0524589	NA	NA	NA	NA	NA	NA	NA	NA	NA	NA	NA	NA	NA	NA	NA	NA	NA	NA	NA	0.828072	NA	NA
4933405O20Rik	NA	NA	NA	0.360383	NA	NA	NA	0.668317	NA	NA	NA	NA	NA	NA	NA	NA	NA	NA	NA	NA	5.01725	13.3961	0.886543	19.0457	24.5034	3.49726
4933406C10Rik	0.209459	-0.499721	-0.70918	NA	NA	NA	NA	NA	NA	9.66141	NA	NA	NA	NA	NA	NA	NA	15.927	NA	NA	NA	NA	NA	NA	NA	NA
4933406D12Rik	NA	NA	NA	NA	NA	NA	NA	NA	NA	NA	NA	NA	NA	NA	NA	NA	NA	NA	NA	NA	NA	NA	NA	NA	NA	NA
4933406F09Rik	NA	NA	NA	NA	NA	NA	NA	NA	NA	NA	NA	NA	NA	NA	NA	NA	NA	NA	NA	NA	NA	NA	NA	NA	NA	NA
4933406G16Rik	NA	NA	NA	NA	NA	NA	NA	NA	NA	NA	NA	NA	NA	NA	NA	NA	NA	NA	NA	NA	NA	NA	NA	NA	NA	NA
4933406I18Rik	0.948883	NA	-0.95723	NA	NA	NA	NA	NA	NA	NA	NA	NA	NA	NA	NA	NA	NA	NA	4.89905	NA	NA	NA	NA	NA	NA	NA
Terb2	NA	NA	NA	NA	NA	NA	NA	NA	NA	NA	NA	NA	NA	NA	NA	NA	NA	NA	NA	NA	NA	NA	NA	NA	NA	NA
4933406J10Rik	0.25784	0.219907	-0.0379334	NA	NA	0.887852	NA	NA	5.35896	NA	NA	NA	NA	7.92067	NA	3.77948	NA	NA	NA	12.9961	NA	NA	NA	NA	NA	NA
4933406K04Rik	NA	NA	NA	NA	NA	NA	NA	NA	NA	NA	NA	NA	NA	NA	NA	NA	NA	NA	NA	NA	NA	NA	NA	NA	NA	NA
4933406M09Rik	NA	NA	NA	NA	NA	NA	NA	NA	NA	NA	NA	NA	NA	NA	NA	NA	NA	NA	NA	NA	NA	NA	NA	NA	NA	NA
4933407E24Rik	NA	1.22268	1.22204	NA	NA	NA	NA	NA	NA	NA	NA	NA	NA	NA	56.3808	NA	NA	NA	NA	NA	NA	NA	NA	NA	NA	NA
4933407G14Rik	-0.65379	-0.671443	NA	NA	NA	NA	NA	NA	NA	1.3802	NA	NA	NA	NA	NA	NA	NA	NA	NA	NA	NA	NA	NA	NA	NA	NA
4933407I05Rik	NA	NA	NA	NA	NA	NA	NA	NA	NA	NA	NA	NA	NA	NA	NA	NA	NA	NA	NA	NA	NA	NA	NA	NA	NA	NA
4933407K13Rik	-1.96229	-2.76626	-0.803967	NA	0.195308	0.0197308	0.668409	NA	146.835	181.497	184.808	NA	NA	9.90084	NA	5.29127	11.7478	0.936883	3.91924	41.1544	NA	NA	NA	NA	NA	NA
4933407L21Rik	NA	NA	NA	NA	NA	NA	NA	NA	NA	NA	NA	NA	NA	NA	NA	NA	NA	NA	NA	NA	NA	NA	NA	NA	NA	NA
4933408B17Rik	0.821787	-0.395317	-1.2171	-0.151248	0.681703	0.800419	0.392856	0.92593	NA	15.1822	NA	NA	NA	NA	NA	NA	57.6711	7.49506	NA	17.3282	2.0069	10.8843	4.43272	2.48422	2.7226	5.82876
4933408J17Rik	0.878074	1.41858	0.540501	NA	0.419082	0.060176	0.623119	NA	13.9333	11.0416	25.2011	21.9473	47.2423	50.4943	75.9415	41.5743	22.4277	16.8639	74.4655	28.1582	NA	NA	NA	NA	NA	NA
4933408N05Rik	-3.07064	-3.82019	-0.749549	NA	0.0151361	0.000647968	0.697366	NA	52.5178	24.1535	39.9017	35.1158	NA	NA	NA	NA	NA	NA	NA	4.33204	NA	NA	NA	NA	NA	NA
4933409G03Rik	NA	NA	NA	NA	NA	NA	NA	NA	NA	NA	NA	NA	NA	NA	NA	NA	NA	NA	NA	NA	NA	NA	NA	NA	NA	NA
4933409K07Rik	-0.710236	-0.136074	0.574162	NA	NA	0.947956	NA	NA	2.14358	2.0703	3.15013	1.09737	NA	2.97025	1.15063	3.02358	NA	1.87377	0.97981	NA	NA	NA	NA	NA	NA	NA
4933411E08Rik	-1.75119	-1.75639	NA	NA	0.212024	0.141492	1	NA	18.2205	26.9139	24.151	NA	NA	NA	NA	NA	NA	NA	NA	NA	NA	NA	NA	NA	NA	NA
4933411G06Rik	NA	NA	NA	NA	NA	NA	NA	NA	NA	NA	NA	NA	NA	NA	NA	NA	NA	NA	NA	NA	NA	NA	NA	NA	NA	NA
Spdye4b	NA	NA	NA	NA	NA	NA	NA	NA	NA	NA	NA	NA	NA	NA	NA	NA	NA	NA	NA	NA	NA	NA	NA	NA	NA	NA
4933411K16Rik	NA	NA	NA	NA	NA	NA	NA	NA	NA	NA	NA	NA	NA	NA	NA	NA	NA	NA	NA	NA	NA	NA	NA	NA	NA	NA
Cfap97	0.663727	-0.0183672	-0.682095	NA	0.601913	0.991277	0.509842	NA	186.492	322.967	390.616	253.492	620.366	94.058	89.7491	331.838	360.979	948.125	326.277	290.247	NA	NA	NA	NA	NA	NA
4933412E12Rik	0.706822	0.546846	-0.159976	NA	0.741083	0.717741	0.946609	NA	84.6715	37.2654	8.40035	69.1341	121.214	139.602	NA	77.8573	152.722	13.1164	176.366	51.9845	NA	NA	NA	NA	NA	NA
4933412E24Rik	NA	NA	NA	NA	NA	NA	NA	NA	NA	NA	NA	NA	NA	NA	NA	NA	NA	NA	NA	NA	NA	NA	NA	NA	NA	NA
4933412O06Rik	NA	NA	NA	NA	NA	NA	NA	NA	NA	NA	NA	NA	NA	NA	NA	NA	NA	NA	NA	NA	NA	NA	NA	NA	NA	NA
4933413G19Rik	NA	NA	NA	-0.131544	NA	NA	NA	0.961609	NA	NA	NA	NA	NA	NA	NA	NA	NA	NA	NA	NA	55.1898	54.4217	24.8232	41.4036	58.5359	15.1548
4933413J09Rik	-1.1933	-1.29743	-0.104131	NA	NA	0.283952	NA	NA	16.0769	9.66141	NA	4.38947	NA	NA	NA	NA	1.06798	NA	NA	NA	NA	NA	NA	NA	NA	NA
4933413L06Rik	-0.0493647	-1.87148	-1.82212	NA	NA	NA	NA	NA	83.5997	71.7705	68.2529	1.09737	NA	NA	NA	12.0943	20.2917	175.197	1.95962	15.1621	NA	NA	NA	NA	NA	NA
4933415F23Rik	NA	NA	NA	NA	NA	NA	NA	NA	NA	NA	NA	NA	NA	NA	NA	NA	NA	NA	NA	NA	NA	NA	NA	NA	NA	NA
4933416C03Rik	NA	NA	NA	NA	NA	NA	NA	NA	NA	NA	NA	NA	NA	NA	NA	NA	NA	NA	NA	NA	NA	NA	NA	NA	NA	NA
4933416E03Rik	-0.427385	-0.460549	NA	NA	NA	NA	NA	NA	NA	0.690101	NA	NA	NA	NA	NA	NA	NA	NA	NA	NA	NA	NA	NA	NA	NA	NA
4933416I08Rik	NA	NA	NA	NA	NA	NA	NA	NA	NA	NA	NA	NA	NA	NA	NA	NA	NA	NA	NA	NA	NA	NA	NA	NA	NA	NA
4933416M06Rik	NA	NA	NA	NA	NA	NA	NA	NA	NA	NA	NA	NA	NA	NA	NA	NA	NA	NA	NA	NA	NA	NA	NA	NA	NA	NA
4933416M07Rik	1.10623	NA	-1.1112	NA	NA	NA	NA	NA	NA	NA	NA	NA	NA	NA	NA	NA	NA	NA	NA	12.9961	NA	NA	NA	NA	NA	NA
4933417A18Rik	-0.120699	-0.664349	-0.54365	0.0524589	NA	0.613938	NA	NA	NA	6.90101	7.35031	NA	NA	NA	NA	NA	NA	NA	NA	10.8301	NA	NA	NA	0.828072	NA	NA
4933417D19Rik	-1.1884	-1.03014	0.158259	NA	0.552203	0.495371	0.953554	NA	25.723	22.7733	49.3521	13.1684	27.9724	0.990084	NA	0.755896	NA	NA	3.91924	19.4942	NA	NA	NA	NA	NA	NA
4933417E11Rik	1.24769	NA	-1.24852	NA	NA	NA	NA	NA	NA	NA	NA	NA	NA	NA	NA	NA	NA	113.363	NA	NA	NA	NA	NA	NA	NA	NA
4933417G07Rik	NA	NA	NA	NA	NA	NA	NA	NA	NA	NA	NA	NA	NA	NA	NA	NA	NA	NA	NA	NA	NA	NA	NA	NA	NA	NA
4933417O13Rik	NA	NA	NA	NA	NA	NA	NA	NA	NA	NA	NA	NA	NA	NA	NA	NA	NA	NA	NA	NA	NA	NA	NA	NA	NA	NA
4933421I07Rik	NA	NA	NA	NA	NA	NA	NA	NA	NA	NA	NA	NA	NA	NA	NA	NA	NA	NA	NA	NA	NA	NA	NA	NA	NA	NA
4933421O10Rik	0.117756	-0.618634	-0.736389	NA	0.971194	0.6936	0.683301	NA	42.8717	44.8566	178.508	136.074	81.4308	0.990084	126.569	NA	44.8553	311.045	64.6674	32.4903	NA	NA	NA	NA	NA	NA
4933422A05Rik	NA	NA	NA	NA	NA	NA	NA	NA	NA	NA	NA	NA	NA	NA	NA	NA	NA	NA	NA	NA	NA	NA	NA	NA	NA	NA
Trim80	NA	NA	NA	NA	NA	NA	NA	NA	NA	NA	NA	NA	NA	NA	NA	NA	NA	NA	NA	NA	NA	NA	NA	NA	NA	NA
4933424G05Rik	NA	NA	NA	NA	NA	NA	NA	NA	NA	NA	NA	NA	NA	NA	NA	NA	NA	NA	NA	NA	NA	NA	NA	NA	NA	NA
4933424G06Rik	NA	0.846134	0.841788	NA	NA	NA	NA	NA	NA	NA	NA	NA	NA	NA	NA	3.02358	NA	NA	NA	NA	NA	NA	NA	NA	NA	NA
4933425B07Rik	NA	NA	NA	NA	NA	NA	NA	NA	NA	NA	NA	NA	NA	NA	NA	NA	NA	NA	NA	NA	NA	NA	NA	NA	NA	NA
4933425L06Rik	NA	NA	NA	NA	NA	NA	NA	NA	NA	NA	NA	NA	NA	NA	NA	NA	NA	NA	NA	NA	NA	NA	NA	NA	NA	NA
Susd6	-0.900344	-0.350366	0.549978	NA	0.0984623	0.557513	0.367645	NA	976.402	972.352	890.438	1079.81	1155.57	325.738	711.089	850.383	645.062	360.7	366.449	675.798	NA	NA	NA	NA	NA	NA
4933427D06Rik	NA	NA	NA	-0.0613625	NA	NA	NA	NA	NA	NA	NA	NA	NA	NA	NA	NA	NA	NA	NA	NA	NA	1.67451	NA	NA	NA	NA
4933427D14Rik	-0.68065	-0.947198	-0.266547	-0.0395458	0.774214	0.511197	0.907402	0.98644	211.143	161.484	178.508	305.068	NA	226.729	NA	91.4634	193.305	90.8776	37.2328	103.969	625.149	478.911	452.137	588.759	456.036	461.638
4933427E11Rik	-1.28365	-0.246229	1.03742	NA	NA	0.893957	NA	NA	6.43075	15.1822	1.05004	NA	12.4322	1.98017	NA	1.51179	NA	NA	0.97981	NA	NA	NA	NA	NA	NA	NA
4933427E13Rik	NA	NA	NA	NA	NA	NA	NA	NA	NA	NA	NA	NA	NA	NA	NA	NA	NA	NA	NA	NA	NA	NA	NA	NA	NA	NA
Mfsd13b	0.0602683	-0.626352	-0.68662	0.0569958	NA	NA	NA	NA	NA	33.8149	NA	4.38947	NA	NA	NA	NA	41.6514	NA	NA	2.16602	NA	NA	1.77309	1.65614	NA	2.33151
4933427I22Rik	NA	NA	NA	NA	NA	NA	NA	NA	NA	NA	NA	NA	NA	NA	NA	NA	NA	NA	NA	NA	NA	NA	NA	NA	NA	NA
4933428C19Rik	NA	NA	NA	NA	NA	NA	NA	NA	NA	NA	NA	NA	NA	NA	NA	NA	NA	NA	NA	NA	NA	NA	NA	NA	NA	NA
4933428G20Rik	2.22635	0.10541	-2.12094	NA	0.042925	0.950427	0.0506568	NA	10.7179	4.14061	16.8007	53.771	43.5127	5.9405	39.1214	5.29127	383.406	74.9506	57.8088	82.3087	NA	NA	NA	NA	NA	NA
4933429K18Rik	NA	NA	NA	NA	NA	NA	NA	NA	NA	NA	NA	NA	NA	NA	NA	NA	NA	NA	NA	NA	NA	NA	NA	NA	NA	NA
4933429O19Rik	NA	NA	NA	NA	NA	NA	NA	NA	NA	NA	NA	NA	NA	NA	NA	NA	NA	NA	NA	NA	NA	NA	NA	NA	NA	NA
4933430H16Rik	NA	NA	NA	NA	NA	NA	NA	NA	NA	NA	NA	NA	NA	NA	NA	NA	NA	NA	NA	NA	NA	NA	NA	NA	NA	NA
4933430I17Rik	0.278196	-1.07877	-1.35697	-0.913704	0.924923	0.447867	0.373833	0.00631441	6.43075	13.802	25.2011	NA	NA	NA	NA	NA	NA	NA	43.1116	25.9922	107.369	103.82	114.364	52.1686	55.8133	40.8014
4933430M04Rik	-1.19516	-1.1986	NA	NA	NA	0.301971	NA	NA	11.7897	6.21091	15.7507	NA	NA	NA	NA	NA	NA	NA	NA	NA	NA	NA	NA	NA	NA	NA
4933430N04Rik	NA	NA	NA	NA	NA	NA	NA	NA	NA	NA	NA	NA	NA	NA	NA	NA	NA	NA	NA	NA	NA	NA	NA	NA	NA	NA
4933431E20Rik	-0.733343	-0.936638	-0.203295	NA	0.307134	0.0913725	0.825095	NA	575.552	776.363	470.42	385.176	173.429	273.263	477.511	192.753	184.761	510.601	307.66	290.247	NA	NA	NA	NA	NA	NA
4933431G14Rik	0.220163	-0.480232	-0.700395	NA	NA	NA	NA	NA	6.43075	NA	NA	NA	NA	NA	NA	NA	NA	NA	NA	10.8301	NA	NA	NA	NA	NA	NA
4933432G23Rik	NA	NA	NA	NA	NA	NA	NA	NA	NA	NA	NA	NA	NA	NA	NA	NA	NA	NA	NA	NA	NA	NA	NA	NA	NA	NA
4933432I03Rik	-0.980474	-1.1001	-0.119623	NA	NA	0.351916	NA	NA	8.57433	NA	30.4513	NA	NA	NA	NA	NA	NA	NA	NA	2.16602	NA	NA	NA	NA	NA	NA
4933432I09Rik	-0.768459	-0.783931	NA	NA	NA	NA	NA	NA	NA	2.0703	NA	NA	NA	NA	NA	NA	NA	NA	NA	NA	NA	NA	NA	NA	NA	NA
4933432K03Rik	NA	NA	NA	NA	NA	NA	NA	NA	NA	NA	NA	NA	NA	NA	NA	NA	NA	NA	NA	NA	NA	NA	NA	NA	NA	NA
Stpg3	NA	NA	NA	NA	NA	NA	NA	NA	NA	NA	NA	NA	NA	NA	NA	NA	NA	NA	NA	NA	NA	NA	NA	NA	NA	NA
4933433F19Rik	NA	NA	NA	NA	NA	NA	NA	NA	NA	NA	NA	NA	NA	NA	NA	NA	NA	NA	NA	NA	NA	NA	NA	NA	NA	NA
4933433G08Rik	NA	NA	NA	NA	NA	NA	NA	NA	NA	NA	NA	NA	NA	NA	NA	NA	NA	NA	NA	NA	NA	NA	NA	NA	NA	NA
4933433G15Rik	0.888694	-0.17522	-1.06391	NA	NA	NA	NA	NA	1.07179	NA	4.20018	NA	NA	NA	NA	NA	58.7391	NA	NA	NA	NA	NA	NA	NA	NA	NA
4933433G19Rik	-0.780819	-0.265918	0.514901	NA	0.197415	0.681882	0.420777	NA	200.425	243.606	232.06	131.684	252.995	99.9985	186.402	126.991	113.206	144.28	117.577	84.4747	NA	NA	NA	NA	NA	NA
4933433H22Rik	NA	NA	NA	NA	NA	NA	NA	NA	NA	NA	NA	NA	NA	NA	NA	NA	NA	NA	NA	NA	NA	NA	NA	NA	NA	NA
4933434E20Rik	-0.201018	0.0187627	0.21978	-0.0627115	0.820783	0.981222	0.741501	0.961609	2800.59	3490.53	2602.01	1997.21	1310.35	2902.93	4375.84	2452.13	2409.37	2574.55	2248.66	2202.84	3033.43	3528.2	3641.03	2859.33	3380.11	3506.58
Mgat4d	NA	NA	NA	NA	NA	NA	NA	NA	NA	NA	NA	NA	NA	NA	NA	NA	NA	NA	NA	NA	NA	NA	NA	NA	NA	NA
4933436E23Rik	NA	NA	NA	NA	NA	NA	NA	NA	NA	NA	NA	NA	NA	NA	NA	NA	NA	NA	NA	NA	NA	NA	NA	NA	NA	NA
4933436H12Rik	NA	NA	NA	NA	NA	NA	NA	NA	NA	NA	NA	NA	NA	NA	NA	NA	NA	NA	NA	NA	NA	NA	NA	NA	NA	NA
4933436I01Rik	NA	NA	NA	NA	NA	NA	NA	NA	NA	NA	NA	NA	NA	NA	NA	NA	NA	NA	NA	NA	NA	NA	NA	NA	NA	NA
4933438B17Rik	NA	NA	NA	NA	NA	NA	NA	NA	NA	NA	NA	NA	NA	NA	NA	NA	NA	NA	NA	NA	NA	NA	NA	NA	NA	NA
4933438K21Rik	NA	NA	NA	NA	NA	NA	NA	NA	NA	NA	NA	NA	NA	NA	NA	NA	NA	NA	NA	NA	NA	NA	NA	NA	NA	NA
4933439C10Rik	-0.585419	-2.1437	-1.55828	NA	0.771344	0.0291945	0.180674	NA	189.707	98.6844	205.809	161.313	14.297	6.93059	NA	77.1014	138.838	58.0867	79.3646	121.297	NA	NA	NA	NA	NA	NA
4933439K11Rik	-0.907904	-0.920737	NA	NA	NA	NA	NA	NA	NA	NA	4.20018	NA	NA	NA	NA	NA	NA	NA	NA	NA	NA	NA	NA	NA	NA	NA
4933440J02Rik	NA	NA	NA	NA	NA	NA	NA	NA	NA	NA	NA	NA	NA	NA	NA	NA	NA	NA	NA	NA	NA	NA	NA	NA	NA	NA
4933440M02Rik	NA	NA	NA	NA	NA	NA	NA	NA	NA	NA	NA	NA	NA	NA	NA	NA	NA	NA	NA	NA	NA	NA	NA	NA	NA	NA
5031410I06Rik	NA	NA	NA	NA	NA	NA	NA	NA	NA	NA	NA	NA	NA	NA	NA	NA	NA	NA	NA	NA	NA	NA	NA	NA	NA	NA
Rubcnl	1.76492	0.592577	-1.17234	0.153428	0.254074	0.718893	0.467543	0.942399	24.6512	0.690101	87.1537	5.48684	NA	136.632	2.30126	108.093	434.67	311.982	77.405	38.9883	11.038	10.0471	3.54617	14.9053	8.1678	9.32602
5031425E22Rik	-0.970811	-2.19225	-1.22144	-0.0218802	0.575198	0.0339046	0.361857	0.995133	336.543	270.52	161.707	248.005	NA	33.6629	50.6277	53.6686	7.47589	156.459	88.1829	179.78	372.28	271.271	179.082	419.833	245.034	138.725
5031425F14Rik	0.781936	0.45899	-0.322946	NA	0.672815	0.74792	0.861739	NA	NA	NA	NA	NA	NA	NA	NA	19.6533	NA	NA	24.4952	17.3282	NA	NA	NA	NA	NA	NA
5031426D15Rik	-0.597274	-2.33402	-1.73675	NA	0.77143	0.0181629	0.133435	NA	315.107	131.809	304.513	66.9394	NA	16.8314	13.8075	69.5424	80.0988	142.406	84.2636	181.946	NA	NA	NA	NA	NA	NA
5031434C07Rik	NA	NA	NA	NA	NA	NA	NA	NA	NA	NA	NA	NA	NA	NA	NA	NA	NA	NA	NA	NA	NA	NA	NA	NA	NA	NA
5031434O11Rik	-1.30125	-1.19957	0.101679	NA	0.460297	0.383273	0.973193	NA	34.2973	15.1822	58.8025	NA	NA	NA	NA	12.0943	NA	NA	1.95962	6.49806	NA	NA	NA	NA	NA	NA
5031439G07Rik	0.551814	0.364802	-0.187012	-0.00447795	0.698522	0.730584	0.898661	0.998597	260.445	252.577	297.163	268.855	277.859	419.796	47.1758	687.865	516.904	115.237	434.056	591.323	6045.79	6398.31	5921.22	6632.86	5884.9	5785.63
5033403H07Rik	NA	NA	NA	NA	NA	NA	NA	NA	NA	NA	NA	NA	NA	NA	NA	NA	NA	NA	NA	NA	NA	NA	NA	NA	NA	NA
5033404E19Rik	NA	NA	NA	NA	NA	NA	NA	NA	NA	NA	NA	NA	NA	NA	NA	NA	NA	NA	NA	NA	NA	NA	NA	NA	NA	NA
5033406O09Rik	-0.139618	-0.285619	-0.146001	NA	0.960426	0.85525	0.948732	NA	42.8717	NA	NA	27.4342	NA	NA	NA	29.4799	NA	0.936883	NA	47.6524	NA	NA	NA	NA	NA	NA
Platr20	NA	NA	NA	NA	NA	NA	NA	NA	NA	NA	NA	NA	NA	NA	NA	NA	NA	NA	NA	NA	NA	NA	NA	NA	NA	NA
5330411J11Rik	NA	NA	NA	NA	NA	NA	NA	NA	NA	NA	NA	NA	NA	NA	NA	NA	NA	NA	NA	NA	NA	NA	NA	NA	NA	NA
5330413P13Rik	NA	NA	NA	NA	NA	NA	NA	NA	NA	NA	NA	NA	NA	NA	NA	NA	NA	NA	NA	NA	NA	NA	NA	NA	NA	NA
5330417C22Rik	-0.427385	-0.460549	NA	-0.0098931	NA	NA	NA	0.998597	NA	0.690101	NA	NA	NA	NA	NA	NA	NA	NA	NA	NA	11.038	37.6765	23.0501	22.358	24.5034	24.4808
Dubr	-2.73301	-2.43272	0.300287	NA	0.000251019	0.000800813	0.825095	NA	2173.59	2415.35	2200.89	1204.91	78.9444	469.3	273.85	372.657	54.4672	609.911	195.962	80.1427	NA	NA	NA	NA	NA	NA
5330434G04Rik	-0.638667	-2.26216	-1.62349	NA	0.803984	0.0720428	0.286179	NA	26.7948	16.5624	21.0009	NA	NA	NA	NA	NA	11.7478	NA	7.83848	10.8301	NA	NA	NA	NA	NA	NA
5330439B14Rik	-1.24057	-0.420052	0.820519	NA	0.481493	0.799575	0.635535	NA	5.35896	16.5624	NA	14.2658	NA	12.8711	NA	5.29127	NA	NA	NA	NA	NA	NA	NA	NA	NA	NA
5430401F13Rik	NA	NA	NA	NA	NA	NA	NA	NA	NA	NA	NA	NA	NA	NA	NA	NA	NA	NA	NA	NA	NA	NA	NA	NA	NA	NA
5430402E10Rik	NA	NA	NA	NA	NA	NA	NA	NA	NA	NA	NA	NA	NA	NA	NA	NA	NA	NA	NA	NA	NA	NA	NA	NA	NA	NA
5430402O13Rik	-0.0951644	-0.900491	-0.805327	NA	0.976725	0.553476	0.662123	NA	13.9333	2.0703	12.6005	8.77894	NA	NA	NA	6.04717	NA	NA	10.7779	21.6602	NA	NA	NA	NA	NA	NA
5430403N17Rik	1.22604	NA	-1.22757	NA	0.40324	1	0.348016	NA	NA	NA	NA	NA	NA	NA	NA	NA	36.3115	NA	NA	21.6602	NA	NA	NA	NA	NA	NA
5430405H02Rik	-1.21526	-0.671342	0.543915	NA	0.163965	0.434471	0.609483	NA	242.225	268.449	295.062	277.634	113.755	168.314	153.034	213.919	12.8158	84.3194	133.254	197.108	NA	NA	NA	NA	NA	NA
5430416N02Rik	-1.00011	-0.386278	0.613833	NA	0.639206	0.828789	0.756866	NA	36.4409	31.0545	18.9008	98.7631	24.2428	58.415	NA	36.283	NA	NA	10.7779	43.3204	NA	NA	NA	NA	NA	NA
5430416O09Rik	-0.252477	-5.32024	-5.06777	NA	0.923585	1.20876e-08	1.88652e-07	NA	73.9536	43.4764	65.1027	378.592	NA	NA	NA	NA	7.47589	205.177	59.7684	179.78	NA	NA	NA	NA	NA	NA
Inafm2	-0.542719	-0.158503	0.384217	NA	0.472792	0.828343	0.599625	NA	1292.58	988.915	550.223	290.802	655.798	716.821	743.306	668.968	485.933	624.901	423.278	573.995	NA	NA	NA	NA	NA	NA
5430419D17Rik	NA	NA	NA	0.0143011	NA	NA	NA	NA	NA	NA	NA	NA	NA	NA	NA	NA	NA	NA	NA	NA	8.0276	2.51177	0.886543	6.62458	2.7226	2.33151
5430421F17Rik	NA	NA	NA	NA	NA	NA	NA	NA	NA	NA	NA	NA	NA	NA	NA	NA	NA	NA	NA	NA	NA	NA	NA	NA	NA	NA
5430421N21Rik	NA	NA	NA	NA	NA	NA	NA	NA	NA	NA	NA	NA	NA	NA	NA	NA	NA	NA	NA	NA	NA	NA	NA	NA	NA	NA
5430425K12Rik	NA	NA	NA	NA	NA	NA	NA	NA	NA	NA	NA	NA	NA	NA	NA	NA	NA	NA	NA	NA	NA	NA	NA	NA	NA	NA
5430427M07Rik	0.867084	-0.150746	-1.01783	NA	NA	NA	NA	NA	NA	1.3802	NA	NA	NA	NA	NA	NA	17.0877	NA	NA	NA	NA	NA	NA	NA	NA	NA
5430427O19Rik	0.150374	-0.115555	-0.265929	0.0524589	0.963735	0.953759	0.910448	NA	NA	NA	1.05004	277.634	NA	151.483	1.15063	71.8101	NA	14.9901	278.266	67.1466	NA	NA	NA	0.828072	NA	NA
5430428K19Rik	NA	NA	NA	NA	NA	NA	NA	NA	NA	NA	NA	NA	NA	NA	NA	NA	NA	NA	NA	NA	NA	NA	NA	NA	NA	NA
5430434I15Rik	NA	NA	NA	NA	NA	NA	NA	NA	NA	NA	NA	NA	NA	NA	NA	NA	NA	NA	NA	NA	NA	NA	NA	NA	NA	NA
Rab7b	0.115775	0.111566	-0.00420863	NA	0.949798	0.91894	1	NA	346.189	182.187	741.331	1454.01	374.209	1087.11	822.7	681.062	332.143	779.486	1136.58	725.616	NA	NA	NA	NA	NA	NA
5430437J10Rik	NA	1.24125	1.24084	NA	NA	NA	NA	NA	NA	NA	NA	NA	NA	NA	93.2009	NA	NA	NA	NA	NA	NA	NA	NA	NA	NA	NA
5430440P10Rik	NA	NA	NA	NA	NA	NA	NA	NA	NA	NA	NA	NA	NA	NA	NA	NA	NA	NA	NA	NA	NA	NA	NA	NA	NA	NA
5530400C23Rik	NA	NA	NA	NA	NA	NA	NA	NA	NA	NA	NA	NA	NA	NA	NA	NA	NA	NA	NA	NA	NA	NA	NA	NA	NA	NA
5530401A14Rik	NA	NA	NA	NA	NA	NA	NA	NA	NA	NA	NA	NA	NA	NA	NA	NA	NA	NA	NA	NA	NA	NA	NA	NA	NA	NA
5530601H04Rik	-0.636206	0.258495	0.8947	NA	0.443495	0.737837	0.167877	NA	165.056	169.075	71.403	228.252	161.618	253.461	195.607	155.715	142.042	61.8343	126.395	67.1466	NA	NA	NA	NA	NA	NA
5730403I07Rik	-0.994718	-1.00527	NA	NA	NA	NA	NA	NA	NA	6.21091	NA	NA	NA	NA	NA	NA	NA	NA	NA	NA	NA	NA	NA	NA	NA	NA
5730405O15Rik	-0.213084	-2.04594	-1.83286	NA	0.947731	0.112809	0.209998	NA	36.4409	28.2941	72.4531	NA	NA	NA	1.15063	NA	NA	13.1164	4.89905	88.8068	NA	NA	NA	NA	NA	NA
5730408K05Rik	-0.422497	-0.469532	-0.0470351	NA	0.881525	0.787897	0.994568	NA	13.9333	6.90101	2.10009	3.2921	NA	2.97025	NA	9.82665	9.61186	NA	NA	4.33204	NA	NA	NA	NA	NA	NA
5730409E04Rik	0.556264	-0.180799	-0.737063	-0.327567	0.820458	0.918678	0.676042	0.664883	108.251	144.921	178.508	122.905	NA	296.035	1.15063	163.274	448.553	241.716	99.9406	173.282	131.452	120.565	109.931	101.853	115.711	53.6246
5730412P04Rik	NA	NA	NA	NA	NA	NA	NA	NA	NA	NA	NA	NA	NA	NA	NA	NA	NA	NA	NA	NA	NA	NA	NA	NA	NA	NA
5730416F02Rik	NA	NA	NA	NA	NA	NA	NA	NA	NA	NA	NA	NA	NA	NA	NA	NA	NA	NA	NA	NA	NA	NA	NA	NA	NA	NA
5730420D15Rik	-1.07412	-1.08216	NA	NA	NA	NA	NA	NA	3.21537	NA	7.35031	NA	NA	NA	NA	NA	NA	NA	NA	NA	NA	NA	NA	NA	NA	NA
5730422E09Rik	0.548875	0.111697	-0.437178	NA	NA	NA	NA	NA	NA	2.0703	2.10009	NA	NA	4.95042	NA	2.26769	NA	NA	NA	23.8262	NA	NA	NA	NA	NA	NA
5730435O14Rik	NA	NA	NA	NA	NA	NA	NA	NA	NA	NA	NA	NA	NA	NA	NA	NA	NA	NA	NA	NA	NA	NA	NA	NA	NA	NA
5730455P16Rik	-0.396699	-1.03432	-0.637624	-0.168864	0.782559	0.178243	0.515638	0.773214	561.619	815.009	646.827	414.805	33.5669	250.491	361.297	463.364	476.321	651.133	298.842	376.887	590.029	545.891	522.174	551.496	446.507	460.472
Evx1os	NA	NA	NA	NA	NA	NA	NA	NA	NA	NA	NA	NA	NA	NA	NA	NA	NA	NA	NA	NA	NA	NA	NA	NA	NA	NA
5730460C07Rik	NA	NA	NA	NA	NA	NA	NA	NA	NA	NA	NA	NA	NA	NA	NA	NA	NA	NA	NA	NA	NA	NA	NA	NA	NA	NA
5730480H06Rik	0.157577	-1.95486	-2.11244	-0.122988	0.963234	0.13485	0.130032	0.929935	39.6563	32.4347	24.151	NA	NA	NA	NA	NA	NA	49.6548	61.728	4.33204	114.393	125.588	131.208	101.025	127.962	108.415
5730488B01Rik	NA	NA	NA	NA	NA	NA	NA	NA	NA	NA	NA	NA	NA	NA	NA	NA	NA	NA	NA	NA	NA	NA	NA	NA	NA	NA
5730507C01Rik	-0.032902	0.286003	0.318905	NA	0.986052	0.775919	0.785578	NA	32.1537	93.8537	77.7033	26.3368	67.7554	79.2067	98.9541	41.5743	35.2435	43.0966	98.9608	47.6524	NA	NA	NA	NA	NA	NA
5730508B09Rik	0.242137	-0.520734	-0.762871	0.180062	0.937708	0.76241	0.691682	0.767238	68.5947	36.5753	67.2028	28.5316	26.1076	NA	75.9415	NA	166.606	NA	38.2126	62.8145	266.918	272.108	268.623	283.201	315.822	327.577
5730522E02Rik	NA	NA	NA	NA	NA	NA	NA	NA	NA	NA	NA	NA	NA	NA	NA	NA	NA	NA	NA	NA	NA	NA	NA	NA	NA	NA
5730559C18Rik	-0.152425	2.56253	2.71495	0.832132	0.963735	0.0326634	0.0328885	0.0016483	NA	9.66141	NA	NA	NA	39.6034	346.339	378.704	NA	NA	NA	2.16602	455.566	525.797	345.752	910.051	1003.28	638.833
Teddm2	NA	NA	NA	NA	NA	NA	NA	NA	NA	NA	NA	NA	NA	NA	NA	NA	NA	NA	NA	NA	NA	NA	NA	NA	NA	NA
5830411N06Rik	NA	NA	NA	NA	NA	NA	NA	NA	NA	NA	NA	NA	NA	NA	NA	NA	NA	NA	NA	NA	NA	NA	NA	NA	NA	NA
Trmo	0.378513	-1.06766	-1.44618	NA	0.895429	0.463444	0.347204	NA	81.4561	79.3616	110.255	57.0631	NA	NA	NA	86.928	176.217	140.532	92.1021	84.4747	NA	NA	NA	NA	NA	NA
5830416I19Rik	NA	1.24781	1.24749	NA	1	0.286552	0.34123	NA	NA	NA	NA	NA	NA	83.1671	NA	36.283	NA	NA	NA	NA	NA	NA	NA	NA	NA	NA
Mirt1	0.572479	-0.464164	-1.03664	NA	NA	0.782872	NA	NA	NA	1.3802	2.10009	1.09737	1.24322	NA	NA	NA	3.20395	NA	1.95962	6.49806	NA	NA	NA	NA	NA	NA
5830417I10Rik	-0.734686	-1.04779	-0.313106	NA	0.488462	0.15877	0.785248	NA	312.963	186.327	304.513	205.208	67.1338	187.126	54.0796	147.4	246.704	40.286	142.072	149.455	NA	NA	NA	NA	NA	NA
Cep295	0.706889	0.812554	0.105664	NA	0.6171	0.400871	0.953554	NA	116.825	163.554	74.5531	194.234	386.019	380.192	47.1758	234.328	580.983	101.183	96.0213	186.278	NA	NA	NA	NA	NA	NA
5830418P13Rik	-2.58045	-3.07154	-0.491087	NA	0.0561102	0.00871727	0.813611	NA	35.3691	84.1923	25.2011	2.19473	NA	NA	NA	NA	NA	NA	NA	4.33204	NA	NA	NA	NA	NA	NA
5830428M24Rik	NA	NA	NA	NA	NA	NA	NA	NA	NA	NA	NA	NA	NA	NA	NA	NA	NA	NA	NA	NA	NA	NA	NA	NA	NA	NA
5830432E09Rik	-1.75668	-2.83925	-1.08257	NA	0.0482297	0.000107199	0.285181	NA	431.932	645.934	476.72	429.071	6.8377	122.77	16.1088	63.4953	103.594	197.682	134.234	62.8145	NA	NA	NA	NA	NA	NA
5830444B04Rik	0.349349	-1.33462	-1.68397	NA	0.89888	0.310703	0.222729	NA	6.43075	7.59111	7.35031	72.4262	1.86483	14.8513	NA	5.29127	82.2348	23.4221	21.5558	4.33204	NA	NA	NA	NA	NA	NA
5830454E08Rik	-0.775672	-0.320912	0.45476	NA	NA	0.832371	NA	NA	20.364	11.7317	NA	NA	NA	NA	NA	15.1179	NA	NA	NA	NA	NA	NA	NA	NA	NA	NA
5830473C10Rik	-0.0129021	-0.706505	-0.693602	0.0161613	0.997476	0.605012	0.670828	NA	NA	NA	NA	46.0894	NA	NA	NA	NA	NA	4.68441	9.7981	30.3243	8.0276	NA	NA	4.96843	1.3613	2.33151
5930403L14Rik	-1.52845	-1.31694	0.211509	NA	0.21915	0.230237	0.913742	NA	931.387	1570.67	443.119	108.639	1.86483	362.371	339.436	280.437	222.141	150.838	206.74	236.096	NA	NA	NA	NA	NA	NA
5930412G12Rik	-0.820817	0.0200362	0.840853	NA	0.726662	0.995351	0.650518	NA	34.2973	13.1119	51.4522	6.5842	NA	43.5637	47.1758	17.3856	NA	NA	4.89905	30.3243	NA	NA	NA	NA	NA	NA
5930430L01Rik	-0.718859	-2.52639	-1.80753	NA	0.729742	0.0162192	0.146034	NA	155.41	166.314	191.108	115.224	0.621609	3.96034	NA	49.8891	26.6996	115.237	91.1223	95.3048	NA	NA	NA	NA	NA	NA
5930438M14Rik	NA	NA	NA	NA	NA	NA	NA	NA	NA	NA	NA	NA	NA	NA	NA	NA	NA	NA	NA	NA	NA	NA	NA	NA	NA	NA
6030407O03Rik	-0.745737	-0.761295	-0.0155585	NA	0.762092	0.635672	1	NA	93.2459	43.4764	34.6515	63.6473	16.7835	43.5637	NA	21.921	84.3707	NA	NA	NA	NA	NA	NA	NA	NA	NA
6030408B16Rik	1.63078	-0.823133	-2.45391	NA	0.316057	0.595381	0.0592299	NA	86.8151	77.2913	211.059	344.573	229.995	NA	NA	NA	1252.75	1183.28	512.44	1191.31	NA	NA	NA	NA	NA	NA
6030419C18Rik	1.21389	1.2483	0.0344052	-0.943755	0.450116	0.310541	0.996998	0.000553379	18.2205	11.0416	8.40035	2.19473	39.1614	43.5637	10.3557	37.7948	52.3312	0.936883	6.85867	67.1466	1320.54	1284.35	2416.72	774.248	703.792	881.309
6030440G07Rik	-0.752986	-0.76867	NA	NA	NA	NA	NA	NA	NA	NA	NA	2.19473	NA	NA	NA	NA	NA	NA	NA	NA	NA	NA	NA	NA	NA	NA
6030443J06Rik	0.596876	1.54926	0.952382	NA	0.817072	0.254423	0.588233	NA	4.28717	3.4505	NA	NA	1.24322	110.889	NA	41.5743	NA	NA	18.6164	19.4942	NA	NA	NA	NA	NA	NA
6030458C11Rik	-0.0409495	-0.345133	-0.304183	-0.31413	0.985076	0.769185	0.83218	0.291981	390.132	481	311.863	102.055	247.4	179.205	210.565	338.641	28.8356	737.327	235.154	242.594	550.894	592.778	556.749	471.173	441.061	434.826
6030466F02Rik	NA	NA	NA	NA	NA	NA	NA	NA	NA	NA	NA	NA	NA	NA	NA	NA	NA	NA	NA	NA	NA	NA	NA	NA	NA	NA
6030468B19Rik	NA	NA	NA	NA	NA	NA	NA	NA	NA	NA	NA	NA	NA	NA	NA	NA	NA	NA	NA	NA	NA	NA	NA	NA	NA	NA
6030469F06Rik	NA	NA	NA	NA	NA	NA	NA	NA	NA	NA	NA	NA	NA	NA	NA	NA	NA	NA	NA	NA	NA	NA	NA	NA	NA	NA
6030498E09Rik	-0.833207	-0.847615	NA	NA	NA	NA	NA	NA	NA	2.7604	NA	NA	NA	NA	NA	NA	NA	NA	NA	NA	NA	NA	NA	NA	NA	NA
6230400D17Rik	0.0694336	0.284168	0.214734	NA	0.963779	0.708538	0.821583	NA	67.5229	33.8149	109.205	68.0368	77.0796	85.1472	113.912	66.5189	50.1953	80.5719	94.0617	67.1466	NA	NA	NA	NA	NA	NA
Stum	-1.2483	-1.24941	NA	NA	0.395523	0.286186	1	NA	80.3844	39.3357	NA	NA	NA	NA	NA	NA	NA	NA	NA	NA	NA	NA	NA	NA	NA	NA
6330403K07Rik	-1.04375	0.478827	1.52258	NA	0.620283	0.78306	0.322242	NA	193.994	68.32	49.3521	NA	469.315	94.058	NA	31.7476	NA	NA	28.4145	NA	NA	NA	NA	NA	NA	NA
6330407A03Rik	0.79722	-0.312372	-1.10959	NA	0.716522	0.857372	0.479191	NA	NA	NA	NA	15.3631	NA	2.97025	NA	2.26769	9.61186	NA	38.2126	17.3282	NA	NA	NA	NA	NA	NA
6330408A02Rik	-1.36319	-1.66611	-0.302921	0.0723499	0.454589	0.215948	0.897081	0.967514	36.4409	131.119	309.763	58.1605	NA	24.7521	NA	46.8656	20.2917	NA	81.3242	8.66408	476.639	324.018	426.427	510.093	366.19	418.505
6330409D20Rik	-1.61426	-0.00972572	1.60454	NA	0.298904	0.999521	0.258325	NA	9.64612	11.7317	17.8508	14.2658	14.297	13.8612	12.6569	12.0943	NA	NA	8.81829	NA	NA	NA	NA	NA	NA	NA
6330410L21Rik	NA	NA	NA	NA	NA	NA	NA	NA	NA	NA	NA	NA	NA	NA	NA	NA	NA	NA	NA	NA	NA	NA	NA	NA	NA	NA
6330415B21Rik	NA	NA	NA	NA	NA	NA	NA	NA	NA	NA	NA	NA	NA	NA	NA	NA	NA	NA	NA	NA	NA	NA	NA	NA	NA	NA
Tmem268	1.52784	0.0840522	-1.44379	-1.01067	0.00684984	0.92433	0.0110284	0.000349743	151.123	169.075	64.0527	250.2	180.888	204.947	155.335	133.794	468.845	636.143	614.341	225.266	176.607	164.94	193.266	92.7441	70.7876	69.9452
6330418K02Rik	0.107818	0.370005	0.262188	NA	0.972572	0.818453	0.903181	NA	99.6766	38.6456	81.9035	NA	69.6202	88.1175	105.858	50.645	150.586	4.68441	15.677	73.6446	NA	NA	NA	NA	NA	NA
Smim10l2a	3.89939	-1.17861	-5.078	NA	0.000520804	0.406214	2.60172e-06	NA	2.14358	5.52081	NA	NA	NA	NA	NA	NA	192.237	150.838	16.6568	34.6563	NA	NA	NA	NA	NA	NA
6330549D23Rik	1.23693	-1.24169	-2.47862	NA	0.458634	0.333572	0.0352917	NA	1.07179	18.6327	32.5514	34.0184	NA	3.96034	8.0544	11.3384	122.818	112.426	13.7173	23.8262	NA	NA	NA	NA	NA	NA
6430411K18Rik	1.11881	NA	-1.12345	NA	NA	NA	NA	NA	NA	NA	NA	NA	NA	NA	NA	NA	NA	NA	7.83848	6.49806	NA	NA	NA	NA	NA	NA
6430503K07Rik	NA	NA	NA	NA	NA	NA	NA	NA	NA	NA	NA	NA	NA	NA	NA	NA	NA	NA	NA	NA	NA	NA	NA	NA	NA	NA
6430531B16Rik	-0.383196	-3.10786	-2.72466	-0.011029	0.893748	0.00675463	0.0315855	0.998597	5.35896	33.8149	16.8007	49.3815	NA	NA	NA	NA	45.9233	NA	8.81829	17.3282	11.038	10.8843	21.277	13.2492	19.0582	10.4918
6430548M08Rik	0.16537	-0.409522	-0.574892	-0.581681	0.941976	0.740377	0.677182	0.0169007	126.471	175.286	472.52	723.165	185.861	99.9985	738.704	45.3538	862.931	268.885	272.387	309.741	637.191	507.377	617.921	424.801	358.022	350.892
6430550D23Rik	-1.94724	-2.26568	-0.318432	-0.0991152	0.197123	0.0663297	0.890516	0.967006	17.1487	38.6456	NA	6.5842	0.621609	NA	NA	NA	NA	NA	0.97981	2.16602	2.0069	8.37257	5.31926	4.96843	5.4452	1.16575
6430562O15Rik	-0.405713	0.668881	1.07459	NA	0.791242	0.454786	0.229988	NA	132.902	105.585	93.4539	26.3368	184.618	216.828	86.2972	111.873	79.0308	22.4852	112.678	47.6524	NA	NA	NA	NA	NA	NA
6430571L13Rik	-0.957334	-0.968926	NA	0.607344	NA	NA	NA	0.158784	5.35896	NA	NA	NA	NA	NA	NA	NA	NA	NA	NA	NA	61.2105	56.0962	54.9657	110.134	104.82	75.7739
6430573F11Rik	-1.42929	-1.76563	-0.336339	NA	0.38408	0.154727	0.87436	NA	26.7948	37.2654	NA	117.418	NA	NA	NA	NA	NA	NA	NA	12.9961	NA	NA	NA	NA	NA	NA
6430584L05Rik	0.682456	-0.286337	-0.968793	NA	NA	NA	NA	NA	NA	17.9426	NA	NA	NA	NA	NA	NA	NA	NA	NA	97.4708	NA	NA	NA	NA	NA	NA
6430706D22Rik	NA	NA	NA	NA	NA	NA	NA	NA	NA	NA	NA	NA	NA	NA	NA	NA	NA	NA	NA	NA	NA	NA	NA	NA	NA	NA
6430710C18Rik	-0.498758	-0.528926	NA	NA	NA	NA	NA	NA	1.07179	NA	NA	NA	NA	NA	NA	NA	NA	NA	NA	NA	NA	NA	NA	NA	NA	NA
6530402F18Rik	0.102618	-0.00407135	-0.106689	NA	0.975201	1	0.972449	NA	23.5794	46.2368	51.4522	130.587	NA	NA	142.678	108.093	14.9518	96.4989	165.588	6.49806	NA	NA	NA	NA	NA	NA
6530411M01Rik	-0.404647	0.407029	0.811677	NA	NA	NA	NA	NA	NA	9.66141	NA	NA	25.486	NA	NA	NA	NA	NA	NA	NA	NA	NA	NA	NA	NA	NA
Haglr	NA	NA	NA	NA	NA	NA	NA	NA	NA	NA	NA	NA	NA	NA	NA	NA	NA	NA	NA	NA	NA	NA	NA	NA	NA	NA
6720468P15Rik	NA	NA	NA	NA	NA	NA	NA	NA	NA	NA	NA	NA	NA	NA	NA	NA	NA	NA	NA	NA	NA	NA	NA	NA	NA	NA
6720483E21Rik	-1.44632	-1.44989	NA	NA	0.317113	0.22176	1	NA	32.1537	20.0129	4.20018	NA	NA	NA	NA	NA	NA	NA	NA	NA	NA	NA	NA	NA	NA	NA
6720489N17Rik	0.464771	0.52388	0.0591091	-0.484054	0.860203	0.74792	0.989805	0.157529	163.984	124.908	94.504	2.19473	19.8915	274.253	265.795	115.652	446.417	NA	171.467	17.3282	205.707	188.383	206.565	146.569	122.517	141.056
6820408C15Rik	-0.415306	0.265504	0.680809	0.62518	NA	NA	NA	0.320028	3.21537	NA	NA	NA	NA	NA	NA	6.04717	NA	NA	NA	NA	9.03105	9.20982	15.0712	24.0141	43.5616	13.989
6820431F20Rik	-0.536884	-1.26087	-0.723991	NA	0.452731	0.00530103	0.200963	NA	2038.55	1461.63	1521.51	1798.59	1268.08	333.658	457.95	683.33	1446.05	1074.6	1245.34	864.242	NA	NA	NA	NA	NA	NA
7420426K07Rik	NA	NA	NA	NA	NA	NA	NA	NA	NA	NA	NA	NA	NA	NA	NA	NA	NA	NA	NA	NA	NA	NA	NA	NA	NA	NA
7420461P10Rik	-2.27629	-5.54408	-3.26779	NA	0.0456919	8.10014e-10	0.00148554	NA	289.384	126.979	835.835	662.81	NA	NA	8.0544	NA	18.1557	144.28	63.6876	45.4864	NA	NA	NA	NA	NA	NA
7420700N18Rik	NA	NA	NA	NA	NA	NA	NA	NA	NA	NA	NA	NA	NA	NA	NA	NA	NA	NA	NA	NA	NA	NA	NA	NA	NA	NA
7420701I03Rik	NA	NA	NA	NA	NA	NA	NA	NA	NA	NA	NA	NA	NA	NA	NA	NA	NA	NA	NA	NA	NA	NA	NA	NA	NA	NA
7530416G11Rik	NA	NA	NA	NA	NA	NA	NA	NA	NA	NA	NA	NA	NA	NA	NA	NA	NA	NA	NA	NA	NA	NA	NA	NA	NA	NA
7630403G23Rik	NA	NA	NA	NA	NA	NA	NA	NA	NA	NA	NA	NA	NA	NA	NA	NA	NA	NA	NA	NA	NA	NA	NA	NA	NA	NA
8030411F24Rik	NA	NA	NA	NA	NA	NA	NA	NA	NA	NA	NA	NA	NA	NA	NA	NA	NA	NA	NA	NA	NA	NA	NA	NA	NA	NA
8030423F21Rik	-2.04769	-2.17971	-0.132017	NA	NA	NA	NA	NA	15.0051	NA	11.5505	119.613	NA	NA	NA	NA	NA	NA	NA	2.16602	NA	NA	NA	NA	NA	NA
8030423J24Rik	-1.10108	-1.10818	NA	NA	NA	NA	NA	NA	12.8615	NA	NA	NA	NA	NA	NA	NA	NA	NA	NA	NA	NA	NA	NA	NA	NA	NA
8030442B05Rik	NA	NA	NA	NA	NA	NA	NA	NA	NA	NA	NA	NA	NA	NA	NA	NA	NA	NA	NA	NA	NA	NA	NA	NA	NA	NA
8030443G20Rik	-2.80211	-1.13673	1.66538	NA	0.0329168	0.440382	0.270228	NA	50.3742	73.8408	36.7515	12.071	NA	34.6529	NA	13.6061	NA	NA	NA	NA	NA	NA	NA	NA	NA	NA
8030462N17Rik	1.32575	-0.604584	-1.93033	-0.00820046	0.457798	0.709367	0.159927	0.998177	5.35896	6.21091	NA	NA	NA	NA	NA	NA	68.351	NA	4.89905	17.3282	812.795	710.831	696.823	756.858	684.734	763.568
8430408G22Rik	-1.19829	-1.11474	0.0835484	0.745487	0.512632	0.421843	0.980032	0.172643	222.933	204.96	76.6532	299.581	NA	155.443	33.3682	66.5189	NA	83.3826	116.597	32.4903	9.03105	15.9079	10.6385	25.6702	51.7294	19.8178
Fam234b	-0.203826	0.40427	0.608096	NA	0.913306	0.700055	0.589891	NA	69.6664	143.541	249.911	254.589	197.672	385.143	128.87	271.367	27.7676	298.866	111.698	173.282	NA	NA	NA	NA	NA	NA
8430422H06Rik	NA	NA	NA	NA	NA	NA	NA	NA	NA	NA	NA	NA	NA	NA	NA	NA	NA	NA	NA	NA	NA	NA	NA	NA	NA	NA
8430423G03Rik	1.04834	NA	-1.0547	NA	NA	NA	NA	NA	NA	NA	NA	NA	NA	NA	NA	NA	NA	NA	NA	8.66408	NA	NA	NA	NA	NA	NA
8430426J06Rik	-3.53888	-3.5797	NA	NA	0.00345693	0.00164894	1	NA	55.7332	11.7317	26.2511	4.38947	NA	NA	NA	NA	NA	NA	NA	NA	NA	NA	NA	NA	NA	NA
Nol4l	-1.99462	-0.554543	1.44008	NA	0.101933	0.699968	0.267913	NA	839.213	723.916	453.619	148.145	555.097	458.409	1.15063	304.626	5.33992	61.8343	114.638	155.953	NA	NA	NA	NA	NA	NA
8430429K09Rik	-0.263991	0.379422	0.643413	NA	0.932217	0.834034	0.746288	NA	32.1537	57.9685	87.1537	1.09737	NA	196.037	NA	88.4398	17.0877	42.1597	0.97981	64.9806	NA	NA	NA	NA	NA	NA
8430431K14Rik	0.0931418	-0.573618	-0.66676	NA	NA	0.675111	NA	NA	23.5794	NA	NA	NA	NA	NA	NA	NA	NA	1.87377	18.6164	8.66408	NA	NA	NA	NA	NA	NA
8430436N08Rik	-0.37122	-0.807772	-0.436552	NA	0.874374	0.527471	0.800036	NA	18.2205	NA	26.2511	NA	NA	NA	NA	NA	NA	NA	18.6164	NA	NA	NA	NA	NA	NA	NA
8430437L04Rik	NA	NA	NA	NA	NA	NA	NA	NA	NA	NA	NA	NA	NA	NA	NA	NA	NA	NA	NA	NA	NA	NA	NA	NA	NA	NA
9030025P20Rik	-0.637824	-0.833021	-0.195197	NA	0.741266	0.495398	0.921138	NA	70.7382	71.0804	68.2529	83.3999	NA	49.5042	69.0377	24.1887	33.1075	45.9072	42.1318	47.6524	NA	NA	NA	NA	NA	NA
9030204H09Rik	NA	NA	NA	NA	NA	NA	NA	NA	NA	NA	NA	NA	NA	NA	NA	NA	NA	NA	NA	NA	NA	NA	NA	NA	NA	NA
9030404E10Rik	NA	NA	NA	NA	NA	NA	NA	NA	NA	NA	NA	NA	NA	NA	NA	NA	NA	NA	NA	NA	NA	NA	NA	NA	NA	NA
9030612E09Rik	-0.447272	-0.845282	-0.398011	NA	NA	NA	NA	NA	NA	0.690101	40.9517	4.38947	NA	NA	NA	NA	NA	15.927	NA	NA	NA	NA	NA	NA	NA	NA
9030617O03Rik	0.865003	0.70859	-0.156413	0.0210952	0.541151	0.516194	0.931196	0.99424	34.2973	111.796	158.557	29.6289	194.564	237.62	65.5858	99.7783	430.398	43.0966	116.597	88.8068	338.163	339.926	195.926	327.917	353.938	207.504
9030619P08Rik	NA	NA	NA	NA	NA	NA	NA	NA	NA	NA	NA	NA	NA	NA	NA	NA	NA	NA	NA	NA	NA	NA	NA	NA	NA	NA
9030624G23Rik	0.458984	-0.221661	-0.680645	-0.457397	0.683103	0.801644	0.394892	0.556053	67.5229	80.0517	92.4039	89.9841	64.0258	66.3356	90.8997	58.9599	98.2545	239.842	64.6674	60.6485	30.1035	41.0256	30.1425	24.8422	20.4195	15.1548
9030624J02Rik	-0.000898689	0.0853704	0.0862691	-0.0772653	1	0.923484	0.94294	0.941753	1208.98	1497.52	963.941	515.763	716.094	1456.41	769.771	1515.57	514.768	1647.98	1356.06	664.968	2655.13	2766.3	3241.2	2484.22	2585.11	3113.73
9030625G05Rik	NA	NA	NA	NA	NA	NA	NA	NA	NA	NA	NA	NA	NA	NA	NA	NA	NA	NA	NA	NA	NA	NA	NA	NA	NA	NA
9130008F23Rik	0.355767	-1.45724	-1.81301	0.411987	0.902579	0.293967	0.211075	0.587377	118.969	84.1923	93.4539	29.6289	NA	NA	10.3557	31.7476	391.95	NA	51.9299	38.9883	83.2864	86.2374	33.6886	101.853	133.407	69.9452
9130011E15Rik	-0.143944	0.0683758	0.212319	-0.152244	0.962252	0.972448	0.923769	0.814434	169.343	92.4735	87.1537	267.758	417.1	41.5835	21.8619	177.636	NA	120.858	358.61	56.3165	657.26	585.242	723.419	597.868	517.294	637.667
9130015A21Rik	-0.427385	-0.460549	NA	NA	NA	NA	NA	NA	NA	0.690101	NA	NA	NA	NA	NA	NA	NA	NA	NA	NA	NA	NA	NA	NA	NA	NA
9130015L21Rik	NA	NA	NA	NA	NA	NA	NA	NA	NA	NA	NA	NA	NA	NA	NA	NA	NA	NA	NA	NA	NA	NA	NA	NA	NA	NA
9130019O22Rik	-1.19909	-2.63882	-1.43973	NA	0.51007	0.0200588	0.329581	NA	129.687	220.142	135.456	286.413	NA	31.6827	NA	12.0943	1.06798	131.164	32.3337	73.6446	NA	NA	NA	NA	NA	NA
9130019P16Rik	-3.86643	-2.69837	1.16807	NA	0.000624602	0.0187108	0.465467	NA	259.374	207.03	86.1036	60.3552	NA	9.90084	6.90377	24.1887	NA	NA	6.85867	NA	NA	NA	NA	NA	NA	NA
9130023H24Rik	0.371233	0.137049	-0.234184	-0.115274	0.703722	0.861348	0.785969	0.958544	195.066	351.951	176.407	224.96	259.211	255.442	169.142	364.342	419.718	409.418	145.992	268.586	64.2208	58.608	74.4696	55.4808	70.7876	52.4589
9130024F11Rik	-0.426085	-0.762679	-0.336594	NA	NA	NA	NA	NA	4.28717	2.0703	NA	NA	NA	NA	NA	NA	NA	NA	NA	2.16602	NA	NA	NA	NA	NA	NA
9130204L05Rik	NA	NA	NA	NA	NA	NA	NA	NA	NA	NA	NA	NA	NA	NA	NA	NA	NA	NA	NA	NA	NA	NA	NA	NA	NA	NA
9130209A04Rik	NA	NA	NA	NA	NA	NA	NA	NA	NA	NA	NA	NA	NA	NA	NA	NA	NA	NA	NA	NA	NA	NA	NA	NA	NA	NA
9130221F21Rik	NA	NA	NA	NA	NA	NA	NA	NA	NA	NA	NA	NA	NA	NA	NA	NA	NA	NA	NA	NA	NA	NA	NA	NA	NA	NA
9130221H12Rik	-0.0991776	-1.99978	-1.9006	NA	0.960167	0.00409909	0.0114135	NA	97.533	64.1794	99.7542	116.321	8.70253	31.6827	20.7113	19.6533	21.3597	145.217	81.3242	101.803	NA	NA	NA	NA	NA	NA
9130227L01Rik	NA	NA	NA	NA	NA	NA	NA	NA	NA	NA	NA	NA	NA	NA	NA	NA	NA	NA	NA	NA	NA	NA	NA	NA	NA	NA
9130230L23Rik	NA	NA	NA	NA	NA	NA	NA	NA	NA	NA	NA	NA	NA	NA	NA	NA	NA	NA	NA	NA	NA	NA	NA	NA	NA	NA
9130401M01Rik	0.416018	1.61441	1.1984	0.172719	0.643267	0.000508542	0.0229837	0.830419	230.435	346.431	161.707	250.2	1048.03	432.667	1135.67	576.749	514.768	279.191	315.499	229.598	225.776	195.918	195.039	274.092	201.472	227.322
9130409I23Rik	NA	NA	NA	NA	NA	NA	NA	NA	NA	NA	NA	NA	NA	NA	NA	NA	NA	NA	NA	NA	NA	NA	NA	NA	NA	NA
9230009I02Rik	NA	NA	NA	NA	NA	NA	NA	NA	NA	NA	NA	NA	NA	NA	NA	NA	NA	NA	NA	NA	NA	NA	NA	NA	NA	NA
9230102K24Rik	NA	1.20293	1.20204	NA	NA	NA	NA	NA	NA	NA	NA	NA	NA	NA	NA	38.5507	NA	NA	NA	NA	NA	NA	NA	NA	NA	NA
9230102O04Rik	NA	NA	NA	NA	NA	NA	NA	NA	NA	NA	NA	NA	NA	NA	NA	NA	NA	NA	NA	NA	NA	NA	NA	NA	NA	NA
9230104L09Rik	NA	NA	NA	NA	NA	NA	NA	NA	NA	NA	NA	NA	NA	NA	NA	NA	NA	NA	NA	NA	NA	NA	NA	NA	NA	NA
9230105E05Rik	1.13082	NA	-1.13514	NA	NA	NA	NA	NA	NA	NA	NA	NA	NA	NA	NA	NA	NA	NA	2.93943	12.9961	NA	NA	NA	NA	NA	NA
9230110C19Rik	-1.36142	-0.0747724	1.28665	0.571125	0.291368	0.964901	0.284326	0.0149589	99.6766	150.442	91.3538	138.268	121.835	103.959	181.799	43.0861	5.33992	1.87377	97.0011	43.3204	644.215	612.872	539.905	821.448	854.897	1082.98
9230110F15Rik	NA	NA	NA	NA	NA	NA	NA	NA	NA	NA	NA	NA	NA	NA	NA	NA	NA	NA	NA	NA	NA	NA	NA	NA	NA	NA
9230112D13Rik	NA	NA	NA	NA	NA	NA	NA	NA	NA	NA	NA	NA	NA	NA	NA	NA	NA	NA	NA	NA	NA	NA	NA	NA	NA	NA
9230112J17Rik	-0.768459	-0.783931	NA	NA	NA	NA	NA	NA	NA	2.0703	NA	NA	NA	NA	NA	NA	NA	NA	NA	NA	NA	NA	NA	NA	NA	NA
9230114K14Rik	0.371459	-2.21967	-2.59113	NA	0.888214	0.0510486	0.0278217	NA	47.1588	104.895	148.056	83.3999	4.97287	NA	31.067	NA	349.231	32.7909	103.86	56.3165	NA	NA	NA	NA	NA	NA
9230116L04Rik	-0.162954	-0.648776	-0.485822	NA	NA	NA	NA	NA	6.43075	NA	NA	NA	NA	NA	NA	NA	NA	NA	NA	4.33204	NA	NA	NA	NA	NA	NA
9230116N13Rik	-0.939232	-1.08545	-0.146215	NA	0.672256	0.46589	0.958108	NA	27.8666	24.1535	53.5523	NA	NA	10.8909	NA	12.8502	11.7478	NA	9.7981	8.66408	NA	NA	NA	NA	NA	NA
9330020H09Rik	-1.23308	-0.551194	0.681891	NA	0.402098	0.690334	0.665243	NA	63.2357	37.9555	47.252	86.692	30.4589	26.7323	32.2176	55.1804	NA	3.74753	26.4549	47.6524	NA	NA	NA	NA	NA	NA
9330102E08Rik	-1.16054	-1.16539	NA	NA	NA	0.313673	NA	NA	10.7179	11.0416	NA	NA	NA	NA	NA	NA	NA	NA	NA	NA	NA	NA	NA	NA	NA	NA
9330111N05Rik	NA	NA	NA	NA	NA	NA	NA	NA	NA	NA	NA	NA	NA	NA	NA	NA	NA	NA	NA	NA	NA	NA	NA	NA	NA	NA
9330117O12Rik	-1.07602	-1.08399	NA	NA	NA	NA	NA	NA	10.7179	NA	NA	NA	NA	NA	NA	NA	NA	NA	NA	NA	NA	NA	NA	NA	NA	NA
9330133O14Rik	1.00175	-0.467629	-1.46938	NA	0.3281	0.635478	0.0754628	NA	139.333	202.89	103.954	21.9473	82.0524	51.4844	109.31	83.1486	344.959	410.355	130.315	129.961	NA	NA	NA	NA	NA	NA
9330151L19Rik	-1.75079	-1.64646	0.10433	NA	0.262794	0.214579	0.973193	NA	243.297	209.791	322.364	131.684	21.7563	80.1968	NA	45.3538	NA	NA	44.0914	84.4747	NA	NA	NA	NA	NA	NA
9330158H04Rik	0.741331	NA	-0.750654	NA	NA	NA	NA	NA	NA	NA	NA	NA	NA	NA	NA	NA	NA	NA	1.95962	NA	NA	NA	NA	NA	NA	NA
9330159F19Rik	-3.97887	-3.59679	0.382081	-0.54816	1.29806e-05	5.20287e-05	0.824403	0.402478	630.213	706.663	467.27	317.139	4.35127	56.4348	2.30126	34.0153	1.06798	5.6213	28.4145	32.4903	41.1415	10.0471	11.5251	12.4211	5.4452	2.33151
9330159M07Rik	0.28488	0.140585	-0.144295	NA	0.923387	0.942642	0.956843	NA	32.1537	22.0832	NA	74.621	NA	NA	171.444	NA	201.849	NA	9.7981	10.8301	NA	NA	NA	NA	NA	NA
9330162012Rik	0.294347	-0.0899343	-0.384282	NA	NA	NA	NA	NA	11.7897	3.4505	1.05004	NA	NA	NA	NA	11.3384	NA	NA	NA	36.8223	NA	NA	NA	NA	NA	NA
9330162B11Rik	NA	NA	NA	NA	NA	NA	NA	NA	NA	NA	NA	NA	NA	NA	NA	NA	NA	NA	NA	NA	NA	NA	NA	NA	NA	NA
9330175E14Rik	-1.12573	-1.13192	NA	NA	NA	NA	NA	NA	15.0051	0.690101	NA	NA	NA	NA	NA	NA	NA	NA	NA	NA	NA	NA	NA	NA	NA	NA
9330175M20Rik	NA	NA	NA	NA	NA	NA	NA	NA	NA	NA	NA	NA	NA	NA	NA	NA	NA	NA	NA	NA	NA	NA	NA	NA	NA	NA
9330178D15Rik	NA	NA	NA	NA	NA	NA	NA	NA	NA	NA	NA	NA	NA	NA	NA	NA	NA	NA	NA	NA	NA	NA	NA	NA	NA	NA
9330179D12Rik	-0.170691	-0.429478	-0.258787	NA	0.957026	0.799906	0.911886	NA	27.8666	20.703	16.8007	NA	NA	11.881	NA	16.6297	NA	NA	0.97981	47.6524	NA	NA	NA	NA	NA	NA
9330182L06Rik	0.296452	-0.478741	-0.775193	-0.122224	NA	NA	NA	0.959041	32.1537	NA	NA	NA	NA	NA	NA	NA	NA	63.708	NA	NA	5.01725	9.20982	4.43272	3.31229	8.1678	2.33151
9330182O14Rik	NA	NA	NA	NA	NA	NA	NA	NA	NA	NA	NA	NA	NA	NA	NA	NA	NA	NA	NA	NA	NA	NA	NA	NA	NA	NA
9330188P03Rik	-0.703197	-0.382229	0.320968	NA	0.777553	0.833188	0.891425	NA	136.118	131.119	NA	17.5579	NA	NA	101.255	65.0071	16.0198	NA	57.8088	23.8262	NA	NA	NA	NA	NA	NA
9430007A20Rik	NA	NA	NA	0.00510446	NA	NA	NA	NA	NA	NA	NA	NA	NA	NA	NA	NA	NA	NA	NA	NA	NA	3.34903	NA	NA	1.3613	2.33151
Snhg17	-0.115411	-3.71123	-3.59582	NA	0.972106	0.000464873	0.0014264	NA	109.323	132.499	33.6014	79.0105	NA	0.990084	NA	0.755896	1.06798	1.87377	129.335	186.278	NA	NA	NA	NA	NA	NA
9430014N10Rik	NA	NA	NA	NA	NA	NA	NA	NA	NA	NA	NA	NA	NA	NA	NA	NA	NA	NA	NA	NA	NA	NA	NA	NA	NA	NA
9430015G10Rik	-0.355092	-0.188727	0.166365	0.124335	0.881525	0.905458	0.938271	0.901719	346.189	195.989	180.608	NA	269.157	165.344	115.063	61.2276	148.45	64.6449	163.628	149.455	238.821	280.481	240.253	305.559	300.847	229.653
9430016H08Rik	0.209263	0.858745	0.649482	-0.123376	0.929997	0.45021	0.649909	0.834859	165.056	180.806	120.755	218.376	11.189	414.845	596.026	392.31	20.2917	237.968	211.639	348.729	798.746	790.37	855.514	743.609	773.219	716.938
9430018G01Rik	NA	NA	NA	NA	NA	NA	NA	NA	NA	NA	NA	NA	NA	NA	NA	NA	NA	NA	NA	NA	NA	NA	NA	NA	NA	NA
9430019J16Rik	NA	NA	NA	NA	NA	NA	NA	NA	NA	NA	NA	NA	NA	NA	NA	NA	NA	NA	NA	NA	NA	NA	NA	NA	NA	NA
9430020K01Rik	-0.228712	-1.24005	-1.01134	0.0512972	0.881635	0.066195	0.195958	0.984223	1208.98	1096.57	1695.82	1144.55	689.986	208.908	902.093	222.233	633.315	1503.7	1769.54	426.706	1179.05	702.458	1074.49	1109.62	741.909	1225.21
9430021M05Rik	-0.915099	-0.927761	NA	NA	NA	NA	NA	NA	2.14358	2.0703	NA	NA	NA	NA	NA	NA	NA	NA	NA	NA	NA	NA	NA	NA	NA	NA
9430037G07Rik	-0.385738	-0.297851	0.0878871	NA	NA	0.844774	NA	NA	11.7897	1.3802	NA	NA	NA	NA	5.75314	NA	NA	NA	3.91924	NA	NA	NA	NA	NA	NA	NA
9430038I01Rik	0.451925	-0.330435	-0.78236	0.00307832	0.837844	0.822986	0.59533	0.999187	43.9434	54.518	130.205	99.8604	57.8097	105.939	NA	80.8809	186.897	76.8244	44.0914	179.78	112.386	95.4472	101.066	84.4634	84.4006	141.056
9430041J12Rik	-1.98033	0.408797	2.38913	NA	0.0938619	0.779828	0.0261686	NA	51.446	82.122	70.353	193.137	203.888	111.879	182.95	67.2748	2.13597	NA	46.051	15.1621	NA	NA	NA	NA	NA	NA
9430060I03Rik	0.310872	-1.03004	-1.34092	NA	0.856755	0.23038	0.12366	NA	30.0102	29.6743	74.5531	30.7263	13.0538	31.6827	9.20503	19.6533	79.0308	72.14	32.3337	25.9922	NA	NA	NA	NA	NA	NA
9430069I07Rik	-1.4223	-0.652824	0.769481	-0.257784	0.0102238	0.29226	0.244331	0.82139	1055.71	1586.54	989.142	749.502	665.744	583.159	801.988	669.724	186.897	412.228	750.534	199.274	13.0449	7.53531	11.5251	7.45265	NA	9.32602
9430076C15Rik	2.12091	0.497963	-1.62294	-0.245567	0.0696215	0.731347	0.183813	0.678928	21.4358	15.1822	14.7006	16.4605	NA	36.6331	36.8201	35.5271	296.9	40.286	64.6674	58.4825	740.546	545.891	470.754	571.37	461.481	415.008
9430083A17Rik	-2.43165	-2.43875	NA	NA	0.0651479	0.0392282	1	NA	15.0051	28.9842	NA	110.834	NA	NA	NA	NA	NA	NA	NA	NA	NA	NA	NA	NA	NA	NA
9430091E24Rik	-1.40846	-0.208011	1.20045	NA	0.376183	0.904571	0.417095	NA	73.9536	71.7705	11.5505	47.1868	6.21609	72.2761	51.7783	37.7948	1.06798	NA	37.2328	10.8301	NA	NA	NA	NA	NA	NA
9530002B09Rik	NA	NA	NA	NA	NA	NA	NA	NA	NA	NA	NA	NA	NA	NA	NA	NA	NA	NA	NA	NA	NA	NA	NA	NA	NA	NA
9530003J23Rik	NA	NA	NA	NA	NA	NA	NA	NA	NA	NA	NA	NA	NA	NA	NA	NA	NA	NA	NA	NA	NA	NA	NA	NA	NA	NA
9530026F06Rik	NA	NA	NA	NA	NA	NA	NA	NA	NA	NA	NA	NA	NA	NA	NA	NA	NA	NA	NA	NA	NA	NA	NA	NA	NA	NA
9530026P05Rik	-1.06896	-1.79241	-0.723455	NA	0.611839	0.180036	0.70966	NA	57.8767	24.8436	39.9017	38.4079	NA	NA	13.8075	NA	19.2237	NA	3.91924	21.6602	NA	NA	NA	NA	NA	NA
9530027J09Rik	1.2516	-0.178002	-1.4296	NA	0.322282	0.901679	0.192986	NA	35.3691	76.6012	64.0527	8.77894	94.4846	38.6133	3.45189	21.921	110.002	182.692	104.84	127.795	NA	NA	NA	NA	NA	NA
9530036O11Rik	2.04811	0.44109	-1.60702	NA	NA	0.795138	NA	NA	NA	NA	NA	NA	3.10805	NA	NA	NA	4.27194	10.3057	10.7779	15.1621	NA	NA	NA	NA	NA	NA
9530051G07Rik	-1.04586	-1.13902	-0.0931611	NA	NA	NA	NA	NA	51.446	NA	3.15013	NA	NA	NA	NA	NA	NA	NA	NA	2.16602	NA	NA	NA	NA	NA	NA
9530052E02Rik	0.166253	-0.457052	-0.623305	NA	NA	NA	NA	NA	NA	0.690101	1.05004	1.09737	NA	NA	NA	NA	NA	NA	NA	4.33204	NA	NA	NA	NA	NA	NA
9530053A07Rik	-0.40533	-0.279849	0.125482	-0.338997	0.887672	0.881059	0.964746	NA	9.64612	40.0258	28.3512	NA	NA	37.6232	NA	14.362	NA	6.55818	29.3943	6.49806	5.01725	0.837257	9.75197	0.828072	NA	1.16575
9530059O14Rik	-1.64525	-3.24133	-1.59608	NA	0.278117	0.00263684	0.258322	NA	389.06	180.116	226.81	55.9657	NA	14.8513	1.15063	9.82665	111.07	NA	38.2126	25.9922	NA	NA	NA	NA	NA	NA
9530068E07Rik	-0.0438333	0.389204	0.433037	0.091438	0.956813	0.251542	0.234867	0.922599	4298.96	4388.35	4760.9	3092.38	6880.59	4511.81	4625.53	5734.23	2991.42	5139.74	4395.43	3511.12	7782.76	10022.8	8968.27	8148.23	10076.3	10431.2
9530077C05Rik	-1.37382	-0.815223	0.558595	-0.444895	0.436538	0.596669	0.777326	0.595196	236.866	229.804	97.6541	74.621	NA	89.1076	54.0796	122.455	NA	0.936883	36.253	97.4708	14.0483	25.1177	36.3483	22.358	9.5291	5.82876
9530080O11Rik	NA	NA	NA	NA	NA	NA	NA	NA	NA	NA	NA	NA	NA	NA	NA	NA	NA	NA	NA	NA	NA	NA	NA	NA	NA	NA
9530082P21Rik	-0.848534	-0.353937	0.494597	NA	0.32479	0.675497	0.593415	NA	500.527	472.029	393.767	170.092	222.536	248.511	456.8	253.225	69.419	375.69	188.123	181.946	NA	NA	NA	NA	NA	NA
9530091C08Rik	-0.131699	-1.12401	-0.992315	NA	0.963125	0.341628	0.475589	NA	105.036	110.416	218.409	229.35	13.0538	11.881	205.963	10.5825	346.027	19.6745	105.819	119.131	NA	NA	NA	NA	NA	NA
9630001P10Rik	NA	NA	NA	NA	NA	NA	NA	NA	NA	NA	NA	NA	NA	NA	NA	NA	NA	NA	NA	NA	NA	NA	NA	NA	NA	NA
9630013A20Rik	NA	NA	NA	NA	NA	NA	NA	NA	NA	NA	NA	NA	NA	NA	NA	NA	NA	NA	NA	NA	NA	NA	NA	NA	NA	NA
9630028B13Rik	-1.10108	-1.10818	NA	NA	NA	NA	NA	NA	12.8615	NA	NA	NA	NA	NA	NA	NA	NA	NA	NA	NA	NA	NA	NA	NA	NA	NA
9630028H03Rik	NA	NA	NA	NA	NA	NA	NA	NA	NA	NA	NA	NA	NA	NA	NA	NA	NA	NA	NA	NA	NA	NA	NA	NA	NA	NA
Tigar	-1.73329	-0.427573	1.30572	NA	0.196965	0.779594	0.343355	NA	48.2306	21.3931	73.5031	77.9131	86.4037	44.5538	1.15063	17.3856	8.54387	0.936883	26.4549	6.49806	NA	NA	NA	NA	NA	NA
9830107B12Rik	NA	NA	NA	NA	NA	NA	NA	NA	NA	NA	NA	NA	NA	NA	NA	NA	NA	NA	NA	NA	NA	NA	NA	NA	NA	NA
9830132P13Rik	NA	NA	NA	NA	NA	NA	NA	NA	NA	NA	NA	NA	NA	NA	NA	NA	NA	NA	NA	NA	NA	NA	NA	NA	NA	NA
Zfp976	-0.539053	-1.54443	-1.00538	NA	0.8405	0.258123	0.560632	NA	24.6512	43.4764	NA	2.19473	NA	NA	2.30126	NA	1.06798	NA	10.7779	21.6602	NA	NA	NA	NA	NA	NA
9830166K06Rik	NA	NA	NA	NA	NA	NA	NA	NA	NA	NA	NA	NA	NA	NA	NA	NA	NA	NA	NA	NA	NA	NA	NA	NA	NA	NA
9930012K11Rik	-2.93829	-1.73613	1.20216	0.0300186	0.0225492	0.197109	0.468285	0.991811	239.009	183.567	193.208	348.963	NA	60.3951	NA	71.0542	NA	NA	NA	8.66408	61.2105	56.9334	49.6464	53.8247	65.3424	53.6246
9930014A18Rik	0.416398	0.575867	0.159469	NA	0.883166	0.733638	0.952672	NA	5.35896	7.59111	63.0027	NA	NA	62.3753	33.3682	99.0224	NA	143.343	10.7779	NA	NA	NA	NA	NA	NA	NA
9930021J03Rik	-0.0690299	-1.12749	-1.05846	0.096429	0.974472	0.189273	0.274011	0.915223	302.245	329.868	290.862	125.1	12.4322	67.3257	181.799	171.588	217.869	135.848	280.226	359.559	892.067	718.366	721.646	833.041	773.219	897.63
9930104L06Rik	-0.767438	-1.11161	-0.344175	NA	0.712389	0.388184	0.862401	NA	376.199	262.928	339.164	31.8237	NA	111.879	171.444	67.2748	18.1557	269.822	111.698	90.9728	NA	NA	NA	NA	NA	NA
9930111H07Rik	NA	NA	NA	NA	NA	NA	NA	NA	NA	NA	NA	NA	NA	NA	NA	NA	NA	NA	NA	NA	NA	NA	NA	NA	NA	NA
9930111J21Rik1	0.645319	-0.686755	-1.33207	NA	0.786694	0.657094	0.378313	NA	51.446	15.8723	42.0018	156.924	NA	57.4249	NA	66.5189	283.016	70.2662	84.2636	75.8107	NA	NA	NA	NA	NA	NA
9930111J21Rik2	0.108163	1.04268	0.934517	NA	NA	0.37678	NA	NA	NA	NA	NA	NA	NA	9.90084	4.60252	2.26769	NA	0.936883	NA	NA	NA	NA	NA	NA	NA	NA
A130010J15Rik	-0.350841	0.16517	0.51601	-0.288047	0.781419	0.85966	0.559975	0.65175	297.958	187.017	302.413	118.516	528.99	173.265	178.347	142.108	110.002	188.313	210.659	188.444	162.559	157.404	146.28	115.102	153.827	101.421
A130077B15Rik	-0.00954037	-1.40395	-1.39441	NA	0.993471	8.5846e-05	0.00020649	NA	505.886	357.472	442.069	453.213	111.268	190.096	169.142	176.88	595.935	311.045	304.721	535.007	NA	NA	NA	NA	NA	NA
A1bg	NA	NA	NA	-0.0716559	NA	NA	NA	NA	NA	NA	NA	NA	NA	NA	NA	NA	NA	NA	NA	NA	NA	NA	3.54617	NA	NA	NA
A1cf	NA	NA	NA	NA	NA	NA	NA	NA	NA	NA	NA	NA	NA	NA	NA	NA	NA	NA	NA	NA	NA	NA	NA	NA	NA	NA
A230001M10Rik	0.478116	-1.44078	-1.9189	NA	0.862449	0.300983	0.177886	NA	NA	1.3802	NA	39.5052	NA	NA	NA	NA	26.6996	32.7909	8.81829	6.49806	NA	NA	NA	NA	NA	NA
A230009B12Rik	-1.22562	-1.22774	NA	NA	0.403548	0.292986	1	NA	25.723	33.1248	NA	NA	NA	NA	NA	NA	NA	NA	NA	NA	NA	NA	NA	NA	NA	NA
A230020J21Rik	-0.454318	0.273103	0.727422	NA	0.840781	0.860068	0.637054	NA	18.2205	NA	9.4504	NA	52.2152	NA	NA	NA	NA	0.936883	NA	NA	NA	NA	NA	NA	NA	NA
A230028O05Rik	0.209303	-0.499291	-0.708594	NA	NA	NA	NA	NA	9.64612	NA	NA	NA	NA	NA	NA	NA	NA	NA	15.677	NA	NA	NA	NA	NA	NA	NA
A230046K03Rik	-0.164923	-0.493836	-0.328913	0.151322	0.840781	0.234169	0.52812	0.798926	1894.93	1617.6	2489.65	1959.9	1162.41	1106.91	2361.09	979.641	1933.05	1870.95	1566.72	1711.15	2959.17	3392.56	2586.93	2927.24	3351.52	3725.75
A230050P20Rik	-0.454938	-1.34857	-0.89363	-0.16892	0.714435	0.0399177	0.26856	0.87881	427.645	353.332	280.362	512.471	119.971	151.483	108.159	191.242	48.0593	448.767	307.66	314.073	233.804	174.149	328.907	233.516	172.885	233.151
A230056J06Rik	-0.707212	-0.72221	NA	NA	NA	NA	NA	NA	1.07179	0.690101	NA	NA	NA	NA	NA	NA	NA	NA	NA	NA	NA	NA	NA	NA	NA	NA
A230056P14Rik	-0.972055	-1.23671	-0.26465	NA	0.569107	0.293286	0.893905	NA	205.784	219.452	305.563	144.852	78.9444	94.058	60.9833	55.9363	274.472	NA	53.8895	41.1544	NA	NA	NA	NA	NA	NA
A230057D06Rik	-0.457085	-0.828811	-0.371726	NA	NA	NA	NA	NA	1.07179	NA	16.8007	NA	NA	NA	NA	NA	NA	NA	5.87886	NA	NA	NA	NA	NA	NA	NA
A230065H16Rik	-0.362811	-0.179289	0.183522	NA	0.877665	0.910888	0.931136	NA	NA	2.0703	NA	29.6289	NA	12.8711	NA	6.80306	NA	NA	9.7981	NA	NA	NA	NA	NA	NA	NA
A230070E04Rik	-0.0160237	0.596305	0.612329	NA	0.996582	0.661257	0.704801	NA	8.57433	NA	NA	NA	NA	34.6529	NA	12.8502	NA	NA	7.83848	NA	NA	NA	NA	NA	NA	NA
A230072C01Rik	-0.833793	-0.474889	0.358905	NA	0.302129	0.526687	0.706712	NA	244.368	278.111	132.306	55.9657	148.565	99.9985	94.3516	157.226	92.9146	90.8776	85.2434	114.799	NA	NA	NA	NA	NA	NA
A230072E10Rik	-1.15343	-1.15856	NA	NA	NA	NA	NA	NA	NA	20.0129	NA	NA	NA	NA	NA	NA	NA	NA	NA	NA	NA	NA	NA	NA	NA	NA
A230073K19Rik	0.796282	-0.013358	-0.80964	NA	0.271951	0.991452	0.221473	NA	380.486	348.501	258.311	449.921	404.046	279.204	395.816	343.933	1298.67	257.643	448.753	569.663	NA	NA	NA	NA	NA	NA
A230077H06Rik	NA	NA	NA	NA	NA	NA	NA	NA	NA	NA	NA	NA	NA	NA	NA	NA	NA	NA	NA	NA	NA	NA	NA	NA	NA	NA
A230103J11Rik	-0.315461	0.245479	0.56094	NA	0.88426	0.860794	0.701263	NA	47.1588	42.0962	119.705	18.6552	94.4846	11.881	118.515	54.4245	13.8838	17.8008	73.4857	69.3126	NA	NA	NA	NA	NA	NA
A230108P19Rik	-0.303329	0.615639	0.918969	NA	NA	NA	NA	NA	NA	NA	NA	7.68157	34.8101	NA	NA	NA	NA	NA	NA	NA	NA	NA	NA	NA	NA	NA
A2m	0.798136	-8.16132	-8.95946	0.0471845	0.437097	8.74117e-31	5.61544e-36	NA	206.856	260.168	959.74	617.818	NA	NA	NA	NA	894.971	1312.57	420.338	1087.34	NA	NA	3.54617	NA	1.3613	4.66301
A330009N23Rik	1.00017	0.885036	-0.115132	NA	0.622918	0.548718	0.966482	NA	46.087	33.8149	21.0009	NA	NA	89.1076	95.5022	82.3927	58.7391	183.629	27.4347	30.3243	NA	NA	NA	NA	NA	NA
Cfap69	0.115489	0.591773	0.476284	NA	0.972679	0.717741	0.814083	NA	45.0152	15.8723	NA	NA	NA	132.671	NA	45.3538	52.3312	NA	1.95962	23.8262	NA	NA	NA	NA	NA	NA
A330023F24Rik	-2.90259	-4.94132	-2.03873	NA	0.00912576	7.10086e-07	0.120205	NA	32.1537	31.7446	34.6515	70.2315	NA	NA	NA	NA	NA	6.55818	3.91924	2.16602	NA	NA	NA	NA	NA	NA
A330032B11Rik	-0.035685	0.359753	0.395438	NA	0.991323	0.827279	0.838928	NA	9.64612	1.3802	5.25022	NA	NA	20.7918	NA	15.1179	NA	NA	14.6971	NA	NA	NA	NA	NA	NA	NA
A330033J07Rik	-1.08974	-2.96131	-1.87158	NA	0.541242	0.00503768	0.14448	NA	46.087	43.4764	92.4039	44.9921	NA	4.95042	NA	6.04717	21.3597	2.81065	52.9097	6.49806	NA	NA	NA	NA	NA	NA
A330035P11Rik	-0.0845036	-0.653514	-0.56901	NA	NA	0.622223	NA	NA	NA	10.3515	NA	7.68157	NA	NA	NA	NA	2.13597	NA	12.7375	NA	NA	NA	NA	NA	NA	NA
A330040F15Rik	-1.26387	-2.46595	-1.20208	NA	0.51146	0.0450626	0.467881	NA	41.7999	26.2238	2.10009	28.5316	NA	NA	NA	NA	NA	NA	18.6164	2.16602	NA	NA	NA	NA	NA	NA
A330041J22Rik	-1.67948	-0.316381	1.3631	NA	0.308366	0.864535	0.394408	NA	NA	5.52081	22.0509	5.48684	8.08092	2.97025	10.3557	1.51179	NA	NA	NA	2.16602	NA	NA	NA	NA	NA	NA
A330048O09Rik	-1.06037	-1.06887	NA	NA	NA	NA	NA	NA	9.64612	NA	NA	NA	NA	NA	NA	NA	NA	NA	NA	NA	NA	NA	NA	NA	NA	NA
A330049N07Rik	-0.900112	-0.807327	0.0927848	NA	NA	0.599509	NA	NA	2.14358	4.14061	2.10009	13.1684	NA	3.96034	NA	1.51179	NA	NA	NA	4.33204	NA	NA	NA	NA	NA	NA
Akain1	NA	NA	NA	NA	NA	NA	NA	NA	NA	NA	NA	NA	NA	NA	NA	NA	NA	NA	NA	NA	NA	NA	NA	NA	NA	NA
A330069E16Rik	-0.240206	-3.10183	-2.86162	NA	0.936877	0.00684457	0.0219833	NA	34.2973	44.1665	53.5523	2.19473	NA	NA	NA	NA	52.3312	NA	16.6568	36.8223	NA	NA	NA	NA	NA	NA
A330070K13Rik	-0.895342	-0.908465	NA	NA	NA	NA	NA	NA	2.14358	0.690101	NA	1.09737	NA	NA	NA	NA	NA	NA	NA	NA	NA	NA	NA	NA	NA	NA
A330074K22Rik	2.41333	4.03017	1.61683	NA	0.0616014	0.000110087	0.239685	NA	1.07179	NA	NA	NA	72.1067	49.5042	35.6695	31.7476	5.33992	NA	26.4549	10.8301	NA	NA	NA	NA	NA	NA
A330076C08Rik	NA	NA	NA	NA	NA	NA	NA	NA	NA	NA	NA	NA	NA	NA	NA	NA	NA	NA	NA	NA	NA	NA	NA	NA	NA	NA
A330076H08Rik	0.464197	-0.989124	-1.45332	NA	NA	NA	NA	NA	24.6512	11.0416	NA	18.6552	NA	NA	NA	NA	NA	103.057	NA	6.49806	NA	NA	NA	NA	NA	NA
A330093E20Rik	-2.72365	-2.73235	NA	NA	0.0342084	0.0195659	1	NA	62.1639	112.486	16.8007	NA	NA	NA	NA	NA	NA	NA	NA	NA	NA	NA	NA	NA	NA	NA
A330102I10Rik	-0.352219	0.525976	0.878195	NA	NA	NA	NA	NA	7.50254	3.4505	NA	NA	NA	NA	39.1214	NA	NA	NA	NA	NA	NA	NA	NA	NA	NA	NA
A3galt2	1.09017	NA	-1.09554	-0.463949	NA	NA	NA	0.565065	NA	NA	NA	NA	NA	NA	NA	NA	NA	2.81065	NA	8.66408	21.0725	21.7687	42.5541	14.0772	12.2517	20.9836
A430005L14Rik	-0.288928	0.656163	0.945091	0.0781708	0.794716	0.281955	0.117702	0.961609	457.655	418.891	376.966	227.155	290.913	658.406	684.624	756.652	124.954	411.291	339.994	322.737	488.68	525.797	667.567	526.654	545.882	714.607
A430033K04Rik	0.381609	-0.434948	-0.816556	-0.361854	0.883381	0.786143	0.626665	0.605459	32.1537	155.963	108.155	150.339	NA	73.2662	185.251	30.9917	434.67	19.6745	52.9097	138.625	71.245	66.1433	80.6754	54.6528	44.9229	58.2876
A430035B10Rik	-0.584544	-1.38874	-0.804198	NA	0.826761	0.321141	0.670756	NA	67.5229	136.64	69.3029	NA	NA	6.93059	34.5189	2.26769	61.9431	NA	39.1924	36.8223	NA	NA	NA	NA	NA	NA
A430078G23Rik	-0.231259	-1.97317	-1.74192	NA	0.896264	0.00572659	0.0269141	NA	100.748	48.9972	85.0536	86.692	13.0538	23.762	8.0544	24.1887	124.954	37.4753	24.4952	82.3087	NA	NA	NA	NA	NA	NA
A430088P11Rik	-0.473224	-1.46638	-0.993159	NA	0.846599	0.2329	0.517362	NA	192.922	120.078	18.9008	49.3815	67.7554	15.8413	NA	7.55896	19.2237	151.775	48.0107	25.9922	NA	NA	NA	NA	NA	NA
A430089I19Rik	NA	NA	NA	NA	NA	NA	NA	NA	NA	NA	NA	NA	NA	NA	NA	NA	NA	NA	NA	NA	NA	NA	NA	NA	NA	NA
A430090L17Rik	0.546856	-2.5905	-3.13736	NA	0.836186	0.0308168	0.0105767	NA	61.0921	4.14061	NA	40.6026	NA	NA	NA	NA	6.4079	121.795	21.5558	34.6563	NA	NA	NA	NA	NA	NA
A430093F15Rik	-1.01284	-1.02285	NA	NA	NA	NA	NA	NA	NA	6.90101	NA	NA	NA	NA	NA	NA	NA	NA	NA	NA	NA	NA	NA	NA	NA	NA
A430105I19Rik	0.392969	0.585377	0.192408	0.117287	0.847466	0.624799	0.916408	0.923221	221.861	189.088	33.6014	85.5947	489.828	197.027	20.7113	155.715	46.9913	304.487	148.931	236.096	1306.49	983.776	978.744	1526.97	1188.42	864.989
Trav3-3	1.03501	-0.0938347	-1.12885	NA	NA	NA	NA	NA	1.07179	0.690101	NA	NA	NA	NA	NA	NA	NA	NA	NA	43.3204	NA	NA	NA	NA	NA	NA
A4galt	-0.515907	-0.695679	-0.179772	NA	0.624149	0.314724	0.87177	NA	181.133	106.276	318.163	444.434	147.943	222.769	126.569	129.258	196.509	87.1301	213.598	218.768	NA	NA	NA	NA	NA	NA
A4gnt	NA	NA	NA	NA	NA	NA	NA	NA	NA	NA	NA	NA	NA	NA	NA	NA	NA	NA	NA	NA	NA	NA	NA	NA	NA	NA
A530006G24Rik	NA	NA	NA	NA	NA	NA	NA	NA	NA	NA	NA	NA	NA	NA	NA	NA	NA	NA	NA	NA	NA	NA	NA	NA	NA	NA
A530013C23Rik	-1.2476	-1.24874	NA	NA	NA	NA	NA	NA	NA	NA	1.05004	115.224	NA	NA	NA	NA	NA	NA	NA	NA	NA	NA	NA	NA	NA	NA
A530016L24Rik	-0.0251583	-0.503654	-0.478496	NA	NA	NA	NA	NA	2.14358	NA	NA	NA	NA	NA	NA	NA	NA	NA	1.95962	NA	NA	NA	NA	NA	NA	NA
A530032D15Rik	0.428001	-0.723553	-1.15155	0.00983113	NA	0.622718	NA	0.996018	3.21537	12.4218	NA	1.09737	NA	NA	NA	NA	NA	NA	9.7981	25.9922	1017.5	1111.88	1086.02	1051.65	1016.89	1170.42
A530046M15Rik	-1.16708	-1.17166	NA	NA	NA	NA	NA	NA	23.5794	NA	NA	NA	NA	NA	NA	NA	NA	NA	NA	NA	NA	NA	NA	NA	NA	NA
A530050N04Rik	NA	NA	NA	NA	NA	NA	NA	NA	NA	NA	NA	NA	NA	NA	NA	NA	NA	NA	NA	NA	NA	NA	NA	NA	NA	NA
A530053G22Rik	NA	NA	NA	NA	NA	NA	NA	NA	NA	NA	NA	NA	NA	NA	NA	NA	NA	NA	NA	NA	NA	NA	NA	NA	NA	NA
Zfp729a	0.0849264	-0.529358	-0.614284	NA	0.976886	0.72264	0.722333	NA	207.928	276.04	86.1036	66.9394	294.021	64.3555	NA	27.2123	64.079	369.132	128.355	127.795	NA	NA	NA	NA	NA	NA
A530058N18Rik	NA	NA	NA	NA	NA	NA	NA	NA	NA	NA	NA	NA	NA	NA	NA	NA	NA	NA	NA	NA	NA	NA	NA	NA	NA	NA
A530064D06Rik	0.908688	-0.429081	-1.33777	NA	0.68722	0.809656	0.404306	NA	4.28717	NA	4.20018	147.047	NA	50.4943	NA	24.9446	262.724	1.87377	132.274	108.301	NA	NA	NA	NA	NA	NA
A530065N20Rik	NA	NA	NA	NA	NA	NA	NA	NA	NA	NA	NA	NA	NA	NA	NA	NA	NA	NA	NA	NA	NA	NA	NA	NA	NA	NA
A530072M11Rik	-0.558305	-0.769525	-0.211221	NA	0.835006	0.631025	0.932866	NA	41.7999	26.2238	13.6506	5.48684	NA	21.7818	NA	6.80306	NA	NA	18.6164	21.6602	NA	NA	NA	NA	NA	NA
A530088E08Rik	0.518407	0.407961	-0.110446	NA	0.834345	0.802239	0.966867	NA	NA	NA	NA	18.6552	NA	42.5736	NA	12.0943	53.3992	NA	7.83848	6.49806	NA	NA	NA	NA	NA	NA
A530099J19Rik	-1.24668	-1.24786	NA	NA	NA	NA	NA	NA	NA	NA	NA	111.931	NA	NA	NA	NA	NA	NA	NA	NA	NA	NA	NA	NA	NA	NA
A630001G21Rik	2.28621	1.62968	-0.656529	-9.34735e-05	0.108154	0.233778	0.740894	NA	NA	NA	NA	NA	113.755	NA	32.2176	NA	34.1755	252.021	4.89905	30.3243	NA	NA	0.886543	0.828072	NA	NA
Ccdc186	-0.524116	-0.715287	-0.191171	-0.0241497	0.592993	0.278634	0.853372	0.988878	237.938	213.931	348.615	525.639	356.182	168.314	163.389	93.7311	325.735	182.692	178.325	214.436	1455	1368.91	1039.03	1304.21	1256.48	1232.2
A630010A05Rik	NA	NA	NA	NA	NA	NA	NA	NA	NA	NA	NA	NA	NA	NA	NA	NA	NA	NA	NA	NA	NA	NA	NA	NA	NA	NA
A630012P03Rik	1.03186	-3.00958	-4.04144	NA	0.608148	0.00766493	0.000307137	NA	43.9434	NA	13.6506	75.7183	NA	NA	NA	NA	163.402	115.237	14.6971	62.8145	NA	NA	NA	NA	NA	NA
A630019I02Rik	-1.00753	-1.20473	-0.1972	NA	NA	NA	NA	NA	4.28717	2.0703	46.2019	NA	NA	NA	NA	NA	NA	NA	NA	4.33204	NA	NA	NA	NA	NA	NA
A630020A06	-1.10108	-1.10818	NA	NA	NA	NA	NA	NA	12.8615	NA	NA	NA	NA	NA	NA	NA	NA	NA	NA	NA	NA	NA	NA	NA	NA	NA
A630023A22Rik	NA	NA	NA	NA	NA	NA	NA	NA	NA	NA	NA	NA	NA	NA	NA	NA	NA	NA	NA	NA	NA	NA	NA	NA	NA	NA
A630023P12Rik	NA	NA	NA	NA	NA	NA	NA	NA	NA	NA	NA	NA	NA	NA	NA	NA	NA	NA	NA	NA	NA	NA	NA	NA	NA	NA
A630033H20Rik	0.169403	1.47457	1.30516	0.108877	0.955205	0.249592	0.376125	NA	86.8151	25.5337	1.05004	129.489	483.612	175.245	261.193	136.817	NA	18.7377	213.598	58.4825	NA	1.67451	NA	1.65614	1.3613	2.33151
A630066F11Rik	-0.349589	0.190128	0.539717	NA	0.896405	0.913719	0.769748	NA	43.9434	76.6012	14.7006	48.2842	74.5931	55.4447	37.9708	52.9127	NA	6.55818	118.557	4.33204	NA	NA	NA	NA	NA	NA
A630072M18Rik	-0.579983	-2.1284	-1.54842	NA	0.350047	5.64039e-08	0.000345986	NA	246.512	266.379	351.765	166.8	78.3228	36.6331	44.8745	61.9835	174.081	152.712	144.032	210.104	NA	NA	NA	NA	NA	NA
A630073D07Rik	NA	NA	NA	NA	NA	NA	NA	NA	NA	NA	NA	NA	NA	NA	NA	NA	NA	NA	NA	NA	NA	NA	NA	NA	NA	NA
A630075F10Rik	0.653347	-0.399718	-1.05306	NA	NA	NA	NA	NA	18.2205	NA	2.10009	NA	NA	NA	NA	NA	NA	74.9506	NA	8.66408	NA	NA	NA	NA	NA	NA
A630076J17Rik	NA	NA	NA	NA	NA	NA	NA	NA	NA	NA	NA	NA	NA	NA	NA	NA	NA	NA	NA	NA	NA	NA	NA	NA	NA	NA
A630077J23Rik	1.12348	NA	-1.128	NA	NA	NA	NA	NA	NA	NA	NA	NA	NA	NA	NA	NA	14.9518	NA	NA	NA	NA	NA	NA	NA	NA	NA
A630089N07Rik	0.0626987	-0.746571	-0.809269	NA	0.980159	0.523502	0.541279	NA	102.892	88.3329	145.956	79.0105	168.456	18.8116	3.45189	29.4799	144.178	63.708	81.3242	149.455	NA	NA	NA	NA	NA	NA
A630095E13Rik	NA	NA	NA	NA	NA	NA	NA	NA	NA	NA	NA	NA	NA	NA	NA	NA	NA	NA	NA	NA	NA	NA	NA	NA	NA	NA
A630095N17Rik	NA	NA	NA	NA	NA	NA	NA	NA	NA	NA	NA	NA	NA	NA	NA	NA	NA	NA	NA	NA	NA	NA	NA	NA	NA	NA
A730006G06Rik	NA	NA	NA	NA	NA	NA	NA	NA	NA	NA	NA	NA	NA	NA	NA	NA	NA	NA	NA	NA	NA	NA	NA	NA	NA	NA
A730008H23Rik	NA	NA	NA	NA	NA	NA	NA	NA	NA	NA	NA	NA	NA	NA	NA	NA	NA	NA	NA	NA	NA	NA	NA	NA	NA	NA
A730017C20Rik	NA	NA	NA	-0.176864	NA	NA	NA	0.914922	NA	NA	NA	NA	NA	NA	NA	NA	NA	NA	NA	NA	13.0449	36.8393	4.43272	5.79651	28.5873	2.33151
A730017L22Rik	0.23146	-0.956022	-1.18748	NA	0.916766	0.362192	0.288429	NA	76.0972	90.4032	103.954	39.5052	24.8644	66.3356	5.75314	43.0861	236.024	28.1065	48.0107	62.8145	NA	NA	NA	NA	NA	NA
A730018C14Rik	NA	NA	NA	NA	NA	NA	NA	NA	NA	NA	NA	NA	NA	NA	NA	NA	NA	NA	NA	NA	NA	NA	NA	NA	NA	NA
A730020E08Rik	-0.392907	-0.795985	-0.403078	NA	NA	NA	NA	NA	NA	0.690101	15.7507	NA	NA	NA	NA	NA	6.4079	NA	NA	NA	NA	NA	NA	NA	NA	NA
A730020M07Rik	0.194437	-0.400182	-0.594618	NA	0.952317	0.824026	0.767052	NA	53.5896	NA	81.9035	18.6552	NA	NA	81.6947	NA	32.0395	73.0768	66.627	30.3243	NA	NA	NA	NA	NA	NA
A730036I17Rik	NA	NA	NA	NA	NA	NA	NA	NA	NA	NA	NA	NA	NA	NA	NA	NA	NA	NA	NA	NA	NA	NA	NA	NA	NA	NA
A730043L09Rik	NA	NA	NA	NA	NA	NA	NA	NA	NA	NA	NA	NA	NA	NA	NA	NA	NA	NA	NA	NA	NA	NA	NA	NA	NA	NA
A730046J19Rik	-2.62681	-2.63626	NA	NA	0.0429631	0.0248948	1	NA	NA	33.1248	64.0527	55.9657	NA	NA	NA	NA	NA	NA	NA	NA	NA	NA	NA	NA	NA	NA
A730056A06Rik	0.806905	0.131022	-0.675883	NA	0.725064	0.948232	0.724165	NA	13.9333	NA	26.2511	5.48684	0.621609	15.8413	1.15063	35.5271	8.54387	39.3491	59.7684	4.33204	NA	NA	NA	NA	NA	NA
A730082K24Rik	NA	NA	NA	NA	NA	NA	NA	NA	NA	NA	NA	NA	NA	NA	NA	NA	NA	NA	NA	NA	NA	NA	NA	NA	NA	NA
A730085K08Rik	NA	NA	NA	NA	NA	NA	NA	NA	NA	NA	NA	NA	NA	NA	NA	NA	NA	NA	NA	NA	NA	NA	NA	NA	NA	NA
Dlx4os	0.839496	NA	-0.849467	NA	NA	NA	NA	NA	NA	NA	NA	NA	NA	NA	NA	NA	NA	NA	2.93943	NA	NA	NA	NA	NA	NA	NA
A730090N16Rik	1.82476	-0.487908	-2.31267	NA	NA	NA	NA	NA	3.21537	6.21091	NA	NA	NA	NA	NA	NA	NA	133.037	5.87886	15.1621	NA	NA	NA	NA	NA	NA
Morf4l1-ps1	1.09857	1.08666	-0.0119041	NA	0.121852	0.0815737	1	NA	181.133	256.027	821.135	460.894	1036.22	611.872	1560.25	640.244	932.35	833.826	1474.61	641.142	NA	NA	NA	NA	NA	NA
A830009L08Rik	0.49307	0.6427	0.14963	NA	NA	NA	NA	NA	NA	NA	1.05004	NA	NA	NA	NA	31.7476	22.4277	NA	NA	NA	NA	NA	NA	NA	NA	NA
A830010M20Rik	-0.382807	-0.577368	-0.19456	-0.178453	0.89585	0.733188	0.939967	0.824695	97.533	84.1923	36.7515	91.0815	NA	NA	126.569	NA	51.2632	NA	122.476	2.16602	230.794	186.708	207.451	194.597	191.943	156.211
A830018L16Rik	NA	NA	NA	0.445869	NA	NA	NA	NA	NA	NA	NA	NA	NA	NA	NA	NA	NA	NA	NA	NA	NA	1.67451	NA	7.45265	5.4452	5.82876
A830019L24Rik	1.06501	NA	-1.07098	NA	NA	NA	NA	NA	NA	NA	NA	NA	NA	NA	NA	NA	NA	NA	0.97981	8.66408	NA	NA	NA	NA	NA	NA
A830052D11Rik	-0.165097	0.675776	0.840873	NA	NA	NA	NA	NA	NA	0.690101	NA	NA	NA	NA	NA	5.29127	NA	NA	NA	NA	NA	NA	NA	NA	NA	NA
A830080D01Rik	-0.286619	-0.460556	-0.173937	0.192518	0.86945	0.645367	0.907504	0.831711	528.393	493.422	347.565	372.008	50.3504	430.687	398.118	339.397	662.15	125.542	461.49	145.123	121.417	137.31	115.251	138.288	123.878	174.863
A830082K12Rik	-0.689937	-1.21266	-0.522722	NA	0.726066	0.300849	0.755346	NA	220.789	269.139	97.6541	153.631	NA	31.6827	132.322	86.928	147.382	52.4654	64.6674	138.625	NA	NA	NA	NA	NA	NA
A830082N09Rik	-1.01841	-2.2808	-1.26239	NA	0.632044	0.0660503	0.43363	NA	111.466	25.5337	2.10009	102.055	1.86483	NA	9.20503	0.755896	58.7391	NA	0.97981	19.4942	NA	NA	NA	NA	NA	NA
A930001A20Rik	NA	NA	NA	NA	NA	NA	NA	NA	NA	NA	NA	NA	NA	NA	NA	NA	NA	NA	NA	NA	NA	NA	NA	NA	NA	NA
A930001C03Rik	0.490771	-0.489372	-0.980143	NA	0.833044	0.741716	0.506488	NA	8.57433	6.90101	22.0509	26.3368	19.8915	13.8612	NA	6.04717	13.8838	6.55818	40.1722	38.9883	NA	NA	NA	NA	NA	NA
A930003A15Rik	NA	NA	NA	-0.0827523	NA	NA	NA	NA	NA	NA	NA	NA	NA	NA	NA	NA	NA	NA	NA	NA	2.0069	5.02354	0.886543	3.31229	1.3613	NA
A930003O13Rik	-0.847343	-0.861481	NA	NA	NA	NA	NA	NA	3.21537	NA	NA	NA	NA	NA	NA	NA	NA	NA	NA	NA	NA	NA	NA	NA	NA	NA
A930004D18Rik	-0.193631	-1.80955	-1.61592	NA	0.949519	0.14612	0.254952	NA	81.4561	104.895	165.907	93.2762	36.6749	1.98017	NA	21.921	182.625	NA	68.5867	116.965	NA	NA	NA	NA	NA	NA
A930005H10Rik	0.165677	-1.4278	-1.59348	NA	0.947183	0.164994	0.143547	NA	120.041	66.9398	53.5523	166.8	48.4855	NA	29.9164	40.8184	136.702	65.5818	185.184	80.1427	NA	NA	NA	NA	NA	NA
A930006I01Rik	1.08176	NA	-1.08733	NA	NA	NA	NA	NA	NA	NA	NA	NA	NA	NA	NA	NA	NA	NA	NA	10.8301	NA	NA	NA	NA	NA	NA
A930006K02Rik	0.196287	0.17348	-0.0228075	NA	0.949519	0.925744	1	NA	13.9333	8.97131	7.35031	9.87631	NA	NA	56.3808	NA	44.8553	NA	13.7173	NA	NA	NA	NA	NA	NA	NA
A930007I19Rik	-0.409969	-0.230419	0.179551	NA	0.86114	0.884347	0.93281	NA	23.5794	17.9426	NA	NA	NA	NA	23.0126	NA	NA	NA	2.93943	8.66408	NA	NA	NA	NA	NA	NA
A930009A15Rik	-2.32253	-0.767512	1.55502	NA	0.100423	0.632834	0.314679	NA	41.7999	69.0101	17.8508	NA	NA	32.6728	4.60252	14.362	NA	NA	NA	NA	NA	NA	NA	NA	NA	NA
A930011G23Rik	-0.65379	-0.671443	NA	NA	NA	NA	NA	NA	NA	1.3802	NA	NA	NA	NA	NA	NA	NA	NA	NA	NA	NA	NA	NA	NA	NA	NA
Mir124a-1hg	NA	NA	NA	NA	NA	NA	NA	NA	NA	NA	NA	NA	NA	NA	NA	NA	NA	NA	NA	NA	NA	NA	NA	NA	NA	NA
A930012L18Rik	0.6495	-0.298637	-0.948137	NA	NA	NA	NA	NA	6.43075	NA	6.30027	NA	NA	NA	NA	NA	63.0111	NA	NA	NA	NA	NA	NA	NA	NA	NA
A930013F10Rik	-1.00335	-0.645755	0.357598	NA	NA	NA	NA	NA	71.81	86.2626	153.306	100.958	NA	NA	189.854	17.3856	12.8158	25.2958	50.9501	47.6524	NA	NA	NA	NA	NA	NA
A930015D03Rik	0.486407	0.36355	-0.122857	NA	0.860539	0.842019	0.966051	NA	34.2973	31.0545	3.15013	NA	NA	75.2464	NA	37.0389	9.61186	21.5483	28.4145	71.4786	NA	NA	NA	NA	NA	NA
A930016O22Rik	0.318367	-0.448501	-0.766868	0.00291102	NA	0.752964	NA	NA	1.07179	NA	8.40035	NA	NA	NA	NA	NA	NA	NA	15.677	4.33204	4.0138	5.8608	NA	NA	6.8065	3.49726
A930017M01Rik	NA	NA	NA	NA	NA	NA	NA	NA	NA	NA	NA	NA	NA	NA	NA	NA	NA	NA	NA	NA	NA	NA	NA	NA	NA	NA
A930018P22Rik	-0.480031	0.0789859	0.559017	0.152023	NA	NA	NA	NA	NA	2.7604	NA	NA	NA	1.98017	NA	1.51179	NA	NA	NA	NA	NA	5.02354	NA	7.45265	2.7226	2.33151
A930019D19Rik	-0.0478516	-0.560643	-0.512792	NA	NA	NA	NA	NA	NA	3.4505	NA	NA	NA	NA	NA	NA	3.20395	NA	NA	NA	NA	NA	NA	NA	NA	NA
A930024E05Rik	-0.710391	-1.1336	-0.423209	NA	0.735689	0.370722	0.818982	NA	20.364	31.7446	13.6506	NA	NA	NA	NA	NA	NA	NA	NA	15.1621	NA	NA	NA	NA	NA	NA
A930041C12Rik	0.45533	-0.90708	-1.36241	NA	0.863814	0.535415	0.36536	NA	NA	2.7604	13.6506	16.4605	NA	NA	NA	NA	54.4672	NA	12.7375	NA	NA	NA	NA	NA	NA	NA
AA387883	-1.04329	-1.51871	-0.475426	NA	0.586691	0.233283	0.805295	NA	70.7382	34.505	78.7533	NA	NA	NA	NA	NA	NA	NA	NA	28.1582	NA	NA	NA	NA	NA	NA
AA388235	-0.791149	-1.37105	-0.579901	NA	0.719968	0.299447	0.758996	NA	163.984	30.3644	NA	1.09737	NA	1.98017	NA	1.51179	NA	NA	50.9501	NA	NA	NA	NA	NA	NA	NA
AA413626	1.04834	NA	-1.0547	NA	NA	NA	NA	NA	NA	NA	NA	NA	NA	NA	NA	NA	NA	NA	NA	8.66408	NA	NA	NA	NA	NA	NA
AA414768	0.0618845	0.0853886	0.0235041	NA	0.976136	0.947554	0.996998	NA	286.168	344.36	127.055	148.145	279.103	324.748	87.4478	276.658	445.349	280.128	184.204	41.1544	NA	NA	NA	NA	NA	NA
AA415398	0.0197162	-0.451859	-0.471575	NA	0.996461	0.794885	0.819484	NA	72.8818	31.0545	NA	2.19473	NA	2.97025	31.067	14.362	NA	NA	9.7981	99.6369	NA	NA	NA	NA	NA	NA
AA465934	-0.235963	-0.317573	-0.0816096	NA	0.936719	0.857167	0.980907	NA	10.7179	7.59111	2.10009	5.48684	0.621609	2.97025	13.8075	1.51179	NA	4.68441	6.85867	8.66408	NA	NA	NA	NA	NA	NA
AA467197	0.3041	0.50405	0.19995	0.0114719	0.920914	0.772057	0.937735	NA	5.35896	2.7604	NA	25.2394	NA	22.7719	19.5607	22.6769	34.1755	NA	9.7981	6.49806	1.00345	NA	0.886543	NA	NA	2.33151
Mfsd4b4	-0.691872	-0.0771493	0.614722	NA	0.762092	0.969276	0.737902	NA	17.1487	6.21091	NA	24.1421	41.0262	NA	NA	NA	NA	NA	4.89905	2.16602	NA	NA	NA	NA	NA	NA
AA536875	NA	NA	NA	NA	NA	NA	NA	NA	NA	NA	NA	NA	NA	NA	NA	NA	NA	NA	NA	NA	NA	NA	NA	NA	NA	NA
AA543186	0.342237	-0.88702	-1.22926	NA	0.906535	0.569837	0.454935	NA	8.57433	11.7317	2.10009	51.5763	NA	13.8612	NA	6.80306	NA	60.8974	8.81829	41.1544	NA	NA	NA	NA	NA	NA
AA543401	NA	NA	NA	NA	NA	NA	NA	NA	NA	NA	NA	NA	NA	NA	NA	NA	NA	NA	NA	NA	NA	NA	NA	NA	NA	NA
AA545190	NA	NA	NA	NA	NA	NA	NA	NA	NA	NA	NA	NA	NA	NA	NA	NA	NA	NA	NA	NA	NA	NA	NA	NA	NA	NA
AA619741	NA	NA	NA	NA	NA	NA	NA	NA	NA	NA	NA	NA	NA	NA	NA	NA	NA	NA	NA	NA	NA	NA	NA	NA	NA	NA
AA792892	NA	NA	NA	NA	NA	NA	NA	NA	NA	NA	NA	NA	NA	NA	NA	NA	NA	NA	NA	NA	NA	NA	NA	NA	NA	NA
AA986860	0.462864	-1.92256	-2.38542	-0.0690961	0.86945	0.143036	0.0778312	0.983657	36.4409	99.3745	21.0009	NA	NA	NA	NA	NA	207.189	NA	23.5154	36.8223	4.0138	5.02354	7.97889	6.62458	2.7226	4.66301
AA987161	0.27471	-0.135185	-0.409895	NA	0.906744	0.932153	0.805295	NA	307.604	173.905	295.062	352.255	371.722	393.063	NA	238.107	480.593	396.301	329.216	225.266	NA	NA	NA	NA	NA	NA
AB041803	-0.815251	-2.96698	-2.15173	NA	0.728044	0.011437	0.118475	NA	125.4	37.2654	51.4522	92.1789	NA	NA	NA	0.755896	NA	NA	44.0914	84.4747	NA	NA	NA	NA	NA	NA
AB124611	1.02574	0.451707	-0.574034	-0.171367	0.315506	0.650502	0.606889	0.932808	66.4511	78.6715	115.505	89.9841	115.619	196.037	92.0503	94.487	27.7676	121.795	310.6	316.239	20.069	20.9314	29.2559	19.8737	12.2517	24.4808
AF067063	NA	NA	NA	NA	NA	NA	NA	NA	NA	NA	NA	NA	NA	NA	NA	NA	NA	NA	NA	NA	NA	NA	NA	NA	NA	NA
AF251705	2.41403	1.67525	-0.738781	NA	0.0436397	0.158037	0.660565	NA	18.2205	NA	3.15013	287.51	339.399	719.791	211.716	411.963	735.841	1037.13	805.403	740.778	NA	NA	NA	NA	NA	NA
AF357355	0.562485	-0.160623	-0.723108	NA	NA	0.934664	NA	NA	NA	0.690101	7.35031	NA	3.10805	1.98017	NA	0.755896	NA	2.81065	11.7577	4.33204	NA	NA	NA	NA	NA	NA
AF357359	2.3902	0.331466	-2.05874	NA	0.0704947	0.852734	0.121377	NA	4.28717	3.4505	NA	1.09737	6.8377	NA	4.60252	2.26769	80.0988	21.5483	2.93943	10.8301	NA	NA	NA	NA	NA	NA
AF357399	-0.195969	-0.698056	-0.502087	NA	NA	0.593101	NA	NA	5.35896	0.690101	NA	7.68157	NA	NA	NA	NA	NA	NA	NA	8.66408	NA	NA	NA	NA	NA	NA
AF357425	0.921196	0.718944	-0.202252	NA	0.613922	0.599589	0.92374	NA	2.14358	1.3802	10.5004	20.85	2.48644	28.7124	19.5607	17.3856	5.33992	31.854	22.5356	21.6602	NA	NA	NA	NA	NA	NA
AF357426	NA	NA	NA	NA	NA	NA	NA	NA	NA	NA	NA	NA	NA	NA	NA	NA	NA	NA	NA	NA	NA	NA	NA	NA	NA	NA
AF366264	-1.35824	-0.740393	0.617842	NA	NA	0.619951	NA	NA	15.0051	NA	5.25022	15.3631	NA	6.93059	NA	3.02358	NA	NA	NA	NA	NA	NA	NA	NA	NA	NA
AF529169	1.24243	NA	-1.24343	NA	NA	NA	NA	NA	NA	NA	NA	NA	NA	NA	NA	NA	88.6427	NA	3.91924	NA	NA	NA	NA	NA	NA	NA
AI115009	-2.37861	-2.95605	-0.577449	NA	0.0354988	0.00270074	0.735191	NA	123.256	113.177	275.112	25.2394	16.7835	9.90084	5.75314	3.77948	23.4956	NA	34.2933	6.49806	NA	NA	NA	NA	NA	NA
Tmem266	-0.833207	-0.847615	NA	NA	NA	NA	NA	NA	NA	2.7604	NA	NA	NA	NA	NA	NA	NA	NA	NA	NA	NA	NA	NA	NA	NA	NA
AI182371	-0.898752	-0.911797	NA	NA	NA	NA	NA	NA	1.07179	2.7604	NA	NA	NA	NA	NA	NA	NA	NA	NA	NA	NA	NA	NA	NA	NA	NA
AI197445	-2.06688	-1.26072	0.806153	NA	NA	NA	NA	NA	13.9333	33.8149	187.958	12.071	NA	NA	NA	40.8184	NA	NA	NA	NA	NA	NA	NA	NA	NA	NA
AI314180	-0.0223041	-0.182342	-0.160038	-0.219358	0.98896	0.836664	0.888064	0.499122	664.511	526.547	577.524	719.873	560.692	650.485	97.8035	863.989	577.779	713.905	605.522	550.169	3780	3483.82	3258.93	2863.47	2877.79	3226.8
AI314278	NA	NA	NA	NA	NA	NA	NA	NA	NA	NA	NA	NA	NA	NA	NA	NA	NA	NA	NA	NA	NA	NA	NA	NA	NA	NA
Mfsd4b1	-0.223702	0.155059	0.378762	NA	NA	NA	NA	NA	3.21537	0.690101	NA	1.09737	7.45931	NA	NA	NA	NA	NA	1.95962	NA	NA	NA	NA	NA	NA	NA
AI413582	0.814534	-0.0618265	-0.876361	NA	0.0130523	0.900008	0.00591325	NA	408.353	331.939	372.766	327.015	392.857	406.925	329.08	249.446	483.797	582.741	654.513	836.083	NA	NA	NA	NA	NA	NA
AI414108	-0.525931	0.475802	1.00173	NA	0.845618	0.784216	0.56481	NA	99.6766	133.189	37.8016	83.3999	NA	381.182	NA	231.304	14.9518	118.047	0.97981	45.4864	NA	NA	NA	NA	NA	NA
AI427809	2.6566	2.60442	-0.0521838	NA	0.0152196	0.0103183	0.990129	NA	1.07179	NA	64.0527	66.9394	634.041	251.481	521.235	185.195	516.904	534.023	176.366	439.702	NA	NA	NA	NA	NA	NA
AI429214	0.285678	-2.15595	-2.44163	-0.528223	0.92574	0.0883518	0.0668974	0.237232	71.81	34.505	2.10009	88.8868	NA	NA	NA	3.77948	203.985	37.4753	27.4347	NA	116.4	90.4237	99.2928	66.2458	65.3424	64.1164
AI450353	-0.203037	-1.58839	-1.38536	NA	0.949519	0.245501	0.381232	NA	80.3844	58.6586	77.7033	2.19473	NA	NA	NA	6.04717	NA	NA	38.2126	129.961	NA	NA	NA	NA	NA	NA
Uqcc3	0.274733	0.266215	-0.00851802	NA	0.704709	0.591125	1	NA	350.476	309.855	467.27	329.21	580.583	553.457	295.712	328.815	473.117	325.098	472.268	500.35	NA	NA	NA	NA	NA	NA
AI463170	-1.1556	-1.16064	NA	NA	NA	0.315128	NA	NA	7.50254	4.83071	8.40035	NA	NA	NA	NA	NA	NA	NA	NA	NA	NA	NA	NA	NA	NA	NA
AI464131	-1.19951	-1.40995	-0.210447	-0.216577	0.437815	0.225158	0.919158	0.627334	406.209	509.294	446.269	485.036	0.621609	246.531	78.2428	191.242	6.4079	192.998	255.73	173.282	781.688	970.38	918.459	732.016	848.09	694.789
AI467606	0.594775	-0.543939	-1.13871	-0.226603	0.809727	0.737206	0.468704	NA	107.179	94.5438	275.112	513.568	NA	94.058	370.503	82.3927	1.06798	852.563	473.248	487.354	2.0069	9.20982	5.31926	4.14036	NA	2.33151
AI504432	-0.700925	-2.57573	-1.87481	NA	0.779024	0.0348242	0.196311	NA	42.8717	51.0675	NA	124.003	NA	NA	NA	NA	63.0111	NA	11.7577	23.8262	NA	NA	NA	NA	NA	NA
AI506816	-1.49931	-1.81071	-0.311399	NA	0.336301	0.134672	0.885473	NA	82.5279	25.5337	3.15013	120.71	8.08092	6.93059	8.0544	15.1179	NA	1.87377	23.5154	28.1582	NA	NA	NA	NA	NA	NA
AI507597	2.10382	NA	-2.10805	NA	0.120775	1	0.104098	NA	NA	NA	NA	NA	NA	NA	NA	NA	73.6909	NA	23.5154	12.9961	NA	NA	NA	NA	NA	NA
AI593442	2.08636	-0.215405	-2.30176	2.2856	0.139841	0.906892	0.0778312	1.59525e-10	13.9333	NA	NA	NA	NA	NA	NA	NA	NA	262.327	4.89905	359.559	NA	3.34903	0.886543	50.5124	83.0393	44.2986
AI597479	-0.857825	-0.912472	-0.0546475	-0.141087	0.672815	0.512037	0.990209	0.825635	471.588	517.576	1029.04	431.265	NA	353.46	460.252	190.486	444.281	3.74753	461.49	151.621	744.56	836.419	857.287	703.033	660.231	832.348
AI606473	-1.23759	-1.23918	NA	NA	NA	NA	NA	NA	NA	NA	NA	81.2052	NA	NA	NA	NA	NA	NA	NA	NA	NA	NA	NA	NA	NA	NA
Ifi207	0.696091	-0.530439	-1.22653	NA	0.686678	0.672475	0.293874	NA	247.584	30.3644	229.96	1001.9	18.6483	488.111	210.565	244.154	561.76	459.072	797.565	883.736	NA	NA	NA	NA	NA	NA
AI646519	NA	NA	NA	NA	NA	NA	NA	NA	NA	NA	NA	NA	NA	NA	NA	NA	NA	NA	NA	NA	NA	NA	NA	NA	NA	NA
AI661453	0.843011	0.18099	-0.662021	0.339215	0.716248	0.924811	0.736083	0.737474	9.64612	NA	NA	25.2394	39.783	6.93059	NA	1.51179	44.8553	75.8875	6.85867	NA	23.0794	42.7001	14.1847	35.6071	40.839	41.9671
AI662270	1.13352	0.289197	-0.844327	NA	0.542938	0.869029	0.625761	NA	30.0102	NA	19.9508	211.792	123.7	160.394	1.15063	71.8101	325.735	61.8343	179.305	270.752	NA	NA	NA	NA	NA	NA
Clca4b	NA	NA	NA	NA	NA	NA	NA	NA	NA	NA	NA	NA	NA	NA	NA	NA	NA	NA	NA	NA	NA	NA	NA	NA	NA	NA
AI837181	0.343384	0.0297081	-0.313675	-0.0998057	0.760079	0.976613	0.728141	0.912053	246.512	195.989	554.423	395.052	643.987	286.134	293.41	197.289	524.38	574.309	348.812	342.231	1438.95	1492.83	1983.2	1553.46	1451.15	1557.45
AI839979	-0.322618	0.471561	0.794179	NA	0.912615	0.786312	0.67292	NA	4.28717	11.0416	81.9035	NA	NA	65.3455	107.008	22.6769	NA	NA	1.95962	51.9845	NA	NA	NA	NA	NA	NA
AI846148	-0.16731	-0.177817	-0.0105072	0.223163	0.955038	0.918165	1	0.577452	114.682	51.0675	66.1528	65.842	119.349	NA	90.8997	40.0625	18.1557	44.9704	5.87886	184.112	1146.94	1153.74	1054.1	1508.75	1290.51	1155.26
AI847159	NA	NA	NA	NA	NA	NA	NA	NA	NA	NA	NA	NA	NA	NA	NA	NA	NA	NA	NA	NA	NA	NA	NA	NA	NA	NA
AI848285	-2.40806	-2.41647	NA	NA	0.0685998	0.0412084	1	NA	32.1537	49.6873	43.0518	NA	NA	NA	NA	NA	NA	NA	NA	NA	NA	NA	NA	NA	NA	NA
Mir9-3hg	NA	NA	NA	NA	NA	NA	NA	NA	NA	NA	NA	NA	NA	NA	NA	NA	NA	NA	NA	NA	NA	NA	NA	NA	NA	NA
AI854703	-2.15206	-3.57589	-1.42383	0.0840536	NA	NA	NA	0.981065	143.62	138.71	86.1036	136.074	NA	NA	1.15063	NA	NA	NA	0.97981	47.6524	3.01035	5.02354	6.2058	4.96843	8.1678	4.66301
AI987944	-0.901869	-1.42212	-0.520252	NA	0.16784	0.00504789	0.475025	NA	556.26	573.474	1486.86	773.644	465.585	342.569	140.377	250.957	564.964	338.215	404.661	448.366	NA	NA	NA	NA	NA	NA
AK010878	0.548252	0.452804	-0.0954475	NA	0.633531	0.59175	0.946609	NA	69.6664	77.2913	113.405	161.313	43.5127	200.987	196.758	151.935	233.889	174.26	139.133	88.8068	NA	NA	NA	NA	NA	NA
AK129341	-1.208	-1.29254	-0.0845384	NA	0.533605	0.359262	0.980865	NA	12.8615	17.9426	58.8025	5.48684	NA	NA	NA	12.0943	NA	NA	3.91924	10.8301	NA	NA	NA	NA	NA	NA
AU015228	NA	NA	NA	NA	NA	NA	NA	NA	NA	NA	NA	NA	NA	NA	NA	NA	NA	NA	NA	NA	NA	NA	NA	NA	NA	NA
AU015791	NA	NA	NA	NA	NA	NA	NA	NA	NA	NA	NA	NA	NA	NA	NA	NA	NA	NA	NA	NA	NA	NA	NA	NA	NA	NA
AU015836	NA	NA	NA	NA	NA	NA	NA	NA	NA	NA	NA	NA	NA	NA	NA	NA	NA	NA	NA	NA	NA	NA	NA	NA	NA	NA
AU016765	NA	NA	NA	NA	NA	NA	NA	NA	NA	NA	NA	NA	NA	NA	NA	NA	NA	NA	NA	NA	NA	NA	NA	NA	NA	NA
AU018091	NA	NA	NA	NA	NA	NA	NA	NA	NA	NA	NA	NA	NA	NA	NA	NA	NA	NA	NA	NA	NA	NA	NA	NA	NA	NA
AU018829	NA	NA	NA	NA	NA	NA	NA	NA	NA	NA	NA	NA	NA	NA	NA	NA	NA	NA	NA	NA	NA	NA	NA	NA	NA	NA
AU019823	0.189177	0.0768852	-0.112291	-0.0540229	0.830315	0.901679	0.882246	0.975599	366.553	417.511	299.263	480.647	309.561	515.834	430.335	397.601	243.5	545.266	439.934	560.999	1760.05	1847.83	2000.04	1440.85	1734.3	2211.43
AU019990	NA	NA	NA	NA	NA	NA	NA	NA	NA	NA	NA	NA	NA	NA	NA	NA	NA	NA	NA	NA	NA	NA	NA	NA	NA	NA
AU021063	0.880255	0.868203	-0.0120523	NA	0.699386	0.578464	1	NA	21.4358	19.3228	19.9508	NA	NA	56.4348	72.4896	63.4953	NA	152.712	20.576	21.6602	NA	NA	NA	NA	NA	NA
AU021092	-0.524568	1.0402	1.56476	NA	0.780175	0.324506	0.137293	NA	161.841	79.3616	46.2019	172.287	194.564	285.144	490.168	117.92	8.54387	156.459	116.597	12.9961	NA	NA	NA	NA	NA	NA
AU022252	0.0237908	0.861391	0.8376	-0.0726789	0.986509	0.138447	0.19311	0.941753	99.6766	108.346	142.806	77.9131	200.158	76.2365	223.222	304.626	138.838	105.868	92.1021	99.6369	695.391	730.925	752.675	670.739	694.263	701.783
AU022751	NA	NA	NA	NA	NA	NA	NA	NA	NA	NA	NA	NA	NA	NA	NA	NA	NA	NA	NA	NA	NA	NA	NA	NA	NA	NA
AU022754	NA	NA	NA	NA	NA	NA	NA	NA	NA	NA	NA	NA	NA	NA	NA	NA	NA	NA	NA	NA	NA	NA	NA	NA	NA	NA
AU022793	0.64795	-0.298406	-0.946356	NA	NA	NA	NA	NA	11.7897	NA	NA	NA	NA	NA	NA	NA	NA	58.0867	NA	NA	NA	NA	NA	NA	NA	NA
AU023762	0.826829	0.356959	-0.46987	NA	0.68594	0.827489	0.801428	NA	5.35896	6.21091	7.35031	10.9737	17.4051	7.92067	5.75314	11.3384	6.4079	9.36883	50.9501	NA	NA	NA	NA	NA	NA	NA
AU040320	0.135484	-0.541999	-0.677483	-0.148286	0.946784	0.582835	0.530776	0.79318	201.497	234.634	184.808	342.379	223.779	188.116	12.6569	205.604	365.251	153.649	192.043	359.559	3331.45	3104.55	3877.74	3352.04	3201.78	2688.23
AU040972	-0.603735	-0.867488	-0.263753	NA	NA	NA	NA	NA	9.64612	NA	NA	NA	NA	NA	NA	NA	NA	NA	1.95962	NA	NA	NA	NA	NA	NA	NA
AU041133	-0.711579	-0.518343	0.193236	0.195998	0.745187	0.739042	0.932866	NA	20.364	45.5467	333.914	134.976	197.05	NA	33.3682	92.2193	19.2237	29.9802	141.093	75.8107	NA	NA	NA	4.14036	4.0839	NA
AV039307	-1.42102	-0.550216	0.870803	NA	0.420463	0.743692	0.633165	NA	65.3793	73.1507	46.2019	29.6289	NA	70.296	9.20503	37.0389	NA	NA	15.677	21.6602	NA	NA	NA	NA	NA	NA
AV051173	0.463007	1.12134	0.658336	NA	0.0115519	5.83212e-14	6.68233e-05	NA	630.213	705.283	690.929	663.907	1391.16	1566.31	1508.47	1415.04	849.047	908.776	1115.02	842.581	NA	NA	NA	NA	NA	NA
AV320801	NA	NA	NA	NA	NA	NA	NA	NA	NA	NA	NA	NA	NA	NA	NA	NA	NA	NA	NA	NA	NA	NA	NA	NA	NA	NA
AW011738	-1.80083	-0.8782	0.922625	NA	0.245005	0.565683	0.60286	NA	NA	36.5753	42.0018	68.0368	39.783	NA	2.30126	NA	NA	NA	0.97981	NA	NA	NA	NA	NA	NA	NA
AW046200	-0.146657	-0.588292	-0.441636	NA	NA	NA	NA	NA	NA	NA	3.15013	NA	NA	NA	NA	NA	NA	NA	NA	2.16602	NA	NA	NA	NA	NA	NA
AW112010	-0.212229	-0.616936	-0.404707	NA	0.918067	0.557781	0.766876	NA	290.455	89.023	183.758	889.965	279.724	316.827	163.389	126.991	49.1273	395.364	370.368	411.544	NA	NA	NA	NA	NA	NA
AW146154	-0.791137	-0.24526	0.545877	NA	0.730405	0.893421	0.783183	NA	123.256	210.481	236.26	193.137	NA	174.255	340.586	71.0542	NA	5.6213	195.962	110.467	NA	NA	NA	NA	NA	NA
AW209491	-0.482776	-0.461051	0.0217246	-0.0699635	0.829083	0.746131	1	0.959692	257.23	284.322	310.813	162.41	NA	246.531	286.507	141.353	85.4387	210.799	230.255	134.293	483.663	516.587	537.245	438.878	524.101	498.942
AW495222	-0.907904	-0.920737	NA	NA	NA	NA	NA	NA	NA	NA	4.20018	NA	NA	NA	NA	NA	NA	NA	NA	NA	NA	NA	NA	NA	NA	NA
AW549542	-0.166409	-0.892359	-0.72595	NA	0.955038	0.510485	0.66574	NA	52.5178	22.7733	NA	NA	NA	NA	NA	NA	33.1075	21.5483	NA	NA	NA	NA	NA	NA	NA	NA
AW549877	-1.09273	-2.73416	-1.64143	0.175881	0.549496	0.0114175	0.223737	0.884588	1284.01	1356.05	974.441	1244.41	NA	33.6629	87.4478	180.659	525.448	0.936883	551.633	667.134	86.2967	101.308	74.4696	102.681	78.9554	122.404
AW551984	2.7612	2.86541	0.104214	-0.556246	0.00238649	0.000773631	0.960657	0.043228	38.5845	NA	91.3538	47.1868	743.445	407.915	484.415	392.31	842.639	282.002	326.277	411.544	319.097	397.697	406.037	243.453	269.538	221.493
AW554918	-0.813067	-1.58754	-0.774469	-0.202275	0.722727	0.236026	0.677743	0.815681	82.5279	153.202	204.759	116.321	NA	4.95042	NA	83.1486	1.06798	118.047	37.2328	75.8107	126.435	123.914	125.003	104.337	95.291	118.907
AW822252	0.444743	-0.382723	-0.827466	NA	NA	NA	NA	NA	4.28717	2.7604	NA	NA	NA	NA	NA	NA	NA	NA	20.576	NA	NA	NA	NA	NA	NA	NA
AY074887	0.701249	1.47426	0.773007	NA	0.232946	0.000396151	0.135003	NA	79.3126	81.4319	55.6523	93.2762	202.023	193.066	228.975	269.855	66.215	177.071	145.992	123.463	NA	NA	NA	NA	NA	NA
AY358078	NA	NA	NA	NA	NA	NA	NA	NA	NA	NA	NA	NA	NA	NA	NA	NA	NA	NA	NA	NA	NA	NA	NA	NA	NA	NA
AY512915	NA	NA	NA	NA	NA	NA	NA	NA	NA	NA	NA	NA	NA	NA	NA	NA	NA	NA	NA	NA	NA	NA	NA	NA	NA	NA
AY512931	1.89291	0.418345	-1.47456	NA	0.105254	0.772057	0.220581	NA	NA	7.59111	11.5505	9.87631	6.21609	18.8116	10.3557	7.55896	71.5549	49.6548	12.7375	19.4942	NA	NA	NA	NA	NA	NA
AY761184	NA	NA	NA	NA	NA	NA	NA	NA	NA	NA	NA	NA	NA	NA	NA	NA	NA	NA	NA	NA	NA	NA	NA	NA	NA	NA
AY761185	NA	NA	NA	NA	NA	NA	NA	NA	NA	NA	NA	NA	NA	NA	NA	NA	NA	NA	NA	NA	NA	NA	NA	NA	NA	NA
Aaas	-0.201083	0.158859	0.359942	0.17239	0.902529	0.878835	0.746288	0.720008	265.804	266.379	448.369	291.9	528.99	135.642	539.645	230.548	285.152	74.0137	471.288	262.088	998.433	1054.11	901.614	1059.1	1242.87	1055.01
Aacs	-1.33898	-1.40797	-0.0689864	0.398151	0.0950376	0.0447259	0.966482	0.0562023	1171.47	1663.83	1661.17	1395.85	1186.65	241.58	178.347	413.475	479.525	1060.55	337.054	253.424	1023.52	1003.03	1094.88	1367.98	1335.44	1470.01
Aadac	NA	NA	NA	NA	NA	NA	NA	NA	NA	NA	NA	NA	NA	NA	NA	NA	NA	NA	NA	NA	NA	NA	NA	NA	NA	NA
Aadacl2	NA	NA	NA	NA	NA	NA	NA	NA	NA	NA	NA	NA	NA	NA	NA	NA	NA	NA	NA	NA	NA	NA	NA	NA	NA	NA
Aadacl3	NA	NA	NA	-0.0613625	NA	NA	NA	NA	NA	NA	NA	NA	NA	NA	NA	NA	NA	NA	NA	NA	NA	1.67451	NA	NA	NA	NA
Aadat	NA	NA	NA	-0.236222	NA	NA	NA	0.806019	NA	NA	NA	NA	NA	NA	NA	NA	NA	NA	NA	NA	142.49	190.894	213.657	103.509	130.685	213.333
Aaed1	-0.298948	-0.823145	-0.524197	-0.0702561	0.84827	0.305762	0.617138	0.981881	169.343	140.781	365.415	398.344	146.7	194.056	93.2009	139.085	90.7786	406.607	279.246	77.9767	187.645	153.218	93.087	137.46	157.911	113.078
Aagab	0.307026	0.35285	0.0458231	0.0820296	0.697739	0.500091	0.961751	0.947349	468.373	648.005	546.023	324.821	747.174	825.73	585.67	400.625	703.802	736.39	661.371	374.721	788.712	720.878	717.213	944.002	691.541	728.596
Aak1	0.360408	-0.272844	-0.633251	0.484319	0.879312	0.86013	0.694939	0.148763	626.998	380.936	354.915	358.839	397.208	605.931	NA	342.421	1010.31	357.889	140.113	864.242	851.929	727.576	508.876	1196.56	880.761	965.243
Aamdc	-0.192839	-0.0210873	0.171752	-0.35638	0.81584	0.975793	0.790302	0.532295	431.932	445.115	401.117	384.079	453.153	259.402	536.193	389.286	331.075	226.726	445.813	446.2	122.421	151.543	188.834	115.93	130.685	99.089
Aamp	0.00832029	-0.0655719	-0.0738922	0.236725	0.989862	0.855168	0.864599	0.352155	3157.5	3169.63	2641.91	2435.06	2633.14	2929.66	2247.18	3082.54	3591.63	2419.97	2874.76	2586.23	4307.81	4310.2	4583.43	5317.88	5317.24	5026.73
Aanat	NA	NA	NA	0.115927	NA	NA	NA	NA	NA	NA	NA	NA	NA	NA	NA	NA	NA	NA	NA	NA	NA	NA	0.886543	4.14036	NA	1.16575
Aar2	-0.125494	0.233512	0.359005	0.0202549	0.876539	0.606814	0.444149	0.988878	375.127	467.198	351.765	470.771	398.452	526.725	495.921	544.245	225.345	436.587	490.885	370.389	1480.09	1337.94	1406.94	1446.64	1404.86	1435.04
Aard	-0.617072	0.0230259	0.640098	0.176805	0.764642	0.992187	0.692238	NA	NA	NA	64.0527	NA	NA	45.5439	NA	21.921	NA	NA	NA	NA	NA	0.837257	0.886543	7.45265	1.3613	NA
Aars	0.325394	0.889063	0.563669	0.103061	0.712885	0.0603906	0.344053	0.867335	807.059	784.645	809.584	951.418	650.825	1647.5	1712.14	2349.33	1417.21	1196.4	989.608	634.644	7648.3	7968.17	6807.76	8545.71	8135.13	7488.8
Aars2	-0.539264	-0.0132388	0.526025	0.0758506	0.798343	0.996762	0.748785	0.961609	107.179	164.934	138.606	388.468	306.453	162.374	148.431	172.344	238.16	NA	81.3242	175.448	589.025	522.448	486.712	613.602	627.56	451.146
Aarsd1	0.303028	0.968335	0.665308	0.0295532	0.731192	0.0325477	0.224447	0.986745	401.922	360.233	388.516	431.265	768.931	541.576	1292.16	571.457	764.677	302.613	410.54	489.52	1127.88	1054.11	1221.66	1172.55	1244.23	1062
Aasdh	-0.0821927	-1.33142	-1.24923	-0.0627796	0.976006	0.237712	0.329365	0.966495	258.302	203.58	148.056	60.3552	121.214	36.6331	NA	46.1097	322.531	139.596	95.0415	67.1466	549.891	478.911	533.699	549.012	479.178	460.472
Aasdhppt	-0.415618	0.355684	0.771301	-0.078055	0.725091	0.663934	0.321797	0.93324	909.951	616.95	680.429	163.508	1380.59	685.138	384.31	636.464	467.777	472.189	306.68	493.852	1252.31	1441.76	1477.87	1236.31	1398.06	1307.97
Aass	-1.00064	-0.017045	0.983598	-1.21724	0.637517	0.99631	0.572669	0.00346477	121.112	82.122	13.6506	109.737	NA	155.443	NA	163.274	NA	NA	NA	43.3204	30.1035	47.7236	83.3351	9.93687	5.4452	17.4863
Aatf	-0.839581	-0.46365	0.375931	0.230363	0.640198	0.744759	0.83218	0.73805	729.89	693.551	765.482	863.628	NA	718.801	503.975	802.762	339.619	264.201	546.734	292.413	255.88	262.061	271.282	256.702	270.899	420.837
Aatk	-3.11298	-2.59938	0.513594	-0.243359	2.06261e-13	7.98051e-10	0.436414	0.630742	9428.55	11087.9	9738.11	3548.89	1090.92	968.302	1778.87	1318.28	523.312	615.532	1185.57	1228.13	14872.1	12007.1	18683.9	14661.8	10469.8	12710.2
Abat	-1.27354	-1.72318	-0.44964	0.0155411	0.458634	0.163303	0.817839	0.998177	769.546	725.296	559.674	823.026	205.131	189.106	NA	109.605	111.07	NA	368.408	340.065	70.2415	30.9785	51.4195	72.8704	32.6712	47.7959
Abca1	3.10255	0.65098	-2.45157	-0.0119683	2.74248e-16	0.185086	4.27388e-10	0.996018	823.136	564.503	962.891	861.433	1429.08	1877.2	638.599	1181.47	10454.5	7908.23	4277.85	7137.03	6199.32	4157.82	4667.65	5697.97	4735.96	4452.01
Abca12	-1.90403	-1.90881	NA	NA	0.169868	0.109125	1	NA	77.169	15.8723	6.30027	NA	NA	NA	NA	NA	NA	NA	NA	NA	NA	NA	NA	NA	NA	NA
Abca13	1.38597	0.0532001	-1.33277	-0.00894342	NA	NA	NA	NA	5.35896	NA	NA	NA	NA	5.9405	NA	3.02358	1.06798	232.347	NA	NA	NA	1.67451	NA	NA	1.3613	NA
Abca14	NA	NA	NA	NA	NA	NA	NA	NA	NA	NA	NA	NA	NA	NA	NA	NA	NA	NA	NA	NA	NA	NA	NA	NA	NA	NA
Abca15	-1.16533	-1.16999	NA	NA	NA	NA	NA	NA	NA	NA	23.101	NA	NA	NA	NA	NA	NA	NA	NA	NA	NA	NA	NA	NA	NA	NA
Abca16	NA	NA	NA	0.118908	NA	NA	NA	NA	NA	NA	NA	NA	NA	NA	NA	NA	NA	NA	NA	NA	1.00345	3.34903	NA	NA	8.1678	2.33151
Abca17	NA	NA	NA	-0.265201	NA	NA	NA	0.775117	NA	NA	NA	NA	NA	NA	NA	NA	NA	NA	NA	NA	86.2967	75.3531	78.0158	80.323	51.7294	55.9561
Abca2	-2.74148	-3.22742	-0.485943	-0.145298	0.00251774	0.000107323	0.746807	0.848869	3155.35	2836.31	2776.32	1039.21	0.621609	204.947	272.699	191.242	224.277	236.094	184.204	372.555	5340.36	4015.48	5544.44	5386.61	4214.59	3740.9
Abca3	-0.755999	-0.699473	0.0565264	-0.0907558	0.337558	0.28571	0.966482	0.95128	754.541	786.715	907.238	459.797	783.849	272.273	402.72	278.926	673.898	199.556	298.842	496.018	450.549	356.671	366.142	444.675	323.99	321.748
Abca4	-0.205205	0.0332737	0.238478	-0.127306	0.944309	0.988628	0.916408	NA	22.5076	8.97131	NA	14.2658	NA	34.6529	NA	14.362	NA	NA	NA	28.1582	NA	1.67451	3.54617	NA	NA	NA
Abca5	-0.639148	-6.83808	-6.19893	-0.26945	0.525394	8.17882e-28	2.54122e-22	0.634898	258.302	299.504	370.666	409.318	NA	1.98017	NA	3.02358	369.522	209.862	145.992	108.301	255.88	240.293	220.749	174.723	238.228	169.034
Abca6	-0.671846	-3.93756	-3.26571	-0.0285437	0.738607	1.82462e-05	0.00109611	NA	1281.86	772.223	1754.62	2517.36	141.105	NA	3.45189	9.82665	994.293	653.944	574.168	1327.77	NA	6.69805	NA	NA	4.0839	1.16575
Abca7	-0.251972	-0.662836	-0.410864	0.078504	0.924769	0.635599	0.822509	0.967713	100.748	250.507	105.004	198.623	NA	133.661	17.2594	202.58	215.733	81.5088	77.405	145.123	2860.84	2653.27	2007.13	3434.02	2915.91	1658.87
Abca8a	-1.07469	-4.96333	-3.88865	-0.268911	0.0558582	1.56845e-32	1.20858e-19	0.820866	11005.2	14643.3	11082.2	11060.4	280.967	144.552	643.202	229.037	6873.55	6037.27	3060.92	5969.55	831.86	354.16	2011.57	435.566	235.505	1149.43
Abca8b	-1.1035	-5.77658	-4.67309	-0.637429	0.390049	2.95895e-14	4.81572e-09	0.142396	1416.91	2463.66	1707.37	828.512	NA	26.7323	12.6569	7.55896	1328.57	483.431	128.355	714.786	88.3036	82.8884	104.612	55.4808	61.2585	40.8014
Abca9	0.587109	-2.7383	-3.32541	-0.497952	0.580269	7.68555e-07	2.79251e-09	0.174376	1559.46	853.655	1975.13	4374.11	478.639	174.255	238.18	233.572	4690.59	4731.26	1412.89	2727.02	185.638	152.381	175.536	119.242	121.156	104.918
Abcb10	-1.0076	0.0998347	1.10743	0.0940411	0.537859	0.953097	0.404784	0.920705	379.414	453.396	486.17	100.958	447.559	237.62	566.109	298.579	23.4956	0.936883	368.408	181.946	978.364	808.79	852.854	1063.24	917.517	847.502
Abcb11	NA	NA	NA	NA	NA	NA	NA	NA	NA	NA	NA	NA	NA	NA	NA	NA	NA	NA	NA	NA	NA	NA	NA	NA	NA	NA
Abcb1a	-0.842089	-1.40858	-0.566492	NA	0.70337	0.294609	0.769744	NA	530.537	406.469	36.7515	284.218	223.779	11.881	31.067	6.80306	NA	434.714	81.3242	8.66408	NA	NA	NA	NA	NA	NA
Abcb1b	0.194914	0.103724	-0.0911897	-0.813301	0.930671	0.943314	0.964514	0.0407386	144.692	72.4606	26.2511	205.208	39.783	142.572	71.339	234.328	182.625	222.041	95.0415	25.9922	445.532	190.057	312.95	222.751	108.904	118.907
Abcb4	1.13066	-0.204301	-1.33496	-0.471157	NA	NA	NA	0.514458	7.50254	NA	NA	NA	NA	NA	NA	NA	NA	0.936883	100.92	4.33204	11.038	5.8608	19.5039	3.31229	5.4452	4.66301
Abcb5	NA	NA	NA	-9.34735e-05	NA	NA	NA	NA	NA	NA	NA	NA	NA	NA	NA	NA	NA	NA	NA	NA	NA	NA	0.886543	0.828072	NA	NA
Abcb6	-0.611987	0.0973	0.709287	-0.00930753	0.757035	0.953188	0.635144	0.998177	314.035	527.927	205.809	128.392	445.694	175.245	376.256	282.705	1.06798	483.431	113.658	88.8068	728.505	669.805	730.512	828.9	698.347	584.042
Abcb7	-0.0987427	0.319461	0.418204	0.0614765	0.93729	0.61896	0.551176	0.967514	309.748	293.983	219.459	255.687	382.911	489.101	165.691	321.256	332.143	153.649	190.083	329.235	315.083	324.856	297.878	324.604	315.822	341.566
Abcb8	-0.752036	-0.908053	-0.156017	0.119329	0.722727	0.50877	0.948732	0.884588	407.281	625.231	388.516	334.697	562.556	NA	10.3557	157.982	105.73	53.4023	383.106	311.907	1035.56	910.935	992.928	1276.06	1040.03	895.298
Abcb9	-0.425276	-2.19581	-1.77053	0.0290175	0.87097	0.0600959	0.191448	0.99059	380.486	436.834	410.567	40.6026	NA	80.1968	NA	40.0625	37.3794	228.599	374.287	201.44	556.915	693.248	449.477	603.665	724.212	412.677
Abcc1	0.411051	-0.323701	-0.734752	-0.00706922	0.775501	0.743244	0.435976	0.998597	327.968	299.504	174.307	453.213	58.4313	194.056	178.347	548.781	579.915	552.761	356.651	227.432	2179.49	1800.1	1577.16	2208.47	1825.5	1489.83
Abcc10	0.0980371	-1.08697	-1.18501	-0.0758131	0.976006	0.453896	0.465157	0.967006	40.7281	37.9555	165.907	212.889	NA	78.2166	1.15063	43.0861	124.954	NA	203.8	179.78	545.877	415.279	497.351	582.963	431.532	356.72
Abcc12	NA	NA	NA	NA	NA	NA	NA	NA	NA	NA	NA	NA	NA	NA	NA	NA	NA	NA	NA	NA	NA	NA	NA	NA	NA	NA
Abcc2	-1.04186	-1.05096	NA	-0.135013	NA	NA	NA	NA	8.57433	NA	NA	NA	NA	NA	NA	NA	NA	NA	NA	NA	5.01725	1.67451	0.886543	NA	NA	2.33151
Abcc3	1.2048	0.713976	-0.490827	-0.357865	0.527846	0.651627	0.808831	0.548654	4.28717	NA	80.8534	353.352	NA	404.944	327.929	308.406	355.639	204.24	505.582	708.288	453.559	312.297	307.63	355.243	268.176	170.2
Abcc4	-1.25562	-0.691606	0.564018	-0.197602	0.39821	0.60579	0.735329	0.707477	230.435	164.934	183.758	175.579	90.755	178.215	29.9164	108.849	20.2917	NA	170.487	51.9845	693.384	558.45	624.126	610.289	514.572	489.616
Abcc5	-0.222024	-1.65163	-1.4296	-0.275481	0.774214	6.29386e-07	5.60221e-05	0.62274	1401.9	1332.58	997.542	951.418	262.941	470.29	275	439.932	1181.19	1030.57	626.098	1163.15	4808.53	3858.92	3349.36	4146.99	3276.65	2253.4
Abcc6	-0.744436	-0.983979	-0.239543	0.112337	NA	0.417911	NA	NA	8.57433	NA	26.2511	NA	NA	NA	NA	NA	NA	NA	2.93943	2.16602	NA	3.34903	4.43272	7.45265	4.0839	1.16575
Abcc8	-0.427385	-0.460549	NA	0.296437	NA	NA	NA	0.742989	NA	0.690101	NA	NA	NA	NA	NA	NA	NA	NA	NA	NA	2.0069	4.18628	2.65963	11.593	5.4452	3.49726
Abcc9	0.351373	-0.539663	-0.891036	0.253975	0.89585	0.729103	0.58624	0.847877	187.563	159.413	84.0035	411.513	NA	308.906	50.6277	129.258	925.942	107.742	111.698	38.9883	51.176	64.4688	18.6174	66.2458	76.2328	36.1383
Abcd1	0.364706	0.31989	-0.0448154	0.100642	0.812111	0.75086	0.984388	0.897726	374.055	432.003	516.622	133.879	640.879	400.984	438.39	380.972	61.9431	622.09	616.3	625.979	608.091	622.919	670.227	724.563	694.263	628.341
Abcd2	0.27567	-7.19815	-7.47382	-1.13964	0.862808	3.17593e-22	2.14067e-23	9.44005e-07	219.717	124.218	404.267	84.4973	NA	NA	NA	NA	265.928	175.197	359.59	223.1	389.339	367.556	431.746	182.176	179.692	127.067
Abcd3	-0.636928	-0.281792	0.355135	-0.239543	0.252074	0.611889	0.56361	0.377084	1512.3	1561.7	1197.05	887.77	708.635	857.413	1358.89	1293.34	1176.92	868.49	759.352	465.694	3007.34	3142.22	2889.24	2413.83	2631.39	2555.33
Abcd4	0.0204026	-1.18725	-1.20765	-0.0981762	0.994133	0.251796	0.291754	0.936877	335.471	307.785	585.925	249.102	80.8092	271.283	11.5063	182.171	553.216	27.1696	396.823	526.343	1278.4	1219.88	1042.57	1223.06	1260.56	799.706
Abce1	-0.36272	1.18216	1.54488	0.250827	0.69761	0.0145407	0.00145885	0.512372	1180.04	1347.77	487.221	799.981	1433.43	1958.39	2603.87	2988.06	351.367	916.271	918.082	747.276	4153.28	4444.16	3633.94	4241.39	4723.71	5775.14
Abcf1	0.500391	0.678478	0.178087	0.207496	0.146113	0.0144753	0.693563	0.491721	819.92	1017.21	1052.14	1019.45	1352	1793.04	1757.01	1397.65	1878.58	1033.38	1192.43	1453.4	4375.04	3992.04	4055.05	5023.91	4557.63	4851.86
Abcf2	0.184798	0.904418	0.719619	0.24141	0.798237	0.00588689	0.0531325	0.362387	775.977	668.708	625.826	1030.43	1368.16	1359.39	1485.46	1665.24	653.606	1117.7	1141.48	619.481	2867.86	2857.56	2828.96	3343.76	3227.64	3616.17
Abcf3	-0.337918	-0.093098	0.24482	0.0816591	0.64111	0.882978	0.707668	0.912053	684.875	1247.7	872.587	797.786	1416.65	576.229	728.348	649.315	692.054	635.206	841.656	662.802	1846.35	1658.61	1789.93	1893.8	1920.8	1803.42
Abcg1	1.50924	-0.0230333	-1.53227	0.846826	0.00713262	0.98323	0.00580022	0.0757062	1891.71	2065.47	1809.23	876.797	814.308	2867.28	1519.98	1331.89	2516.17	8459.11	3913.36	5181.12	22.0759	21.7687	15.9578	32.2948	43.5616	79.2712
Abcg2	-0.6082	-0.186232	0.421968	-0.0619784	0.480182	0.821467	0.614939	NA	1542.31	1024.11	598.525	814.247	1076.63	819.79	1080.44	494.356	694.19	867.553	776.009	207.938	1.00345	10.8843	NA	2.48422	4.0839	2.33151
Abcg3	-0.433648	-2.32908	-1.89544	-0.36662	0.877611	0.0625693	0.190071	0.448372	37.5127	10.3515	NA	190.942	NA	NA	NA	NA	32.0395	NA	43.1116	69.3126	250.863	227.734	223.409	178.864	215.085	130.564
Abcg4	-2.14386	-4.12328	-1.97942	-0.27463	0.12931	0.000140656	0.153354	0.657664	117.897	69.0101	70.353	63.6473	NA	NA	NA	NA	NA	17.8008	19.5962	NA	161.555	164.102	203.018	127.523	132.046	165.537
Abcg5	NA	NA	NA	NA	NA	NA	NA	NA	NA	NA	NA	NA	NA	NA	NA	NA	NA	NA	NA	NA	NA	NA	NA	NA	NA	NA
Abcg8	NA	NA	NA	NA	NA	NA	NA	NA	NA	NA	NA	NA	NA	NA	NA	NA	NA	NA	NA	NA	NA	NA	NA	NA	NA	NA
Abhd1	-1.29554	-2.30699	-1.01144	-0.078537	0.00438484	5.93809e-09	0.0421133	0.971555	308.676	292.603	291.912	232.642	37.2966	54.4546	60.9833	61.9835	158.062	56.213	117.577	112.633	108.373	92.9355	92.2005	91.916	98.0136	85.1
Abhd10	0.309743	0.00267645	-0.307067	-0.00822797	0.899856	1	0.871456	0.998597	380.486	251.197	166.957	121.808	121.835	363.361	149.582	287.996	447.485	NA	386.045	381.219	193.666	262.061	209.224	214.471	224.615	222.659
Abhd11	0.487974	0.384692	-0.103282	0.373507	0.545487	0.538609	0.916871	0.242149	266.876	271.9	610.076	358.839	596.745	371.281	673.118	350.736	838.368	513.412	445.813	348.729	353.214	323.181	359.936	520.857	441.061	409.179
Abhd11os	1.02066	0.539136	-0.481524	NA	0.223751	0.511634	0.626431	NA	40.7281	31.7446	101.854	69.1341	116.241	57.4249	150.732	40.8184	165.538	98.3727	134.234	125.629	NA	NA	NA	NA	NA	NA
Abhd12	-0.379317	-0.520489	-0.141172	0.131515	0.328234	0.0748703	0.760956	0.792345	3252.89	3681	2854.02	3062.75	2609.52	2797.98	1586.72	1919.22	1945.87	2344.08	2786.58	2768.17	2849.8	3138.04	2974.35	3032.4	3562.52	3271.1
Abhd12b	1.08855	NA	-1.09395	NA	NA	NA	NA	NA	NA	NA	NA	NA	NA	NA	NA	NA	NA	11.2426	NA	NA	NA	NA	NA	NA	NA	NA
Abhd13	-0.717444	0.20748	0.924924	-0.158258	0.505256	0.839127	0.277717	0.735946	480.163	411.99	407.417	387.371	93.2414	501.973	734.101	645.535	84.3707	400.986	228.296	264.254	727.501	712.505	702.142	645.068	619.392	642.33
Abhd14a	-1.23848	-0.425008	0.813473	0.00880168	0.0195508	0.496043	0.168462	0.998597	805.987	722.536	681.479	857.044	341.264	722.761	645.503	545.001	102.526	414.102	367.429	363.891	319.097	288.854	482.279	380.085	325.351	391.693
Abhd14b	-1.72065	-3.12355	-1.4029	-0.346312	0.205355	0.00199674	0.301523	0.293549	754.541	448.566	457.819	207.402	NA	65.3455	2.30126	26.4564	7.47589	89.9407	115.618	179.78	452.556	404.395	471.641	307.215	358.022	360.218
Abhd15	0.382804	0.752139	0.369334	0.043673	0.834937	0.458008	0.792732	0.988878	93.2459	80.7418	94.504	96.5683	118.727	23.762	431.486	93.7311	63.0111	194.872	173.426	64.9806	7.02415	4.18628	1.77309	10.7649	1.3613	2.33151
Abhd16a	-0.923455	-0.405295	0.518159	-0.0667903	0.0421724	0.415221	0.330576	0.961902	1942.09	1871.55	1901.63	1209.3	1189.14	1002.96	1621.24	1371.2	396.222	1085.85	1066.03	1031.02	2556.79	2235.47	3190.67	2717.73	2463.95	2411.94
Abhd16b	NA	NA	NA	NA	NA	NA	NA	NA	NA	NA	NA	NA	NA	NA	NA	NA	NA	NA	NA	NA	NA	NA	NA	NA	NA	NA
Abhd17a	-0.0829744	0.275886	0.358861	0.792185	0.963735	0.767764	0.735191	2.42032e-07	216.502	216.002	551.273	114.126	444.451	304.946	344.038	257.005	118.546	146.154	381.146	385.551	2829.73	2815.69	2956.62	5379.99	4648.84	5256.38
Abhd17b	-0.326696	-0.89124	-0.564545	-0.505959	0.736488	0.0849667	0.3871	0.0387193	300.102	312.616	369.616	374.202	265.427	134.651	96.6528	212.407	318.259	162.081	200.861	389.883	526.811	553.427	602.849	344.478	383.887	425.5
Abhd17c	0.543358	0.166063	-0.377295	0.0217852	0.657895	0.873063	0.731726	0.991811	51.446	132.499	226.81	186.552	116.863	158.413	295.712	107.337	97.1866	182.692	248.872	372.555	479.649	582.731	777.498	555.637	624.837	692.457
Abhd2	0.618301	1.90536	1.28705	0.233697	0.762296	0.0663905	0.315139	0.570655	60.0203	69.0101	7.35031	NA	101.322	171.285	230.126	238.107	92.9146	74.0137	19.5962	54.1505	1202.13	1007.22	875.018	1261.98	1229.25	1177.41
Abhd3	-2.35858	-1.28621	1.07237	-0.214365	0.0899259	0.364098	0.530116	0.866887	303.317	389.217	329.714	138.268	136.132	NA	142.678	NA	2.13597	NA	45.0712	6.49806	45.1553	76.1903	91.3139	50.5124	70.7876	53.6246
Abhd4	-0.605448	-0.024767	0.580681	-0.036563	0.242668	0.972448	0.232538	0.985701	4281.81	5461.46	4392.34	2188.15	4823.07	3673.21	3713.08	3829.37	1771.79	2389.99	4046.61	2393.45	9704.37	9398.2	11911.6	9248.74	9168.36	11765.9
Abhd5	-0.0264437	0.552814	0.579257	0.0457576	0.99145	0.625483	0.663659	0.980099	542.326	855.725	486.17	542.099	704.905	1173.25	669.666	1251.01	725.161	9.36883	1072.89	567.497	676.325	654.735	575.366	686.472	646.618	637.667
Abhd6	-1.68903	-1.52192	0.167114	-0.0129506	0.00132069	0.0026991	0.866743	0.99424	644.147	1260.81	551.273	479.55	372.966	163.364	306.067	123.967	174.081	254.832	252.791	173.282	704.422	673.992	711.008	703.861	645.256	719.27
Abhd8	-0.285652	0.805482	1.09113	-0.00785919	0.784547	0.138272	0.0449469	0.998597	275.45	435.454	325.514	263.368	931.792	347.519	654.708	398.357	255.248	311.045	353.711	136.459	902.102	953.635	1268.64	1169.24	1057.73	877.812
Abi1	0.254457	0.191111	-0.0633459	-0.0080796	0.744822	0.730663	0.940303	0.998177	1185.4	1343.63	1040.59	1369.51	1469.48	1188.1	1944.56	1059.01	1119.25	2482.74	1110.12	1208.64	2312.95	2333.43	2364.41	2044.51	2119.54	2805.97
Abi2	-1.32131	-1.09448	0.22683	-0.0850682	0.00733621	0.0218736	0.779721	0.946705	632.357	674.229	817.984	1100.66	430.775	257.422	379.708	393.822	503.021	138.659	248.872	350.895	1695.83	1481.94	1589.57	1397.79	1219.73	1852.38
Abi3	2.28986	2.02058	-0.269282	-0.0513718	0.00177947	0.00443755	0.835357	NA	81.4561	10.3515	13.6506	39.5052	221.915	172.275	210.565	91.4634	191.169	118.984	286.104	259.922	2.0069	1.67451	1.77309	3.31229	NA	NA
Abi3bp	0.256016	-3.87175	-4.12776	-0.158465	0.86945	2.27769e-11	2.47071e-12	0.93324	1760.95	777.744	3385.34	6235.24	234.968	55.4447	218.619	129.258	4858.26	4277.81	2431.89	3171.05	12.0414	5.8608	11.5251	7.45265	1.3613	11.6575
Abl1	-0.0675758	-0.663421	-0.595845	0.917528	0.972332	0.409541	0.53101	5.25792e-08	560.547	459.607	848.436	734.139	421.451	662.366	127.72	363.586	1058.37	159.27	499.703	755.941	4541.62	4510.3	4248.31	8504.3	7589.25	9994
Abl2	0.623538	0.546864	-0.0766735	0.339275	0.611839	0.542183	0.962148	0.57927	333.327	216.692	140.706	377.494	409.019	297.025	276.151	640.244	787.104	100.246	205.76	628.145	790.719	608.686	374.121	1030.12	709.238	608.523
Ablim1	-0.633708	-1.46608	-0.832369	0.46531	0.289645	0.000344987	0.0980574	0.460643	1699.86	1247.7	1607.62	1816.14	790.065	346.529	524.687	560.119	1400.13	1318.19	821.08	502.516	342.177	205.965	126.776	491.875	340.325	205.173
Ablim2	0.0475228	-2.11304	-2.16056	0.688323	0.988318	0.0983913	0.119366	0.0150439	40.7281	54.518	91.3538	13.1684	NA	NA	NA	NA	NA	186.44	24.4952	NA	518.784	491.47	380.327	934.066	879.4	571.219
Ablim3	-1.63081	-2.04182	-0.41101	0.170931	0.313032	0.103052	0.844529	0.900519	71.81	24.8436	2.10009	290.802	NA	NA	4.60252	NA	NA	NA	30.3741	NA	NA	5.8608	6.2058	4.96843	5.4452	10.4918
Abo	NA	NA	NA	NA	NA	NA	NA	NA	NA	NA	NA	NA	NA	NA	NA	NA	NA	NA	NA	NA	NA	NA	NA	NA	NA	NA
Abr	0.928395	0.511106	-0.417289	-0.207142	0.427896	0.623626	0.747465	0.538582	459.799	393.357	172.207	199.721	433.883	772.266	56.3808	572.213	715.549	1234.81	215.558	381.219	4048.92	3482.15	3990.33	3448.92	3095.6	3360.87
Abra	NA	NA	NA	NA	NA	NA	NA	NA	NA	NA	NA	NA	NA	NA	NA	NA	NA	NA	NA	NA	NA	NA	NA	NA	NA	NA
Abracl	1.87041	2.53231	0.661899	0.322976	0.00251233	5.02561e-06	0.425446	0.347592	110.395	35.8852	165.907	294.094	863.415	1174.24	738.704	1236.65	443.213	670.808	437.975	901.064	2049.05	2942.96	2170.26	2757.48	3258.95	3113.73
Abt1	-0.0423146	0.287078	0.329393	0.0532451	0.986456	0.840115	0.844113	0.967713	280.809	279.491	374.866	165.702	160.997	494.052	247.385	503.427	1.06798	366.321	380.166	314.073	686.36	711.668	781.044	714.626	755.522	797.375
Abtb1	-0.952048	-0.984813	-0.0327655	-0.188162	0.28812	0.180505	0.990209	0.791991	795.269	568.643	764.432	804.37	163.483	354.45	646.653	231.304	584.187	77.7613	462.47	305.409	1371.72	1111.04	1604.64	1441.67	1176.16	913.95
Abtb2	-2.33481	-0.86735	1.46746	0.336026	0.0169009	0.442241	0.183576	0.392987	476.947	396.118	661.528	372.008	276.616	142.572	224.373	284.217	33.1075	NA	119.537	110.467	454.563	376.765	537.245	544.872	547.243	677.302
Acaa1a	-0.0162505	0.116611	0.132862	-0.0595843	0.985812	0.815199	0.819723	0.966495	1075.01	729.437	1172.9	990.923	1268.08	1243.55	776.675	1018.19	1236.73	656.755	932.779	1096.01	1261.34	1023.96	1216.34	1231.34	1057.73	1058.5
Acaa1b	-1.52322	-0.115199	1.40802	NA	0.364121	0.953759	0.360356	NA	30.0102	32.4347	16.8007	86.692	129.295	11.881	NA	5.29127	5.33992	3.74753	NA	17.3282	NA	NA	NA	NA	NA	NA
Acaa2	-0.558296	-0.248864	0.309432	-0.260812	0.215384	0.588402	0.53983	0.573357	2447.97	2411.21	2655.56	2406.53	2094.82	1655.42	3081.38	1487.6	1171.58	2303.79	1797.95	1405.75	1612.54	1511.25	2266.89	1380.4	1380.36	1661.2
Acaca	-0.674826	-1.05795	-0.383123	0.100844	0.672408	0.293674	0.796364	0.927746	636.644	866.077	804.334	165.702	229.995	337.619	12.6569	461.097	618.363	376.627	116.597	316.239	1141.93	839.768	1128.57	1148.54	921.6	1285.83
Acacb	-0.666485	1.00407	1.67055	-0.423522	0.781267	0.485384	0.242347	0.443652	19.2922	56.5883	16.8007	72.4262	235.59	158.413	14.9582	55.1804	NA	NA	8.81829	67.1466	302.039	277.969	211.884	216.127	228.698	107.249
Acad10	-0.489734	-2.79076	-2.30103	NA	0.85882	0.018885	0.0890679	NA	37.5127	53.1378	46.2019	74.621	0.621609	NA	NA	NA	NA	59.9605	65.6472	NA	NA	NA	NA	NA	NA	NA
Acad11	-1.00345	-0.31781	0.685641	-0.330064	0.280949	0.746131	0.473316	0.187173	336.543	147.682	141.756	279.829	267.292	134.651	217.469	91.4634	37.3794	52.4654	175.386	155.953	1286.42	1306.96	1485.85	1055.79	1022.34	1124.95
Acad12	-0.595037	-4.38712	-3.79208	-0.416086	0.79183	8.44332e-06	0.000344823	0.25879	126.471	64.1794	131.256	15.3631	NA	NA	NA	1.51179	5.33992	9.36883	96.0213	88.8068	765.633	652.223	739.377	650.037	530.907	377.704
Acad8	-0.193032	-0.0324431	0.160589	0.00788566	0.874352	0.972769	0.869306	0.998177	536.968	728.747	350.715	323.723	547.016	539.596	361.297	447.49	654.674	171.45	518.319	342.231	919.16	916.796	862.606	992.859	891.652	827.685
Acad9	-0.208816	-0.332793	-0.123977	0.0240927	0.887589	0.697131	0.920886	0.988878	416.927	657.666	277.212	178.871	272.265	338.609	89.7491	493.6	323.599	373.816	262.589	350.895	1568.39	1589.11	1474.32	1473.14	1696.18	1546.95
Acadl	-0.0333319	0.463692	0.497024	0.0238287	0.973458	0.26685	0.274979	0.988878	1495.15	1874.31	1494.21	1824.92	1816.34	1567.3	3937.45	1976.67	1637.22	1541.17	1900.83	1453.4	2555.79	2916.16	2791.72	2349.24	2960.83	3104.4
Acadm	-0.617745	-0.839478	-0.221733	-0.0676236	0.112046	0.00855772	0.666648	0.950132	2005.32	1963.34	1193.9	1347.57	841.037	1058.4	826.152	873.06	798.852	1136.44	1423.66	849.079	2317.97	2424.69	2297.03	1986.55	2232.53	2483.05
Acads	0.0867217	0.791388	0.704666	-0.073388	0.963735	0.310703	0.43701	0.939928	422.286	380.936	305.563	57.0631	282.211	410.885	764.018	665.944	154.858	280.128	396.823	413.71	2268.8	2397.07	2754.49	2423.77	2458.51	2149.65
Acadsb	-0.789805	-0.884604	-0.0947987	-0.0483305	0.16784	0.0645579	0.91893	0.974556	1520.87	1648.65	1200.2	644.155	800.633	881.175	300.314	668.212	624.771	786.981	649.614	777.601	817.812	718.366	741.15	708.83	684.734	803.204
Acadvl	-0.498097	0.253262	0.75136	0.118216	0.38253	0.628234	0.0914201	0.854266	1956.02	2097.91	1298.9	1997.21	1999.1	2930.65	1784.63	2090.05	2102.86	899.407	1255.14	896.732	3619.44	3488.85	4300.62	4056.73	3804.84	4583.74
Acan	NA	1.09859	1.09649	0.257667	NA	NA	NA	0.845882	NA	NA	NA	NA	12.4322	NA	NA	NA	NA	NA	NA	NA	164.566	48.5609	50.533	199.565	77.5941	74.6082
Acap1	0.926468	-0.163899	-1.09037	1.23171	NA	NA	NA	0.00102156	NA	8.97131	NA	NA	NA	NA	NA	NA	NA	113.363	NA	NA	24.0828	30.1412	18.6174	99.3687	103.459	50.1274
Acap2	0.900895	-0.479219	-1.38011	-0.0963459	0.111044	0.405377	0.00418222	0.872634	927.1	712.874	715.08	837.291	1015.09	386.133	333.682	520.057	2408.3	1056.8	1170.87	1483.72	3075.57	2973.1	2787.29	2746.72	2632.76	2859.59
Acap3	-0.465264	-0.809074	-0.34381	0.209331	0.773223	0.384135	0.796364	0.578597	526.25	445.115	579.624	494.913	155.402	164.354	448.745	315.209	22.4277	305.424	579.067	513.346	2666.17	2241.34	2515.12	3177.31	2619.14	2854.93
Acat1	-0.349073	-0.269003	0.08007	0.0874136	0.21364	0.291117	0.836363	0.92593	2378.31	2537.5	3044.08	2305.57	2362.12	1988.09	2120.61	2034.12	1595.57	2263.51	2352.52	1830.29	2229.67	2743.69	2383.91	2266.43	2847.84	2738.35
Acat2	-1.96169	-1.24122	0.720471	NA	0.00140059	0.052272	0.381415	NA	1079.29	1289.8	1138.25	697.926	384.776	523.754	74.7909	683.33	325.735	179.881	267.488	199.274	NA	NA	NA	NA	NA	NA
Acat3	0.39312	1.28177	0.888651	0.154118	0.481933	8.86687e-05	0.0175974	0.945426	514.46	661.117	601.675	330.308	1067.92	1342.55	1076.99	1745.36	805.26	501.232	692.725	788.431	46.1587	19.2569	16.8443	37.2633	34.0325	26.8123
Acbd3	0.972429	0.50742	-0.465009	0.176603	0.274971	0.552821	0.651557	0.659732	455.511	359.543	441.019	284.218	111.89	822.76	283.055	1043.89	1086.14	788.855	482.066	855.577	2555.79	2667.5	2210.15	2933.86	2711.71	2809.46
Acbd4	-1.07222	-0.700634	0.371581	0.0169953	0.291665	0.445746	0.7668	0.991811	520.891	542.419	796.984	415.902	163.483	419.796	400.419	338.641	19.2237	391.617	361.55	216.602	724.491	639.664	681.752	722.079	694.263	653.987
Acbd5	0.286743	-0.46383	-0.750573	-0.0685361	0.81568	0.51554	0.293872	0.957705	889.587	832.262	425.268	558.56	201.401	680.188	360.147	681.818	1451.39	725.147	495.784	669.3	1027.53	938.565	1070.94	965.532	852.174	1067.83
Acbd6	0.306433	0.320563	0.0141298	-0.00868659	0.803984	0.686285	0.999772	0.997852	240.081	182.877	332.864	217.279	264.184	421.776	204.812	341.665	441.077	83.3826	314.519	381.219	940.233	915.959	1074.49	1006.94	883.484	1020.03
Acbd7	-0.911457	-0.924206	NA	-0.0749902	NA	NA	NA	NA	4.28717	NA	NA	NA	NA	NA	NA	NA	NA	NA	NA	NA	NA	3.34903	0.886543	NA	1.3613	NA
Accs	0.16082	0.838559	0.677739	-0.191795	0.954975	0.524156	0.679829	0.832883	31.082	3.4505	116.555	267.758	339.399	294.055	4.60252	262.296	113.206	143.343	71.5261	158.119	235.811	296.389	204.791	249.25	225.976	155.045
Accsl	NA	NA	NA	-0.0486839	NA	NA	NA	NA	NA	NA	NA	NA	NA	NA	NA	NA	NA	NA	NA	NA	NA	0.837257	NA	NA	NA	NA
Acd	-0.0255329	0.890925	0.916458	0.14594	0.989474	0.266483	0.300138	0.79399	355.835	509.985	266.711	441.142	1362.57	521.774	755.963	463.364	60.8751	735.453	322.357	424.54	1630.61	1340.45	1502.69	1851.57	1579.11	1548.12
Ace	-0.265563	-1.39227	-1.1267	NA	0.888494	0.0963156	0.251443	NA	425.501	134.57	1445.91	1458.4	688.121	152.473	194.456	114.896	625.839	710.157	522.238	953.048	NA	NA	NA	NA	NA	NA
Ace2	-0.859982	-2.14719	-1.2872	0.0524589	0.709024	0.0894257	0.423082	NA	249.727	97.9943	316.063	131.684	NA	NA	NA	NA	NA	263.264	NA	NA	NA	NA	NA	0.828072	NA	NA
Ace3	NA	NA	NA	-0.0380426	NA	NA	NA	NA	NA	NA	NA	NA	NA	NA	NA	NA	NA	NA	NA	NA	2.0069	NA	1.77309	NA	1.3613	1.16575
Acer1	-0.441285	-0.8422	-0.400915	-0.0623286	NA	NA	NA	NA	2.14358	1.3802	2.10009	3.2921	NA	NA	NA	NA	3.20395	NA	NA	NA	NA	5.02354	3.54617	2.48422	1.3613	2.33151
Acer2	0.315591	0.275509	-0.0400825	-0.377946	0.912082	0.878651	0.995971	0.661738	382.63	164.244	50.4021	NA	247.4	303.956	136.925	122.455	763.609	74.9506	3.91924	4.33204	39.1346	43.5373	46.1002	39.7475	21.7808	24.4808
Acer3	0.10276	-0.409867	-0.512627	0.211502	0.926414	0.439407	0.367455	0.744653	687.018	776.363	945.04	1445.23	578.718	787.117	739.854	766.479	1072.26	1573.03	970.991	530.675	243.838	259.55	222.522	236.829	284.512	335.737
Ache	0.989217	NA	-0.996816	0.314506	NA	NA	NA	0.724564	NA	NA	NA	NA	NA	NA	NA	NA	NA	NA	3.91924	2.16602	56.1932	61.1197	31.029	62.1054	65.3424	72.2767
Acin1	0.706155	0.0414018	-0.664753	-0.050056	0.0326802	0.93399	0.043074	0.967514	349.404	276.73	364.365	476.257	408.397	326.728	439.54	334.106	690.986	560.256	476.187	682.296	8271.44	7437.35	7916.83	8486.09	7184.94	7104.1
Ackr1	0.143144	1.29934	1.1562	NA	0.924923	0.0305271	0.0849169	NA	404.065	280.181	221.559	352.255	1425.97	499.992	1013.7	355.271	177.285	584.615	391.924	244.76	NA	NA	NA	NA	NA	NA
Ackr2	-1.33935	-3.53312	-2.19377	-0.0620894	0.45907	0.00156722	0.105187	NA	120.041	48.3071	313.963	141.56	NA	NA	2.30126	NA	NA	0.936883	39.1924	119.131	NA	NA	1.77309	NA	NA	NA
Ackr3	-0.804637	-2.59015	-1.78551	0.00765979	0.520107	0.000314436	0.0317806	0.998597	1541.24	607.289	3179.53	2880.59	304.589	400.984	24.1632	337.13	570.304	1517.75	705.463	1589.86	916.15	470.538	144.507	838.837	435.616	277.449
Ackr4	-0.684924	-1.3293	-0.644377	-0.546943	0.659673	0.157127	0.623119	0.266218	35.3691	15.1822	115.505	37.3105	20.5131	12.8711	24.1632	11.3384	30.9715	10.3057	21.5558	54.1505	293.007	148.194	305.857	145.741	106.181	207.504
Acly	-0.613499	-0.672646	-0.0591465	-0.237598	0.113465	0.0439081	0.931236	0.538437	3291.47	3343.54	2581.01	2414.21	2344.71	1845.52	1105.75	1933.58	2331.41	2077.07	1549.08	1583.36	8128.95	7196.22	9886.73	7053.52	6467.54	7619.36
Acmsd	-0.691688	-0.92183	-0.230143	NA	NA	NA	NA	NA	11.7897	0.690101	NA	NA	NA	NA	NA	NA	NA	NA	1.95962	NA	NA	NA	NA	NA	NA	NA
Sdhaf3	0.140964	-0.0441711	-0.185136	NA	0.963735	0.984336	0.936789	NA	70.7382	118.007	82.9535	97.6657	280.967	39.6034	NA	32.5035	310.783	13.1164	52.9097	47.6524	NA	NA	NA	NA	NA	NA
Acnat1	NA	NA	NA	-0.0998135	NA	NA	NA	NA	NA	NA	NA	NA	NA	NA	NA	NA	NA	NA	NA	NA	4.0138	0.837257	NA	0.828072	NA	NA
Acnat2	NA	NA	NA	NA	NA	NA	NA	NA	NA	NA	NA	NA	NA	NA	NA	NA	NA	NA	NA	NA	NA	NA	NA	NA	NA	NA
Aco1	0.269555	-0.154322	-0.423877	0.0292008	0.790758	0.833188	0.544595	0.98579	659.152	580.375	1375.56	546.489	408.397	714.841	999.897	705.251	1126.72	1245.12	872.03	597.821	2833.74	2721.08	2758.92	2808.82	2615.06	3067.1
Aco2	-0.495675	0.423418	0.919093	0.151023	0.190334	0.206784	0.00198513	0.726899	2671.98	2861.85	2198.79	1731.65	3019.16	3374.21	2790.28	3569.34	1574.21	1939.35	2036.04	1126.33	11013.9	11531.5	9656.23	12195	12506.3	11241.4
Acot1	-1.81805	-1.07693	0.741126	NA	0.000781697	0.060176	0.291754	NA	932.459	2036.49	548.123	784.618	241.806	404.944	629.394	678.039	300.104	363.51	278.266	190.61	NA	NA	NA	NA	NA	NA
Acot10	0.425018	0.313807	-0.111211	-0.16205	NA	NA	NA	0.838597	NA	NA	NA	NA	0.621609	NA	NA	NA	NA	NA	0.97981	NA	1007.46	1111.04	1130.34	710.486	939.297	1220.54
Acot11	0.254829	-0.688566	-0.943395	-0.312525	0.931474	0.657094	0.576734	0.788121	210.071	200.819	112.355	346.768	374.209	NA	NA	34.0153	562.828	193.935	155.79	218.768	26.0897	13.3961	50.533	17.3895	16.3356	25.6466
Acot12	0.206067	0.706253	0.500186	NA	NA	0.587368	NA	NA	NA	NA	1.05004	NA	NA	10.8909	NA	3.77948	NA	NA	3.91924	NA	NA	NA	NA	NA	NA	NA
Acot13	-0.00137498	0.0887982	0.0901731	-0.128898	1	0.89699	0.918909	0.917211	448.009	643.174	411.617	385.176	858.442	378.212	434.938	340.153	559.624	361.637	565.35	400.713	158.545	210.151	213.657	144.085	185.137	198.178
Acot2	-0.0806966	-0.541533	-0.460836	0.00213564	0.934949	0.201647	0.351145	0.999187	1031.06	1566.53	958.69	1128.09	569.394	811.869	1083.89	724.904	956.914	789.792	1027.82	1650.51	359.235	294.714	335.113	404.099	304.931	278.615
Acot3	1.02443	NA	-1.03131	-0.0693019	NA	NA	NA	0.966702	NA	NA	NA	NA	NA	NA	NA	NA	7.47589	NA	NA	NA	285.983	301.412	325.361	308.871	313.099	243.642
Acot4	0.630598	0.614109	-0.0164896	0.0732255	NA	NA	NA	NA	NA	NA	NA	NA	NA	NA	NA	33.2594	NA	NA	NA	34.6563	NA	NA	NA	3.31229	NA	NA
Acot5	NA	NA	NA	-0.0636334	NA	NA	NA	NA	NA	NA	NA	NA	NA	NA	NA	NA	NA	NA	NA	NA	2.0069	NA	NA	NA	NA	NA
Acot6	-0.105477	-0.648901	-0.543424	0.0350595	0.974374	0.685517	0.783844	NA	26.7948	55.2081	29.4012	NA	NA	NA	1.15063	28.7241	NA	78.6981	NA	15.1621	NA	0.837257	NA	0.828072	NA	1.16575
Acot7	1.56437	3.35225	1.78788	0.591714	5.1644e-05	1.24004e-22	1.74703e-06	0.0548058	177.917	84.1923	161.707	294.094	2091.72	1792.05	1832.95	2130.12	527.584	646.449	562.411	454.864	304.045	461.328	293.446	478.626	633.005	577.048
Acot8	0.677622	1.07628	0.398659	0.212289	0.448971	0.0818297	0.663775	0.684118	125.4	207.03	86.1036	51.5763	277.238	308.906	132.322	326.547	275.54	194.872	124.436	184.112	266.918	275.457	281.034	341.166	334.88	290.272
Acot9	-0.236545	0.843627	1.08017	NA	0.777553	0.0401189	0.00926917	NA	1040.71	817.77	977.591	994.215	1161.17	1765.32	2285.15	1782.4	639.722	455.325	1258.08	881.57	NA	NA	NA	NA	NA	NA
Acox1	-0.195494	0.00914322	0.204637	-0.0360506	0.844153	0.992971	0.784351	0.983657	875.654	1008.93	672.028	648.544	585.556	1227.7	556.904	857.186	1008.18	391.617	674.109	712.62	3375.61	3158.97	3700.43	3153.3	3099.68	3715.25
Acox2	NA	1.09193	1.08976	0.0215667	NA	NA	NA	NA	NA	NA	NA	NA	11.8106	NA	NA	NA	NA	NA	NA	NA	NA	0.837257	2.65963	1.65614	1.3613	1.16575
Acox3	1.05728	-0.36344	-1.42072	-0.237708	0.33394	0.743645	0.114805	0.517035	252.943	262.928	229.96	335.794	454.396	40.5934	256.59	58.9599	1071.19	583.678	195.962	630.311	1566.39	1335.42	1489.39	1379.57	1181.61	1120.29
Acoxl	NA	NA	NA	0.0235866	NA	NA	NA	NA	NA	NA	NA	NA	NA	NA	NA	NA	NA	NA	NA	NA	NA	0.837257	NA	1.65614	NA	NA
Acp1	0.300287	0.972479	0.672191	0.022202	0.441972	3.27238e-05	0.0117345	0.991811	1162.89	1032.39	1176.05	1140.16	1601.27	2267.29	2793.73	2262.4	1643.63	1112.08	1487.35	1325.6	1391.79	1908.94	1767.77	1288.48	1856.81	2014.42
Acp2	0.038755	-1.00806	-1.04682	-0.101746	0.967085	0.00121244	0.00136821	0.856368	1622.69	1921.93	1528.86	1567.04	1038.09	852.462	478.662	885.154	1517.61	1944.97	2078.18	1284.45	2268.8	2351.02	2477	2166.24	2239.34	2188.12
Acp5	1.54142	0.878684	-0.662736	-0.141821	0.000955631	0.0790307	0.263874	0.93324	203.64	115.937	285.612	382.981	590.529	541.576	437.239	293.288	742.249	776.676	938.658	548.003	10.0345	3.34903	2.65963	4.96843	2.7226	2.33151
Acp6	-0.173459	0.204575	0.378034	0.135523	0.920202	0.842613	0.735191	0.783779	533.752	643.864	383.266	300.679	346.858	769.295	391.214	667.456	981.477	122.732	311.579	216.602	1178.05	1183.04	1090.45	1268.61	1236.06	1304.48
Acpp	3.45425	NA	-3.46272	NA	0.0044729	1	0.0042556	NA	NA	NA	NA	NA	NA	NA	NA	NA	NA	236.094	82.304	45.4864	NA	NA	NA	NA	NA	NA
Acpt	NA	NA	NA	0.0621851	NA	NA	NA	NA	NA	NA	NA	NA	NA	NA	NA	NA	NA	NA	NA	NA	1.00345	1.67451	0.886543	4.14036	1.3613	NA
Acr	-0.833207	-0.847615	NA	NA	NA	NA	NA	NA	NA	2.7604	NA	NA	NA	NA	NA	NA	NA	NA	NA	NA	NA	NA	NA	NA	NA	NA
Acrbp	-0.662124	-3.36555	-2.70343	-0.388064	0.749958	0.000553611	0.0127523	0.60498	155.41	115.937	168.007	72.4262	NA	NA	1.15063	18.1415	58.7391	77.7613	97.981	51.9845	222.766	174.149	125.003	179.692	121.156	59.4534
Acrv1	NA	NA	NA	NA	NA	NA	NA	NA	NA	NA	NA	NA	NA	NA	NA	NA	NA	NA	NA	NA	NA	NA	NA	NA	NA	NA
Acsbg1	-3.23756	1.06391	4.30147	0.112792	0.000837347	0.364983	2.79058e-06	NA	674.157	1324.99	582.775	296.289	1141.9	1445.52	879.08	3616.96	108.934	NA	25.475	4.33204	NA	1.67451	0.886543	1.65614	5.4452	NA
Acsbg2	NA	NA	NA	NA	NA	NA	NA	NA	NA	NA	NA	NA	NA	NA	NA	NA	NA	NA	NA	NA	NA	NA	NA	NA	NA	NA
Acsf2	0.984758	0.145766	-0.838993	0.0230904	0.202896	0.87753	0.268293	0.988878	47.1588	68.32	57.7524	28.5316	79.566	57.4249	33.3682	54.4245	98.2545	47.781	125.416	149.455	1129.88	1058.29	968.992	1160.96	1109.46	939.597
Acsf3	-0.26033	0.469989	0.730318	0.018262	0.88482	0.641362	0.487728	0.991811	82.5279	80.7418	179.558	319.334	177.159	209.898	384.31	182.927	291.56	45.9072	59.7684	142.957	535.842	524.96	652.496	609.461	562.217	564.224
Acsl1	-1.39801	-1.91413	-0.516113	0.137365	0.243335	0.0400198	0.730592	0.839687	562.69	468.578	496.671	325.918	56.5664	174.255	4.60252	137.573	12.8158	173.323	243.973	149.455	1041.58	1023.13	781.931	1006.11	1101.29	1046.85
Acsl3	-1.56708	-1.04089	0.526187	-0.365191	0.00797923	0.0836556	0.517452	0.384728	1061.07	962.001	940.84	346.768	445.694	361.381	307.218	423.302	387.678	82.4457	235.154	337.899	1278.4	1407.43	1922.91	972.985	1022.34	1473.51
Acsl4	0.573076	1.62593	1.05285	0.613685	0.156996	1.39096e-08	0.00105593	0.0567095	585.198	668.018	517.672	492.718	1185.41	1847.5	2121.76	1989.52	872.543	961.242	554.572	1007.2	2371.15	2849.18	1573.61	2902.39	3422.31	4753.94
Acsl5	0.540619	0.872411	0.331792	0.0444625	0.437646	0.0703117	0.639728	0.98579	704.167	578.305	790.683	1384.88	1693.89	1613.84	1439.44	1735.54	806.328	2122.04	1410.93	764.605	1162	1610.04	961.899	1021.01	1557.33	1291.65
Acsl6	-1.17283	-1.17718	NA	0.475502	NA	NA	NA	0.490526	NA	24.8436	NA	NA	NA	NA	NA	NA	NA	NA	NA	NA	33.1139	21.7687	31.029	38.9194	46.2842	53.6246
Acsm1	NA	NA	NA	NA	NA	NA	NA	NA	NA	NA	NA	NA	NA	NA	NA	NA	NA	NA	NA	NA	NA	NA	NA	NA	NA	NA
Acsm2	NA	NA	NA	NA	NA	NA	NA	NA	NA	NA	NA	NA	NA	NA	NA	NA	NA	NA	NA	NA	NA	NA	NA	NA	NA	NA
Acsm3	-0.127677	-0.125791	0.00188629	NA	0.963735	0.939323	1	NA	17.1487	68.32	24.151	83.3999	112.511	4.95042	29.9164	24.9446	65.147	5.6213	60.7482	41.1544	NA	NA	NA	NA	NA	NA
Acsm4	NA	NA	NA	NA	NA	NA	NA	NA	NA	NA	NA	NA	NA	NA	NA	NA	NA	NA	NA	NA	NA	NA	NA	NA	NA	NA
Acsm5	NA	NA	NA	NA	NA	NA	NA	NA	NA	NA	NA	NA	NA	NA	NA	NA	NA	NA	NA	NA	NA	NA	NA	NA	NA	NA
Acss1	-1.42963	-0.957046	0.472586	-0.350824	0.104347	0.266215	0.693563	0.593605	832.782	788.095	475.67	501.497	535.206	148.513	428.034	126.235	29.9036	267.012	210.659	348.729	302.039	229.408	464.549	310.527	168.801	256.466
Acss2	-1.82692	-3.23151	-1.4046	-0.648517	0.124058	0.000454191	0.255229	0.0887566	888.515	776.363	1048.99	668.297	NA	44.5538	126.569	21.1651	101.458	432.84	68.5867	99.6369	226.78	174.987	342.206	158.99	117.072	153.879
Acss2os	-1.71291	-2.53774	-0.824826	NA	0.290734	0.0367002	0.657434	NA	163.984	134.57	173.257	137.171	NA	NA	23.0126	NA	NA	56.213	14.6971	17.3282	NA	NA	NA	NA	NA	NA
Acss3	-0.887592	-2.70688	-1.81929	-0.0462689	0.697961	0.0248291	0.214696	NA	16.0769	29.6743	174.307	42.7973	NA	NA	NA	NA	57.6711	NA	NA	38.9883	NA	5.02354	NA	1.65614	NA	1.16575
Acta1	-1.13772	-1.14345	NA	-0.244349	NA	NA	NA	0.865771	16.0769	1.3802	NA	NA	NA	NA	NA	NA	NA	NA	NA	NA	86.2967	16.7451	86.8812	49.6843	16.3356	69.9452
Acta2	-2.57592	-0.330357	2.24556	NA	0.00235648	0.789755	0.010413	NA	12924.7	2302.18	1485.81	1875.4	5551.59	2587.09	474.059	5653.35	212.529	744.822	967.072	342.231	NA	NA	NA	NA	NA	NA
Actb	0.93037	1.57312	0.642749	0.657666	0.00149172	9.90708e-10	0.0461979	3.90359e-05	77868.9	73992.6	83331.5	113792	204445	263268	297846	290643	127856	181058	136902	226011	116933	129571	107633	186546	186147	198144
Actbl2	NA	NA	NA	-0.0486839	NA	NA	NA	NA	NA	NA	NA	NA	NA	NA	NA	NA	NA	NA	NA	NA	NA	0.837257	NA	NA	NA	NA
Actc1	-1.11129	-1.11802	NA	-0.000228101	NA	NA	NA	0.999883	13.9333	NA	NA	NA	NA	NA	NA	NA	NA	NA	NA	NA	44.1518	5.02354	23.0501	67.0739	NA	4.66301
Actg1	0.618877	1.61129	0.992414	0.6712	0.0531274	6.60278e-11	0.000315366	0.00112686	14038.3	13895.9	16667.4	20012.7	37049.2	47973.5	54779.1	60817.9	23045	20176.7	23167.6	33456.3	75329	92577.1	80025.6	116458	129673	162518
Actg2	-0.427297	1.75067	2.17797	-0.069843	0.879576	0.19003	0.113253	0.983657	226.148	27.604	1.05004	NA	427.667	305.936	677.72	546.513	NA	NA	84.2636	45.4864	413.421	94.61	775.725	279.06	95.291	701.783
Actl10	NA	NA	NA	-0.00985657	NA	NA	NA	0.998597	NA	NA	NA	NA	NA	NA	NA	NA	NA	NA	NA	NA	NA	9.20982	8.86543	9.93687	2.7226	4.66301
Actl11	NA	NA	NA	-0.049407	NA	NA	NA	NA	NA	NA	NA	NA	NA	NA	NA	NA	NA	NA	NA	NA	NA	NA	0.886543	NA	NA	NA
Actl6a	0.863299	1.45837	0.595068	0.0663752	0.162854	0.00205561	0.362862	0.961609	374.055	478.24	290.862	537.71	1238.87	958.401	1655.75	992.492	1524.01	461.883	654.513	506.848	1709.88	1669.49	1501.8	1605.63	1502.88	2019.08
Actl6b	NA	NA	NA	0.0691357	NA	NA	NA	NA	NA	NA	NA	NA	NA	NA	NA	NA	NA	NA	NA	NA	NA	NA	NA	NA	1.3613	1.16575
Actl7a	NA	NA	NA	NA	NA	NA	NA	NA	NA	NA	NA	NA	NA	NA	NA	NA	NA	NA	NA	NA	NA	NA	NA	NA	NA	NA
Actl7b	NA	NA	NA	-0.32979	NA	NA	NA	0.755323	NA	NA	NA	NA	NA	NA	NA	NA	NA	NA	NA	NA	12.0414	13.3961	14.1847	9.93687	4.0839	8.16027
Actl9	NA	NA	NA	NA	NA	NA	NA	NA	NA	NA	NA	NA	NA	NA	NA	NA	NA	NA	NA	NA	NA	NA	NA	NA	NA	NA
Actn1	0.790549	1.05494	0.264392	1.27753	0.342063	0.0919277	0.793558	5.99661e-09	192.922	55.2081	72.4531	246.908	379.182	242.571	301.465	314.453	160.198	264.201	348.812	244.76	1267.36	1873.78	1287.26	3084.57	4440.56	4348.26
Actn2	-1.16858	-1.17311	NA	-0.392376	NA	0.310917	NA	0.603095	8.57433	15.1822	NA	NA	NA	NA	NA	NA	NA	NA	NA	NA	28.0966	5.02354	7.09234	9.93687	1.3613	2.33151
Actn3	0.0477511	-0.173827	-0.221579	-0.0464227	0.987935	0.926704	0.927881	0.988878	21.4358	32.4347	35.7015	NA	NA	39.6034	NA	25.7005	NA	NA	64.6674	32.4903	8.0276	15.0706	9.75197	6.62458	14.9743	9.32602
Actn4	-0.0471975	1.34673	1.39393	1.07995	0.96615	0.000205584	0.000232553	3.04692e-09	3719.12	2833.55	4051.07	3375.5	8483.1	6717.72	11009.2	10285.5	2663.55	1970.26	5713.27	3168.89	24652.8	27157.3	18520.8	53609.4	51738.9	51654.5
Actr10	0.0545664	0.0846051	0.0300387	0.0186059	0.957602	0.884619	0.976952	0.991811	1354.74	1147.64	1532.01	756.086	1115.79	1367.31	1360.04	1244.96	773.22	1848.47	1235.54	1122	2640.08	3140.55	3033.75	2486.7	2819.25	3634.82
Actr1a	-0.140976	0.636103	0.777079	0.040888	0.829083	0.0310812	0.00995953	0.973035	2294.71	2177.27	1965.68	1551.68	2557.92	2788.08	3366.74	3788.55	2331.41	1763.21	1871.44	1269.29	9731.46	9153.73	10050.7	9830.87	9392.97	10580.4
Actr1b	0.199554	0.948343	0.748789	0.050899	0.874374	0.0973615	0.267884	0.961902	950.679	801.207	780.183	432.363	967.846	1226.71	1821.45	1918.46	1328.57	269.822	938.658	894.566	50056.1	47413.8	50668.6	54647.8	48844.8	50189.2
Actr2	0.94711	1.05852	0.11141	0.110196	0.0742404	0.0217162	0.903972	0.86235	3484.39	3476.04	1562.47	4380.69	4330.13	8869.17	6205.34	8271.77	9540.3	7296.44	4212.2	4492.32	6474.26	6519.72	5543.55	6068.11	6776.55	7250.98
Actr3	0.757371	1.39551	0.638136	0.40971	0.148688	0.000452212	0.222741	0.170454	2244.33	2006.12	2773.17	4265.47	5411.73	7470.18	8119.99	9680.76	2335.68	6415.77	5085.21	5588.33	6611.73	8590.25	6480.63	7908.09	10347.2	11285.7
Actr3b	-0.778855	-0.207685	0.571171	-1.03584	0.704709	0.902196	0.747416	5.161e-05	5.35896	75.221	85.0536	NA	NA	NA	109.31	NA	NA	NA	9.7981	NA	302.039	328.205	392.739	121.727	144.298	185.355
Actr5	-0.276533	-0.178088	0.0984455	-0.0225076	0.928466	0.926647	0.976772	0.991811	22.5076	80.0517	115.505	142.658	34.8101	NA	238.18	13.6061	NA	NA	200.861	49.8184	359.235	364.207	365.256	409.896	356.661	301.93
Actr6	0.0352931	-0.0655467	-0.10084	-0.0684434	0.979437	0.936911	0.920693	0.968429	305.461	287.082	228.91	218.376	203.266	387.123	161.088	240.375	406.902	330.72	162.648	166.783	744.56	1018.1	867.039	687.3	740.547	1067.83
Actr8	-0.574081	-0.337838	0.236243	0.0420884	0.251639	0.471744	0.697979	0.98171	756.685	1104.85	988.092	496.01	765.201	747.513	661.612	458.073	498.749	527.465	732.898	465.694	1509.19	1661.95	1860.85	1676.02	1679.84	1834.9
Actrt1	NA	NA	NA	NA	NA	NA	NA	NA	NA	NA	NA	NA	NA	NA	NA	NA	NA	NA	NA	NA	NA	NA	NA	NA	NA	NA
Actrt2	NA	NA	NA	NA	NA	NA	NA	NA	NA	NA	NA	NA	NA	NA	NA	NA	NA	NA	NA	NA	NA	NA	NA	NA	NA	NA
Actrt3	-1.11316	-1.11982	NA	-0.108897	NA	NA	NA	NA	NA	13.802	NA	NA	NA	NA	NA	NA	NA	NA	NA	NA	4.0138	2.51177	0.886543	NA	1.3613	2.33151
Acvr1	0.815621	0.337371	-0.478251	0.846153	0.273675	0.652327	0.551791	3.38971e-06	195.066	211.171	164.857	410.415	351.209	406.925	115.063	383.239	394.086	495.611	288.064	608.651	1305.49	1384.82	1039.92	2232.48	2385	2357.15
Acvr1b	-0.478081	-0.0641564	0.413925	-0.166248	0.850859	0.974965	0.834515	0.853272	63.2357	109.726	10.5004	122.905	45.9991	3.96034	212.866	24.9446	NA	25.2958	91.1223	71.4786	300.032	252.014	291.673	313.011	216.447	207.504
Acvr1c	1.22792	NA	-1.22939	NA	NA	NA	NA	NA	NA	NA	NA	NA	NA	NA	NA	NA	NA	NA	NA	60.6485	NA	NA	NA	NA	NA	NA
Acvr2a	0.0576802	-0.549547	-0.607228	-0.57926	0.96538	0.318835	0.318208	0.00639544	859.577	426.482	576.474	268.855	277.859	371.281	332.532	451.27	456.029	819.772	535.956	409.378	793.729	689.062	723.419	513.405	434.255	484.953
Acvr2b	-0.465167	-1.48228	-1.01711	0.00604786	0.868377	0.288505	0.560329	0.998867	233.651	131.119	195.308	3.2921	NA	NA	77.0921	NA	152.722	59.0236	26.4549	90.9728	150.518	126.426	101.952	184.66	129.324	65.2822
Acvrl1	-0.567238	-0.470386	0.0968516	-0.0773148	0.547857	0.51461	0.935983	0.983657	637.716	802.587	690.929	977.754	122.457	699.989	648.955	727.928	374.862	588.362	686.846	396.381	14.0483	8.37257	15.0712	4.96843	5.4452	22.1493
Acy1	-0.979411	-0.341137	0.638274	0.0744603	0.0436747	0.540916	0.238429	0.959782	390.132	305.715	329.714	342.379	286.562	239.6	253.138	291.02	105.73	94.6251	221.437	255.59	563.939	694.923	636.538	598.696	788.193	621.346
Acy3	0.361991	-1.17548	-1.53747	0.155706	0.880767	0.325419	0.217744	0.885563	137.189	242.225	187.958	175.579	NA	55.4447	176.046	19.6533	396.222	379.437	93.0819	155.953	318.094	410.256	319.156	466.205	461.481	259.963
Acyp1	0.46291	0.623868	0.160958	0.0741912	0.835006	0.639303	0.940303	0.965111	79.3126	99.3745	34.6515	43.8947	190.834	84.1571	90.8997	82.3927	153.79	NA	97.0011	138.625	253.873	276.295	295.219	259.187	344.409	272.786
Acyp2	0.119782	-0.472526	-0.592308	-0.0414121	0.938332	0.538609	0.476097	0.986148	227.22	182.187	169.057	119.613	113.133	71.286	248.536	59.7158	263.792	155.523	127.375	216.602	356.225	557.613	499.124	429.77	432.894	507.103
Ada	1.23571	2.26447	1.02877	0.428741	0.404583	0.0255177	0.457265	0.402157	34.2973	13.802	18.9008	75.7183	223.158	330.688	405.021	145.132	NA	229.536	112.678	106.135	104.359	159.916	163.124	156.506	255.925	201.675
[truncated: 22,112 more rows]
