# Supplementary material for: The Wound Microenvironment Reprograms Schwann Cells to Invasive Mesenchymal-like Cells to Drive Peripheral Nerve Regeneration
Source: Neuron. 2017 Sep 27;96(1):98–114.e7. doi: 10.1016/j.neuron.2017.09.008 (PMC5626803; doi:10.1016/j.neuron.2017.09.008)
Supplement: Table S3. Expression Data in RPKM, Related to Figure 1 and 2 [file mmc4.xlsx]

## Sheet: Sheet1
TABLE_S3	Expression data in RPKM, related to Figure 1 and 2
# Samples names are as in table S1
Gene ID	I1	I2	I4	I5	B1	B2	B3	B5	D1	D2	D3	D5
0610005C13Rik	NA	NA	NA	NA	NA	NA	NA	NA	NA	NA	NA	NA
0610007P14Rik	54.8	61.4	53.3	67.6	12.9	38.4	34.9	36.1	20.4	22.8	31.8	29.2
0610009B22Rik	33.1	29.5	37.1	27.4	NA	17.5	31.2	31.2	45.2	31.3	26.3	31.6
0610009L18Rik	5.3	5.1	4.1	4.7	7.9	3.9	5.3	3.6	NA	3.3	1.2	1.7
0610009O20Rik	17.9	24.3	18.6	15.3	11.2	9.8	16	12.2	13.8	5.1	13.5	14
0610010B08Rik	0	0	0	0	NA	NA	NA	NA	0	NA	0	0
0610010F05Rik	7.1	9.5	12.4	7.6	3.3	7.4	4.2	4.7	19.3	13	11.4	5
0610010K14Rik	7.6	6.1	6.8	9.9	8.7	12.6	14.1	12.2	9.4	9.5	10.6	10.1
Mettl26	41	39.2	31.3	33.3	8.8	22.1	35.9	16.1	22.2	28.4	26.1	18.8
0610012G03Rik	25.6	22.5	21.7	27.1	45.1	37.2	59.7	40	39.3	36.9	42.2	35.6
0610030E20Rik	7.7	8.4	7.8	11.2	1.6	1.6	1.4	1.7	7.5	6.8	3	5.1
Glmp	76	89.3	91	101.5	119.4	105.7	168.6	82.9	162.6	185	151.8	122.1
0610031O16Rik	NA	NA	NA	NA	NA	NA	NA	NA	NA	NA	NA	NA
0610037L13Rik	34.7	25.7	40.8	32.8	17.9	47.5	33.8	40.7	65.8	38.5	23.9	26.1
0610038B21Rik	2.7	1.9	3.3	3.2	4.3	3.8	NA	2.6	4.3	2.6	4.4	8.5
0610039K10Rik	9.6	7.4	8.3	6.6	10.2	7.9	6	6.8	5.1	16.7	7.4	3.5
0610040B10Rik	0.7	0.5	NA	NA	NA	NA	NA	NA	2.9	2.1	NA	0.7
0610040F04Rik	4.3	7.8	2.8	1.8	2.3	2	1.7	2.6	0.5	3.3	1.6	0.2
0610040J01Rik	8.3	20.9	5.9	16.9	0	14.4	10.1	8.4	9.8	32.8	25.4	12.5
0610043K17Rik	0.2	0.6	5.8	NA	NA	NA	NA	NA	1.2	NA	0.6	3.2
1010001N08Rik	NA	0.1	NA	NA	NA	NA	NA	NA	NA	NA	0.2	NA
Wfdc21	NA	NA	NA	NA	NA	NA	0.7	NA	NA	NA	NA	0.3
Fmc1	16.6	15.9	17.9	40	20.1	25	31.6	19.5	3.9	17.3	18.1	11.6
1110002L01Rik	8.6	7.5	8	6.2	1.5	1.2	1.4	1.5	2.2	0.3	3.5	4.4
1110004E09Rik	17	18.1	11.5	19.1	39.3	32	8.5	32	19.4	12.4	18.7	5.7
1110004F10Rik	106.6	106.9	110.5	124.3	83.7	106.9	95.8	122.7	70.4	57.9	118	51.4
1110006O24Rik	NA	0.7	0.8	6.6	0.9	NA	2.3	NA	NA	9.6	3.9	1.4
Card19	45.2	49.6	64.8	65.4	93.9	101.4	58.9	77.5	106.8	117.9	152.3	110.5
1110008F13Rik	41.6	28.7	42.7	62.7	128.3	81.7	82.4	62.8	31.5	37.5	75.3	64.1
1110008L16Rik	2.7	5	3.8	4.1	0.2	5	3.7	3.5	2.9	6.1	4.8	3.1
1110008P14Rik	11.9	8.5	18.1	18.4	15.4	25.7	56.2	21.7	18.2	33.1	17.7	27
1110012L19Rik	34.6	42.3	43.5	38.9	16.3	37.1	41.2	19.9	40	27.1	24.8	18.8
1110015O18Rik	2.2	1.2	NA	2.2	NA	NA	NA	NA	NA	NA	NA	NA
1110017D15Rik	NA	0.1	NA	NA	NA	NA	NA	NA	NA	NA	0.2	NA
1110019D14Rik	0.6	0.4	0.1	NA	NA	NA	NA	NA	NA	NA	NA	0.8
1110020A21Rik	1.3	1.2	0.5	1.8	NA	NA	5.7	0.4	NA	NA	0.2	0.6
1110025L11Rik	NA	NA	NA	NA	NA	NA	NA	NA	NA	NA	NA	NA
1110028F11Rik	NA	NA	NA	NA	NA	NA	NA	NA	NA	NA	NA	NA
1110028F18Rik	NA	NA	NA	NA	NA	NA	NA	NA	NA	NA	NA	NA
1110032A03Rik	21.1	24.8	16.1	12.7	17.2	3.8	14.4	4.9	7.8	26.7	21.4	14.8
1110032F04Rik	NA	NA	NA	NA	NA	NA	NA	NA	NA	NA	NA	NA
1110034G24Rik	12.3	14.1	11.6	12.3	NA	2.2	9.4	2.3	6.3	NA	3	5
1110036E04Rik	NA	NA	NA	NA	NA	NA	NA	NA	NA	NA	NA	NA
1110037F02Rik	5.7	4.4	2.4	4.3	6.2	3.7	2.4	3.1	2	7.7	4.2	6.2
1110038B12Rik	18.8	10.6	7.4	6.7	11.7	8.2	10.6	7.2	5.3	6	12.8	32.3
1110038F14Rik	24.3	23.6	27	19.8	23.8	29.4	20.5	27.8	45.6	18.9	32.4	37.4
1110046J04Rik	11.7	9.3	5.5	11.2	0.3	22.6	21.9	16.1	10.2	11.5	4.6	1.6
1110051M20Rik	34	38.4	11.8	32.4	23.9	14.6	23.3	18	19.1	17.5	24.1	17.2
Lppos	1.9	2.6	1.3	4	3.8	4.1	4.9	5.7	0.7	4.6	3.2	12.1
Ldah	8.3	8.5	10.9	8.6	5.7	5.2	4.7	6	10.6	7.1	9.1	7.4
Sdhaf4	16.7	22.2	20.9	29.6	66.9	54	39	33.6	34.1	42.4	39.3	47.2
1110059E24Rik	44.2	26.7	22.5	32.7	47	53	69.6	50.9	43	39.3	24.8	16
1110059G10Rik	5	4.5	7	9	4.8	3.7	1.7	3.8	6.8	3.9	8.9	7.3
1110065P20Rik	10.1	12.5	15.9	10.9	25.6	11.6	39.5	23.8	17.2	8.2	17.2	19
Lockd	0.9	0.5	1.1	NA	2.4	5	4.7	3.8	0.7	NA	1.9	2
1190002N15Rik	2.7	2.6	NA	2.1	0.4	NA	NA	0.1	0.4	0.1	1.7	2.1
1190003K10Rik	NA	NA	NA	NA	NA	NA	NA	NA	NA	NA	NA	NA
1190005I06Rik	3.4	11.3	3.7	6.1	NA	1.6	8.7	2.9	1.1	NA	0.9	0.6
1190007I07Rik	1.9	1.9	2.4	2.8	2.7	NA	0	0.3	0.4	0.1	0.2	2.4
Ncbp3	9.8	5.6	6.8	1.9	4.1	0.9	2.9	3.6	3.9	4.4	3.6	5.6
1300002E11Rik	8.5	7.6	5.5	5.1	3.2	7.1	5	4	9.8	3.5	3.9	1.8
Stra6l	NA	NA	NA	NA	NA	NA	NA	NA	0.5	3.7	1.9	NA
1300017J02Rik	NA	NA	NA	NA	NA	NA	NA	NA	NA	1.5	NA	NA
1500004A13Rik	1.5	0.8	1.1	0.1	0.2	0.1	0.1	0.3	0.7	0.6	0.5	0.5
1500009C09Rik	NA	0.4	NA	NA	NA	NA	NA	NA	NA	NA	NA	NA
1500009L16Rik	13.1	7.9	12.5	29.4	3.3	3.3	4.2	1.4	26.5	18.3	20.6	42.3
1500011B03Rik	10.7	19.8	18.6	7.6	15.7	8.6	12.6	9.5	1.5	6.6	10.6	15.6
1500011K16Rik	16.2	14	13.9	28.3	4.1	18.2	22.4	14	5.3	12.3	9	9.3
Zfas1	4.6	3.3	2	2.4	8.3	3.5	11.4	2.1	9.8	8.9	5.5	20.7
1500012K07Rik	0.1	0.2	NA	NA	NA	NA	NA	NA	NA	NA	0	NA
1500015A07Rik	2.2	2.4	2.3	NA	NA	NA	NA	NA	2.3	NA	0.9	3
1500015L24Rik	NA	NA	NA	NA	NA	NA	NA	NA	NA	NA	NA	NA
1500015O10Rik	11.2	4.1	6.4	29.3	29.4	17.6	4.1	18.1	12.8	12.5	17.1	6.6
1500017E21Rik	0.1	0.3	0.1	0.1	NA	NA	NA	NA	2.8	NA	NA	0.5
1600002D24Rik	NA	NA	NA	NA	NA	NA	NA	NA	NA	NA	NA	NA
1600002H07Rik	1.9	5	6.7	7	NA	3.5	2.8	3.7	NA	5.2	4.2	1.6
1600002K03Rik	5.2	6.8	9.9	NA	9.1	5.3	18.3	6.3	8.8	0.7	8.3	15.7
1600010M07Rik	NA	NA	3.3	2	NA	1.9	5.3	0.7	10.5	3.4	0.3	4.4
1600012H06Rik	3.6	5.8	10.7	3.8	6.1	6.2	9.2	6.1	10.7	3	7	4.5
1600014C10Rik	2.6	1.5	1.7	2.9	5.7	9.5	3.4	5.9	0.8	2.3	3.8	2.8
1600014C23Rik	NA	NA	NA	NA	NA	NA	NA	NA	NA	NA	NA	NA
Fthl17a	NA	NA	NA	NA	NA	NA	NA	NA	NA	NA	NA	NA
1600015I10Rik	NA	NA	NA	NA	NA	NA	NA	NA	NA	NA	NA	NA
Lmntd2	0.3	0.5	0.1	0	0	NA	NA	NA	NA	0	NA	0.1
1600019K03Rik	NA	NA	NA	NA	NA	NA	NA	NA	NA	NA	NA	NA
1600020E01Rik	15.6	11.9	7.1	6.6	7.6	1	NA	1.4	9.1	5.4	11.4	5.6
1600023N17Rik	1.9	NA	4.5	NA	NA	NA	NA	NA	NA	NA	1.2	NA
1600025M17Rik	NA	NA	NA	NA	NA	NA	NA	NA	NA	NA	NA	NA
1600027J07Rik	NA	NA	NA	NA	NA	NA	NA	NA	NA	NA	NA	NA
1600029I14Rik	NA	NA	NA	NA	NA	NA	NA	NA	NA	NA	NA	NA
1600029O15Rik	0.6	NA	NA	1.7	NA	NA	NA	NA	NA	0.9	0.4	0.5
1700001C02Rik	NA	NA	NA	NA	NA	NA	NA	NA	NA	NA	NA	NA
1700001C19Rik	NA	NA	NA	NA	NA	1.5	NA	0.7	NA	NA	NA	NA
1700001D01Rik	NA	NA	NA	NA	NA	NA	NA	0.1	NA	NA	NA	1.3
1700001F09Rik	NA	NA	NA	NA	NA	NA	NA	NA	NA	NA	NA	NA
1700001G11Rik	7	6.6	3.9	3.4	2.2	2.6	3.7	3.1	1.3	1.3	4	3.1
1700001G17Rik	NA	0.2	NA	NA	NA	NA	NA	1.7	NA	NA	NA	1.2
1700001J03Rik	NA	0.9	NA	NA	NA	NA	NA	NA	NA	NA	NA	NA
1700001J11Rik	NA	NA	NA	NA	NA	NA	0.9	NA	NA	NA	0.2	NA
1700001K19Rik	2.3	0.3	0.5	NA	NA	NA	NA	0.6	NA	NA	NA	NA
1700001K23Rik	2.4	1	NA	NA	NA	NA	NA	NA	NA	NA	NA	1.9
1700001L05Rik	NA	0	0	0.1	NA	0.7	0	0.3	0	NA	NA	0.3
1700001L19Rik	0.3	0.3	NA	1.6	NA	NA	NA	NA	NA	NA	NA	NA
1700001O22Rik	0.3	0.6	NA	0.2	1.4	2	NA	1.9	NA	2.6	0.4	0.7
1700001P01Rik	3.6	NA	3.4	NA	1.9	NA	NA	NA	NA	NA	NA	NA
1700003C15Rik	NA	NA	NA	NA	NA	NA	NA	NA	NA	NA	NA	NA
1700003D09Rik	11.4	23.3	9.3	4.4	2	5.5	14.4	3.4	NA	1.5	3.4	1.8
1700003E16Rik	0.2	0.9	1.9	0.6	NA	NA	NA	NA	NA	NA	1.5	0.6
1700003E24Rik	NA	NA	NA	NA	NA	NA	NA	NA	NA	NA	NA	NA
1700003F12Rik	1	NA	NA	NA	NA	2	NA	0.8	NA	NA	0.2	1.2
1700003G13Rik	NA	NA	NA	NA	NA	NA	NA	NA	NA	NA	NA	NA
1700003G18Rik	0.1	NA	NA	NA	NA	NA	NA	NA	NA	NA	NA	NA
1700003H04Rik	NA	NA	NA	NA	NA	NA	NA	NA	NA	NA	NA	NA
1700003L19Rik	NA	NA	NA	NA	NA	NA	NA	NA	NA	NA	NA	NA
Cfap206	NA	NA	0.2	NA	NA	NA	NA	NA	NA	NA	NA	NA
1700003M07Rik	NA	0.3	NA	NA	NA	NA	NA	NA	0.2	NA	NA	0
1700003P14Rik	NA	NA	NA	NA	NA	NA	NA	NA	NA	NA	NA	NA
1700006A11Rik	NA	NA	NA	NA	NA	NA	NA	NA	NA	NA	NA	NA
1700006E09Rik	NA	NA	NA	NA	NA	NA	NA	NA	NA	NA	NA	NA
1700006F04Rik	0.2	NA	NA	NA	NA	NA	NA	NA	NA	NA	NA	NA
1700006H21Rik	NA	NA	NA	NA	NA	NA	NA	NA	NA	NA	NA	NA
1700007B14Rik	NA	NA	NA	NA	NA	NA	NA	NA	NA	NA	NA	NA
1700007F19Rik	NA	NA	NA	NA	NA	NA	NA	NA	NA	NA	NA	NA
1700007G11Rik	NA	1.2	NA	NA	1.9	11.1	NA	11	NA	NA	2.1	1.6
1700007J10Rik	3.3	2.1	5.9	3.3	2.9	0.9	0.7	2.2	6.3	4.6	1	0.5
1700007K09Rik	NA	NA	NA	NA	NA	NA	NA	NA	NA	NA	NA	NA
1700007K13Rik	2	0.5	NA	NA	NA	2.1	NA	0.8	NA	NA	NA	NA
1700007L15Rik	1.4	1.9	2	NA	NA	0.5	NA	2.2	0.1	NA	5.1	0.8
1700007P06Rik	NA	NA	NA	NA	NA	NA	NA	NA	NA	NA	NA	NA
Ccdc7b	NA	NA	NA	NA	NA	NA	NA	NA	NA	NA	NA	NA
Tcp11x2	NA	NA	NA	NA	NA	NA	NA	NA	NA	NA	NA	NA
1700008J07Rik	1.2	1	1.1	0.6	0.4	3.1	1.6	1.7	0.3	NA	2.2	0.7
1700008K24Rik	NA	NA	NA	NA	NA	NA	NA	NA	NA	NA	NA	NA
1700008O03Rik	1.4	0.5	0.2	0.1	NA	NA	1.2	NA	NA	NA	0.2	0.3
1700008P02Rik	NA	NA	NA	NA	NA	NA	NA	NA	NA	NA	NA	NA
1700009C05Rik	NA	NA	NA	NA	NA	NA	NA	NA	NA	NA	NA	NA
1700009J07Rik	NA	NA	NA	NA	NA	NA	NA	NA	NA	NA	NA	NA
1700009N14Rik	NA	NA	NA	NA	NA	NA	NA	NA	NA	NA	NA	NA
Cfap126	0.4	0.5	0.6	NA	NA	1.7	NA	0.8	3.5	2.8	0.7	2.5
1700010B08Rik	NA	NA	NA	NA	NA	NA	NA	NA	NA	NA	NA	NA
1700010D01Rik	NA	NA	NA	NA	NA	NA	NA	NA	NA	NA	NA	NA
1700010I02Rik	NA	NA	NA	NA	NA	NA	NA	NA	NA	NA	NA	NA
1700010I14Rik	0.9	1.2	1.5	NA	0.6	NA	NA	3.2	3.7	NA	NA	1.5
1700010J16Rik	NA	NA	NA	NA	NA	NA	NA	NA	NA	NA	NA	NA
1700010K23Rik	57.7	72.5	33.7	23.4	NA	4.8	2.8	5.6	NA	NA	2	NA
Krt88	NA	NA	NA	NA	NA	NA	NA	NA	NA	NA	NA	NA
1700011B04Rik	NA	NA	NA	NA	NA	NA	NA	NA	NA	NA	NA	NA
Stpg4	NA	NA	NA	NA	NA	NA	NA	NA	NA	NA	NA	NA
1700011H14Rik	NA	NA	NA	NA	NA	NA	NA	NA	NA	NA	NA	NA
1700011I03Rik	NA	NA	NA	NA	NA	NA	NA	NA	NA	0.5	0.2	NA
1700011L22Rik	0.2	NA	NA	NA	NA	NA	NA	NA	NA	NA	NA	NA
1700011M02Rik	NA	NA	NA	NA	NA	NA	NA	NA	NA	NA	NA	NA
1700012A03Rik	NA	NA	NA	NA	NA	NA	NA	NA	NA	NA	NA	NA
1700012B07Rik	NA	NA	NA	NA	NA	NA	NA	NA	NA	NA	NA	NA
1700012B09Rik	NA	NA	NA	NA	NA	NA	NA	NA	NA	NA	NA	NA
1700012D01Rik	3.2	1.7	2.2	NA	2.1	NA	5.7	0.2	NA	NA	NA	1.9
1700012D14Rik	1.8	0.5	0.6	0.1	3.5	NA	NA	0.8	NA	NA	1.2	2.2
1700012I11Rik	NA	NA	NA	NA	NA	NA	NA	NA	NA	NA	NA	NA
1700012L04Rik	NA	NA	NA	NA	NA	NA	NA	NA	NA	NA	NA	NA
1700012P22Rik	NA	NA	NA	NA	NA	NA	NA	NA	NA	NA	NA	NA
1700013D24Rik	NA	NA	NA	NA	NA	NA	NA	NA	NA	NA	NA	NA
1700013F07Rik	0.8	NA	1.1	NA	NA	NA	NA	NA	NA	NA	NA	NA
1700013G24Rik	0.1	NA	NA	NA	NA	NA	NA	NA	NA	NA	NA	NA
1700013H16Rik	NA	NA	0.8	NA	NA	NA	NA	NA	NA	NA	NA	NA
1700015E13Rik	NA	1	NA	NA	NA	NA	NA	NA	NA	NA	NA	NA
1700015F17Rik	0.8	0.1	0.8	NA	NA	NA	NA	NA	NA	NA	NA	0.2
1700015G11Rik	NA	NA	NA	NA	NA	NA	NA	NA	NA	NA	NA	NA
1700016C15Rik	NA	NA	NA	NA	NA	NA	NA	0.3	NA	NA	NA	NA
1700016D06Rik	NA	NA	NA	NA	NA	NA	NA	NA	NA	NA	0.8	NA
1700016G22Rik	NA	NA	NA	NA	NA	NA	NA	NA	NA	NA	NA	NA
1700016H13Rik	NA	0	NA	0.3	NA	NA	NA	NA	NA	NA	NA	NA
1700016K19Rik	NA	NA	NA	NA	NA	NA	NA	NA	NA	NA	NA	NA
1700016L04Rik	NA	NA	NA	NA	NA	NA	NA	NA	NA	NA	NA	NA
1700016L21Rik	NA	NA	NA	NA	NA	NA	NA	NA	NA	NA	NA	NA
1700016P04Rik	NA	NA	NA	NA	NA	NA	NA	NA	NA	NA	NA	NA
1700017B05Rik	1.3	1.9	1.1	5.2	4.3	6.9	0.9	3.5	2.5	0.1	3.9	6
1700017D01Rik	NA	NA	NA	NA	NA	NA	NA	NA	NA	NA	NA	NA
1700017G19Rik	NA	NA	NA	NA	NA	NA	NA	NA	NA	NA	NA	NA
1700017J07Rik	NA	NA	NA	NA	NA	NA	NA	NA	NA	NA	NA	NA
1700017N19Rik	NA	NA	NA	NA	NA	NA	NA	NA	NA	NA	NA	NA
1700018A04Rik	NA	NA	NA	NA	NA	NA	NA	NA	NA	NA	NA	NA
1700018B08Rik	NA	NA	0.3	NA	NA	NA	NA	NA	NA	NA	NA	NA
1700018B24Rik	NA	NA	NA	NA	NA	NA	NA	NA	NA	NA	NA	NA
1700018C11Rik	NA	NA	NA	NA	NA	NA	NA	NA	NA	NA	NA	NA
1700018F24Rik	NA	NA	NA	NA	NA	NA	NA	NA	NA	NA	NA	NA
1700018G05Rik	NA	NA	NA	NA	NA	NA	NA	NA	NA	NA	NA	1.9
1700018L02Rik	9.2	11.5	10.3	6.4	7.2	5.6	10.7	6.3	3.3	2.1	4	2.5
1700019A02Rik	NA	0.2	NA	NA	NA	NA	NA	NA	NA	NA	NA	NA
1700019B03Rik	NA	NA	NA	NA	NA	NA	NA	NA	NA	NA	NA	NA
1700019B21Rik	NA	NA	0.8	NA	NA	NA	NA	NA	NA	0.2	NA	NA
1700019D03Rik	13.4	1.5	12.8	14.1	NA	NA	2.6	1.9	11.5	10.1	14.9	12.8
1700019E08Rik	NA	NA	NA	NA	NA	NA	NA	NA	NA	NA	NA	NA
Nat8f4	1.3	0.5	NA	NA	NA	2	2.2	0.8	NA	NA	1	NA
1700019G24Rik	NA	NA	NA	NA	NA	NA	NA	NA	NA	NA	NA	NA
Cfap157	0.6	0.8	2.1	2.3	1.9	1.5	4.9	1.7	4.6	NA	1.9	2.9
1700019M22Rik	NA	NA	NA	NA	NA	NA	NA	NA	NA	NA	NA	NA
1700019N19Rik	NA	NA	NA	NA	NA	NA	NA	NA	NA	NA	NA	NA
1700019O17Rik	NA	NA	NA	NA	NA	NA	NA	NA	NA	NA	NA	NA
1700020A23Rik	0.3	0.8	2	NA	NA	NA	NA	NA	NA	NA	NA	NA
1700020D05Rik	NA	NA	NA	NA	NA	NA	NA	NA	NA	NA	NA	NA
1700020G17Rik	NA	NA	NA	NA	NA	NA	NA	NA	NA	NA	NA	NA
1700020I14Rik	8.7	10.1	8.3	3.9	19.7	13.9	9.8	14.3	2	18.2	13.6	10.2
1700020L24Rik	0.6	0.6	NA	NA	NA	1.6	NA	0.6	NA	NA	NA	NA
1700020M21Rik	NA	NA	NA	NA	NA	NA	NA	NA	NA	NA	NA	NA
1700020N01Rik	NA	NA	NA	NA	NA	NA	NA	NA	NA	NA	NA	NA
1700020N15Rik	NA	NA	NA	NA	NA	NA	NA	NA	NA	NA	NA	NA
1700020N18Rik	NA	NA	NA	NA	NA	NA	NA	NA	NA	NA	NA	NA
1700021F05Rik	28.4	22	33	23.4	20	20.3	17.5	26.3	32.6	43.7	26.9	17.3
1700021F07Rik	NA	NA	NA	NA	NA	NA	NA	NA	NA	NA	NA	NA
Rubcn	3.3	5.8	3.6	5.1	7	3.1	3.1	3.4	4.8	8.2	4.5	7
1700021N21Rik	0.1	0.4	0.8	NA	NA	NA	NA	NA	NA	NA	NA	NA
1700022A21Rik	NA	NA	NA	NA	NA	NA	NA	NA	NA	NA	NA	NA
1700022A22Rik	NA	NA	NA	NA	NA	NA	NA	NA	NA	NA	NA	NA
1700022E09Rik	NA	NA	NA	NA	NA	NA	NA	NA	NA	NA	NA	NA
1700022H16Rik	NA	NA	NA	NA	NA	NA	NA	NA	NA	NA	NA	NA
1700022I11Rik	0.2	0	NA	NA	NA	NA	NA	NA	NA	NA	NA	NA
1700023C21Rik	NA	NA	0.4	NA	NA	NA	NA	NA	NA	NA	NA	NA
Thegl	NA	NA	NA	NA	NA	NA	NA	NA	NA	NA	NA	NA
1700023F02Rik	NA	NA	NA	NA	NA	NA	7.9	NA	NA	NA	NA	NA
1700023F06Rik	0.1	NA	NA	NA	NA	NA	NA	NA	NA	0.2	NA	0.3
Smkr-ps	0.4	NA	0.7	NA	NA	NA	NA	NA	NA	NA	NA	0.3
1700024B18Rik	NA	NA	NA	NA	NA	NA	NA	NA	NA	NA	NA	NA
1700024F13Rik	1	0.1	NA	NA	0.5	NA	NA	NA	NA	NA	NA	NA
1700024G13Rik	NA	NA	NA	NA	NA	NA	NA	NA	NA	NA	NA	NA
1700024P04Rik	NA	NA	NA	NA	NA	NA	NA	NA	NA	NA	NA	NA
1700024P16Rik	NA	NA	NA	NA	NA	NA	NA	NA	0.1	NA	NA	0.2
1700025B11Rik	NA	NA	NA	NA	NA	NA	NA	NA	NA	NA	NA	NA
1700025C18Rik	NA	NA	NA	NA	NA	NA	NA	NA	NA	NA	NA	NA
1700025F22Rik	NA	NA	NA	NA	NA	NA	NA	NA	NA	NA	NA	NA
1700025F24Rik	NA	NA	NA	NA	NA	NA	NA	NA	NA	NA	NA	NA
1700025G04Rik	1.8	1	1.4	3.4	2.4	1.6	1.3	1.5	2.5	1.3	2.8	2.2
1700025K24Rik	NA	NA	NA	NA	NA	NA	NA	NA	NA	NA	NA	NA
1700025M24Rik	NA	NA	NA	NA	NA	NA	NA	NA	NA	NA	0	NA
1700025N23Rik	NA	NA	NA	NA	NA	NA	NA	NA	0.1	NA	NA	NA
Cfap161	NA	NA	2.3	NA	NA	NA	5.9	NA	3.7	NA	0.1	1.4
1700026D11Rik	NA	NA	NA	NA	NA	NA	NA	NA	NA	NA	NA	NA
1700026F02Rik	NA	NA	NA	NA	NA	NA	NA	NA	NA	NA	NA	NA
Spaca9	0.9	0.6	3.2	7.1	NA	7	NA	2.8	1.3	6.5	9	7.4
1700027A15Rik	NA	NA	NA	NA	NA	NA	NA	NA	NA	NA	NA	0.2
1700027F09Rik	NA	NA	NA	NA	NA	NA	NA	0.1	NA	NA	NA	NA
1700027H10Rik	NA	0.3	NA	NA	NA	NA	NA	NA	NA	NA	NA	1
1700027I24Rik	NA	NA	NA	NA	NA	NA	NA	NA	NA	NA	NA	NA
1700027J07Rik	NA	NA	NA	NA	NA	NA	NA	NA	NA	NA	NA	NA
1700028B04Rik	NA	NA	NA	NA	NA	NA	NA	NA	NA	NA	NA	NA
1700028D13Rik	NA	NA	NA	NA	NA	NA	NA	NA	NA	NA	NA	NA
1700028E10Rik	0.2	0	0.1	0.1	NA	NA	NA	NA	0.1	NA	0.1	NA
1700028I16Rik	NA	NA	NA	NA	NA	NA	NA	NA	NA	NA	NA	NA
1700028J19Rik	NA	NA	NA	NA	NA	NA	NA	NA	NA	NA	1.3	3.7
1700028K03Rik	1.2	0.5	1.2	1	NA	2.8	NA	2.3	2.8	0.8	0.4	0.8
1700028M03Rik	NA	NA	NA	NA	NA	NA	NA	NA	NA	NA	NA	0.6
1700028P14Rik	NA	NA	NA	NA	NA	NA	NA	NA	NA	NA	NA	0.5
1700028P15Rik	NA	NA	NA	NA	NA	NA	NA	NA	NA	NA	NA	NA
1700029B22Rik	NA	NA	NA	NA	NA	NA	NA	NA	NA	NA	NA	NA
1700029F12Rik	NA	NA	NA	NA	NA	NA	NA	NA	NA	NA	NA	NA
1700029H14Rik	NA	NA	NA	1	NA	NA	NA	NA	NA	NA	NA	NA
1700029I15Rik	6.2	1.1	3.6	4.6	NA	NA	NA	NA	NA	NA	NA	3.3
1700029J03Rik	NA	NA	NA	NA	NA	NA	NA	NA	NA	NA	NA	NA
1700029J07Rik	4.4	1.3	0.2	1	NA	NA	NA	NA	NA	NA	NA	NA
1700029M20Rik	NA	NA	NA	NA	NA	NA	NA	NA	NA	NA	NA	NA
1700029N11Rik	NA	NA	NA	NA	NA	NA	NA	NA	NA	NA	NA	NA
1700029P11Rik	NA	NA	NA	NA	NA	NA	NA	NA	NA	NA	NA	NA
1700030A11Rik	NA	NA	NA	NA	NA	NA	NA	NA	NA	NA	NA	NA
1700030C10Rik	0.1	1	0.1	0.1	NA	0	NA	0	NA	0	0.1	NA
1700030F04Rik	NA	NA	NA	NA	NA	NA	NA	NA	NA	NA	NA	NA
1700030F18Rik	NA	NA	1.1	NA	NA	NA	NA	NA	NA	NA	NA	NA
1700030J22Rik	0.3	0	NA	NA	NA	NA	0.9	0.8	0.1	NA	1.3	0.2
1700030K09Rik	6.3	6.1	9	8.6	4	0.7	0.8	7.1	0.5	3.5	5.4	6
1700030L20Rik	0.5	0.1	NA	0.1	NA	NA	NA	0.1	0.2	0.4	0.1	0.5
1700030M09Rik	NA	NA	NA	NA	NA	NA	NA	NA	NA	NA	NA	NA
1700030N03Rik	NA	NA	NA	NA	NA	NA	NA	NA	NA	NA	NA	NA
1700030O20Rik	NA	NA	NA	NA	NA	NA	NA	NA	NA	NA	NA	NA
1700031A10Rik	NA	NA	NA	NA	NA	NA	NA	NA	NA	NA	NA	NA
1700031F05Rik	NA	NA	NA	NA	NA	NA	NA	NA	NA	NA	NA	NA
1700031M16Rik	NA	NA	NA	NA	NA	NA	NA	NA	NA	NA	NA	NA
1700031P21Rik	NA	NA	NA	NA	NA	NA	NA	NA	NA	NA	NA	NA
1700034E13Rik	NA	NA	NA	NA	NA	NA	NA	NA	NA	NA	NA	NA
1700034F02Rik	NA	0.4	NA	NA	NA	0.3	NA	0.1	NA	NA	NA	0.2
1700034G24Rik	NA	NA	NA	NA	NA	NA	NA	NA	NA	NA	NA	NA
1700034H15Rik	0	0	NA	0.2	NA	NA	0.1	NA	NA	NA	0.1	NA
1700034I23Rik	0.6	NA	NA	NA	NA	NA	NA	NA	NA	NA	NA	0.6
1700034J05Rik	0.3	0.1	NA	0.1	NA	NA	NA	0.6	NA	NA	1.2	0.2
1700034K08Rik	NA	NA	NA	NA	NA	NA	NA	NA	NA	NA	NA	NA
1700034O15Rik	NA	NA	NA	NA	NA	NA	NA	NA	NA	NA	NA	NA
1700034P13Rik	1.4	2.9	5.6	3.1	2	1.5	1.2	2.1	NA	7.4	2.9	3.2
1700036G14Rik	NA	NA	NA	NA	NA	NA	NA	NA	NA	NA	NA	NA
1700037C18Rik	4.5	3.5	2.5	NA	5.9	NA	1.2	NA	4.6	NA	4.2	3.6
1700037H04Rik	16.3	9.7	16.6	18.3	3.1	14.8	21.3	13.1	9.5	12.7	26.7	20.6
Slc6a21	NA	NA	NA	NA	NA	NA	NA	NA	NA	NA	NA	NA
1700039E22Rik	NA	NA	NA	NA	NA	NA	NA	NA	NA	NA	NA	NA
1700040L02Rik	2.2	1.3	NA	2.2	NA	NA	NA	NA	NA	NA	1.2	NA
1700041C23Rik	NA	NA	NA	NA	NA	NA	NA	NA	NA	NA	NA	NA
1700041M19Rik	NA	NA	NA	NA	NA	NA	NA	NA	NA	NA	NA	NA
Cldn34b2	NA	NA	NA	NA	NA	NA	NA	NA	NA	NA	NA	NA
1700042G07Rik	NA	NA	NA	NA	NA	NA	NA	NA	NA	NA	NA	NA
1700042G15Rik	NA	NA	NA	NA	NA	NA	NA	NA	NA	NA	NA	NA
1700042O10Rik	NA	NA	NA	NA	NA	NA	NA	NA	NA	NA	NA	NA
1700044C05Rik	NA	NA	NA	NA	NA	NA	NA	NA	NA	NA	NA	NA
1700044K03Rik	NA	NA	NA	NA	NA	NA	NA	NA	NA	NA	NA	NA
1700045H11Rik	NA	NA	NA	NA	NA	NA	NA	NA	NA	NA	NA	NA
1700046C09Rik	NA	NA	NA	NA	NA	NA	NA	NA	NA	NA	NA	NA
1700047A11Rik	13.6	7.5	9.7	8.9	1.3	6.4	10.2	4.3	7.1	14	11.3	8.8
1700047E10Rik	NA	NA	NA	NA	NA	NA	NA	NA	NA	NA	NA	NA
1700047G03Rik	NA	NA	NA	NA	NA	NA	NA	NA	NA	NA	NA	NA
1700047I17Rik2	NA	NA	NA	NA	NA	NA	NA	NA	NA	NA	NA	NA
1700047L14Rik	NA	NA	NA	NA	NA	NA	NA	NA	NA	NA	NA	NA
1700047M11Rik	10.8	4.6	0.9	8.3	NA	NA	NA	NA	NA	NA	0.8	0.2
1700048M11Rik	NA	1.3	NA	0.3	NA	NA	NA	NA	NA	NA	NA	NA
1700048O20Rik	0.5	0.6	0.1	NA	1	1.7	NA	0.8	5.7	NA	0.2	1.3
1700049E15Rik	NA	NA	NA	NA	NA	NA	NA	NA	NA	NA	NA	2.3
1700049E22Rik	NA	NA	NA	NA	NA	NA	NA	NA	NA	NA	NA	NA
Zfp974	1.5	0.8	0.4	0.4	0.3	1.4	NA	0.7	0.4	1.3	1.1	1.5
1700049L16Rik	NA	NA	NA	NA	NA	NA	NA	NA	NA	NA	NA	NA
1700051A21Rik	NA	NA	NA	NA	NA	NA	NA	NA	NA	NA	NA	NA
1700052I22Rik	NA	NA	NA	NA	NA	NA	NA	NA	NA	NA	NA	NA
1700052K11Rik	3.6	1.5	2.7	3.1	NA	1.6	6.8	2.2	0	5.8	4.5	1
Armt1	4.9	4.3	7	3.4	2.4	2.4	NA	5.2	17.1	4.3	4.9	3
1700054A03Rik	NA	NA	NA	NA	NA	NA	NA	NA	NA	NA	NA	1
1700054K19Rik	NA	NA	NA	NA	NA	NA	NA	NA	NA	NA	NA	NA
1700054M17Rik	NA	NA	NA	NA	NA	NA	NA	NA	NA	NA	NA	NA
Hypm	NA	NA	NA	NA	NA	NA	NA	NA	NA	NA	NA	NA
1700055C04Rik	NA	NA	NA	NA	NA	NA	NA	NA	NA	NA	NA	NA
Aldh3b3	0	NA	NA	0.2	NA	NA	NA	NA	NA	NA	NA	NA
1700056E22Rik	0.2	NA	NA	NA	NA	1.3	NA	0.5	NA	4.9	NA	1.1
1700057G04Rik	NA	NA	NA	NA	NA	NA	NA	NA	NA	NA	NA	NA
1700057H15Rik	NA	NA	NA	NA	NA	NA	NA	NA	NA	NA	NA	NA
1700060C16Rik	NA	NA	NA	NA	NA	NA	NA	NA	NA	NA	NA	NA
1700060C20Rik	NA	NA	NA	NA	NA	NA	NA	NA	NA	NA	NA	NA
1700061F12Rik	NA	NA	NA	NA	NA	NA	NA	NA	NA	NA	NA	NA
1700061G19Rik	0.8	1.1	0.2	0.5	NA	0.8	NA	0.4	0.4	NA	0.7	1
1700061I17Rik	NA	NA	NA	NA	NA	NA	NA	NA	NA	NA	NA	NA
1700063A18Rik	NA	NA	NA	NA	NA	NA	NA	NA	NA	NA	NA	NA
1700063D05Rik	NA	NA	NA	NA	NA	NA	NA	NA	NA	0.1	0.1	NA
1700063O14Rik	NA	NA	NA	NA	NA	NA	NA	NA	NA	NA	NA	NA
1700064J06Rik	NA	NA	0.4	NA	NA	NA	NA	NA	NA	NA	NA	NA
1700064M15Rik	NA	NA	NA	NA	NA	NA	NA	NA	NA	NA	NA	NA
1700065D16Rik	0.3	0.1	NA	0.4	NA	2.6	1	1	NA	NA	NA	NA
1700065I16Rik	NA	NA	NA	NA	NA	NA	NA	NA	NA	NA	NA	NA
1700065J11Rik	1	NA	NA	NA	NA	NA	NA	NA	NA	NA	NA	NA
1700065J18Rik	NA	NA	NA	4.7	NA	NA	0.2	NA	NA	NA	NA	NA
1700065L07Rik	NA	NA	NA	NA	NA	NA	NA	NA	NA	NA	NA	NA
1700065O20Rik	NA	NA	NA	NA	NA	NA	NA	NA	NA	NA	NA	NA
1700066B17Rik	NA	1.8	1.5	NA	NA	NA	NA	NA	NA	2.6	NA	NA
1700066B19Rik	0.3	0	NA	NA	NA	NA	NA	NA	0.7	NA	0.2	0.1
1700066M21Rik	2.8	1.2	1.5	NA	12.9	0.3	NA	0.7	5.2	2.8	4.8	0.8
1700066N21Rik	NA	NA	NA	NA	NA	NA	NA	NA	NA	NA	NA	NA
1700066O22Rik	NA	NA	NA	NA	NA	NA	NA	NA	NA	NA	NA	NA
1700067G17Rik	NA	NA	NA	NA	NA	NA	NA	NA	NA	NA	NA	NA
1700067K01Rik	1.2	0.2	NA	0.4	NA	NA	NA	0.5	NA	NA	0.3	1.8
1700067P10Rik	NA	NA	NA	NA	NA	NA	NA	NA	NA	NA	NA	NA
1700069L16Rik	NA	NA	NA	NA	NA	NA	NA	NA	NA	NA	NA	NA
1700069P05Rik	NA	NA	NA	NA	NA	NA	NA	NA	NA	NA	NA	NA
1700071K01Rik	NA	NA	NA	NA	NA	NA	NA	NA	NA	NA	NA	NA
1700071M16Rik	6.7	5.7	6	7.1	4.9	10.9	2.7	5.7	7	11.2	10.7	4.6
1700072B07Rik	NA	NA	NA	NA	NA	NA	NA	NA	NA	NA	NA	NA
1700072O05Rik	NA	NA	NA	NA	NA	NA	NA	NA	NA	NA	NA	NA
1700073E17Rik	NA	NA	NA	NA	NA	NA	NA	NA	NA	NA	NA	0.3
1700074H08Rik	NA	NA	NA	NA	NA	NA	NA	NA	NA	NA	NA	NA
1700074P13Rik	NA	NA	NA	NA	NA	NA	NA	NA	NA	NA	NA	NA
1700080E11Rik	NA	NA	NA	NA	NA	NA	NA	NA	NA	NA	NA	NA
1700080N15Rik	NA	NA	NA	NA	NA	NA	NA	NA	NA	NA	NA	NA
1700080O16Rik	NA	NA	NA	NA	NA	NA	NA	NA	NA	NA	NA	NA
1700081H04Rik	NA	NA	NA	NA	NA	NA	NA	NA	NA	NA	NA	NA
Ccdc190	0.1	0.1	NA	NA	NA	NA	NA	NA	NA	NA	NA	NA
1700084E18Rik	NA	0.3	0.3	NA	1.5	NA	2.8	NA	NA	NA	NA	1.4
1700084F23Rik	NA	NA	NA	NA	NA	NA	NA	NA	NA	NA	NA	NA
1700084J12Rik	NA	0.8	NA	NA	NA	NA	NA	NA	NA	NA	NA	NA
1700085C21Rik	NA	NA	NA	NA	NA	NA	NA	NA	NA	NA	NA	NA
1700086L19Rik	NA	NA	NA	NA	NA	NA	NA	NA	NA	NA	0.6	NA
1700086O06Rik	0.8	1.4	1.4	0.8	1.2	1	0.6	1.1	0.2	0.2	0.6	1.6
1700088E04Rik	12	16	12	2.6	NA	4.6	2.6	5.5	5.5	10.2	5.3	13.6
1700091H14Rik	NA	NA	NA	1.4	NA	NA	NA	NA	NA	NA	NA	NA
1700092C02Rik	NA	NA	NA	NA	NA	NA	NA	NA	NA	NA	NA	NA
1700092C10Rik	NA	NA	NA	NA	NA	NA	NA	NA	NA	NA	NA	NA
1700092E19Rik	NA	NA	NA	NA	NA	NA	NA	NA	NA	NA	NA	NA
1700092K14Rik	NA	NA	NA	NA	NA	NA	NA	NA	NA	NA	NA	NA
1700092M07Rik	NA	NA	NA	NA	NA	NA	NA	NA	NA	NA	NA	1.2
1700093K21Rik	NA	NA	NA	NA	NA	NA	NA	NA	NA	NA	NA	NA
1700094D03Rik	3.6	1.8	0.4	3.8	0.6	NA	NA	NA	2	1.4	1.1	2.4
1700094J05Rik	1	1.3	0.3	2.3	1.6	NA	0.2	NA	2.2	2.7	0.2	2.1
1700094M24Rik	NA	NA	NA	NA	NA	NA	NA	NA	NA	NA	NA	NA
1700095A21Rik	NA	NA	NA	NA	NA	NA	NA	NA	NA	NA	NA	NA
1700095B10Rik	NA	NA	NA	NA	NA	NA	NA	NA	NA	NA	NA	NA
1700096J18Rik	NA	NA	NA	NA	NA	NA	NA	NA	NA	NA	NA	NA
1700096K18Rik	2.4	4.2	4.7	2.2	NA	0.6	3	1	0.8	0.1	2.3	2.4
1700097N02Rik	NA	NA	NA	NA	NA	NA	NA	NA	NA	NA	0.6	0.4
1700100L14Rik	NA	NA	NA	NA	NA	NA	NA	NA	NA	NA	NA	NA
Cfap77	NA	NA	NA	0.1	NA	NA	NA	NA	NA	NA	NA	NA
1700101I11Rik	12.5	11.5	15.8	10.3	10.3	4.1	2.5	2.5	10.3	9.4	7.3	7.1
1700101O22Rik	NA	NA	NA	NA	NA	NA	NA	NA	NA	NA	NA	NA
1700102H20Rik	0.7	0.2	0.8	NA	NA	1.2	NA	1.5	0.2	NA	NA	NA
1700102P08Rik	NA	0.3	NA	NA	NA	NA	NA	NA	NA	NA	NA	0.1
1700104L18Rik	NA	NA	NA	NA	NA	NA	NA	NA	NA	NA	NA	NA
1700105P06Rik	0.9	NA	NA	NA	NA	NA	NA	NA	NA	NA	NA	NA
Ccdc182	NA	NA	NA	NA	NA	1.9	NA	0.9	NA	NA	NA	NA
1700108F19Rik	NA	NA	NA	NA	NA	NA	NA	NA	NA	NA	NA	NA
1700108J01Rik	NA	NA	NA	NA	NA	NA	NA	NA	NA	NA	NA	NA
1700109G14Rik	NA	NA	NA	NA	NA	NA	NA	NA	NA	NA	NA	NA
1700109G15Rik	NA	NA	NA	NA	NA	NA	NA	NA	NA	NA	NA	NA
1700109H08Rik	5.2	8.6	5	1.6	2.4	NA	NA	2.5	4.9	NA	2.3	0.8
1700109I08Rik	NA	NA	NA	NA	NA	NA	NA	NA	NA	NA	NA	NA
1700109K24Rik	1.9	0.4	0.3	NA	NA	NA	NA	0.1	NA	NA	0.8	4.4
1700110C19Rik	1.4	1	NA	NA	NA	NA	NA	NA	2.5	NA	NA	NA
1700110I01Rik	NA	NA	NA	NA	NA	NA	NA	NA	NA	NA	NA	NA
1700110K17Rik	1.7	3.7	0.4	NA	NA	NA	NA	NA	NA	NA	0.7	NA
1700111N16Rik	NA	NA	NA	NA	NA	NA	NA	NA	NA	NA	NA	NA
1700112E06Rik	4.9	3.4	1.5	2.9	NA	NA	NA	NA	5.3	3.9	2.4	1.2
1700112H15Rik	NA	NA	NA	NA	NA	NA	NA	NA	NA	NA	NA	NA
1700112J05Rik	NA	NA	NA	NA	NA	NA	NA	NA	NA	NA	NA	NA
1700113A16Rik	11	11.2	6.7	6.1	5.1	5.8	1.5	4.2	13.4	15.3	6.6	7.5
1700113H08Rik	1.4	2.1	NA	NA	NA	NA	NA	NA	NA	NA	NA	NA
1700119H24Rik	NA	NA	NA	NA	NA	NA	NA	NA	NA	NA	NA	NA
1700120C14Rik	3.5	7.3	7.7	3	5.8	12.6	4.8	9.9	5.8	4.2	3.3	2.7
1700120E14Rik	NA	NA	NA	NA	NA	NA	NA	NA	NA	NA	NA	NA
1700120G07Rik	NA	NA	NA	NA	NA	NA	NA	NA	NA	NA	NA	NA
1700120K04Rik	NA	0.4	NA	NA	NA	NA	NA	NA	NA	NA	NA	NA
1700121L16Rik	NA	NA	NA	NA	NA	NA	NA	NA	NA	NA	NA	NA
1700121N20Rik	NA	0	NA	NA	NA	NA	NA	NA	NA	NA	NA	NA
1700122O11Rik	NA	NA	NA	NA	NA	NA	NA	NA	NA	NA	NA	NA
Majin	NA	NA	NA	NA	NA	NA	NA	NA	NA	NA	NA	NA
1700123K08Rik	NA	NA	NA	NA	NA	NA	NA	NA	NA	NA	NA	NA
1700123L14Rik	NA	NA	NA	NA	NA	NA	NA	NA	NA	NA	NA	NA
1700123M08Rik	2.6	0.6	NA	0.1	NA	0.3	NA	0.7	0.5	3.4	1.5	0.6
1700123O12Rik	NA	NA	NA	NA	NA	NA	NA	NA	NA	NA	NA	NA
1700123O20Rik	13.8	15.4	14.8	14.8	27	35.5	47.1	32.9	32.5	19.3	22.7	20.5
1700123O21Rik	NA	NA	NA	NA	NA	NA	NA	NA	NA	NA	NA	NA
1700124L16Rik	NA	NA	NA	2.7	NA	NA	NA	NA	NA	NA	NA	NA
1700125G02Rik	NA	NA	NA	NA	NA	NA	NA	NA	NA	NA	NA	NA
1700125G22Rik	NA	NA	NA	NA	NA	NA	NA	NA	NA	NA	NA	NA
1700125H03Rik	NA	NA	NA	NA	NA	NA	NA	NA	NA	NA	NA	NA
1700125H20Rik	NA	NA	NA	NA	1.2	NA	NA	NA	NA	NA	1.1	NA
1700126H18Rik	NA	NA	NA	NA	NA	NA	NA	NA	NA	NA	NA	NA
1700128A07Rik	0.1	0.1	NA	NA	NA	NA	NA	NA	NA	2.4	NA	1.1
1700128F08Rik	NA	0.1	NA	NA	NA	NA	NA	NA	NA	NA	NA	0.1
1700129C05Rik	NA	NA	NA	NA	NA	NA	NA	NA	NA	NA	NA	NA
1810006J02Rik	NA	NA	NA	NA	NA	NA	NA	NA	NA	NA	NA	NA
1810007C17Rik	NA	NA	NA	NA	NA	NA	NA	NA	NA	NA	NA	NA
1810007D17Rik	NA	NA	NA	NA	NA	NA	NA	NA	NA	NA	NA	NA
1810008I18Rik	NA	NA	NA	NA	NA	NA	NA	NA	NA	NA	NA	NA
1810009A15Rik	0.1	NA	NA	NA	NA	NA	NA	NA	NA	NA	0.1	NA
1810009J06Rik	NA	NA	NA	NA	NA	NA	NA	NA	NA	NA	NA	NA
1810010D01Rik	NA	NA	NA	NA	NA	NA	NA	NA	NA	NA	NA	NA
1810010H24Rik	2.2	5.4	5.4	20	6.6	NA	6.1	1.6	NA	NA	5.1	6.6
1810011H11Rik	NA	NA	1.6	4.1	4.3	NA	NA	NA	17.2	5.7	2.3	14.4
1810011O10Rik	39.9	46.1	36	6.2	0.1	22.6	23.9	46.2	31.2	8.7	9.2	25.9
1810012K16Rik	NA	NA	NA	NA	NA	NA	NA	NA	NA	NA	NA	NA
1810013A23Rik	NA	NA	NA	NA	NA	NA	NA	NA	NA	NA	NA	NA
1810013L24Rik	14.9	13.5	9.8	3.7	3	9.8	9.7	10.5	7.3	19.1	5.5	11
1810014B01Rik	2.6	6.4	3.1	NA	0.3	NA	6.7	1.5	0	NA	3.3	0.6
1810018F18Rik	NA	NA	NA	NA	NA	NA	NA	NA	NA	NA	NA	NA
1810019D21Rik	0	NA	NA	NA	NA	NA	NA	NA	NA	NA	NA	0.1
1810020O05Rik	0.4	NA	NA	NA	NA	NA	NA	NA	NA	5.5	NA	NA
1810021B22Rik	1.1	1.3	1.2	5.3	7.8	NA	3.8	NA	0.1	13.7	5.3	4.6
1810022K09Rik	71.2	59.1	156.9	121.9	94.2	132.8	229.7	79.7	45.8	74	133.6	129.9
1810024B03Rik	0.3	NA	0.7	0.2	0.4	0.2	0.2	0.1	NA	NA	0.3	0.9
1810026B05Rik	6.1	3.9	3.8	5.6	NA	1.7	0.2	0.7	2.5	1.8	3.6	3.9
1810026J23Rik	21.1	24.2	20.4	9.5	18	17.5	14.8	15	19.9	21.8	5.9	6.5
1810030O07Rik	29.9	23.4	25.5	13.5	15.8	6.8	41.5	6.2	9.8	25.8	29.5	14.3
1810032O08Rik	1.3	1.3	2.4	1.3	NA	NA	NA	0.3	0.8	NA	0	2.2
1810034E14Rik	1.6	0.8	2.1	5.1	NA	NA	NA	0.3	NA	3.4	NA	0.9
1810037I17Rik	106	102.1	119.2	92.7	45.7	84.9	92	55.9	63.5	69.5	74.6	49
1810041L15Rik	0.3	NA	NA	NA	NA	NA	NA	1	NA	NA	NA	NA
1810043G02Rik	34.7	58.8	30.1	37.4	35.4	14.5	34.1	21	26.2	14.9	29.2	16.1
Ndufaf8	25.2	30.6	37.9	59.9	19	46.9	38.1	31.3	16.1	13.1	43.1	34.5
1810044D09Rik	0.3	1	2.1	NA	NA	NA	NA	NA	NA	3.4	NA	NA
1810046K07Rik	NA	NA	NA	NA	NA	NA	NA	NA	NA	NA	NA	NA
1810053B23Rik	NA	NA	NA	NA	NA	NA	NA	NA	NA	NA	NA	0
1810055G02Rik	11.2	21.5	28.4	17	58.9	33.8	37.6	37.6	14.5	24.9	37.7	14.7
1810058I24Rik	29.6	28.3	38.3	36.3	37.1	40.7	34.9	31.5	43.2	60.5	45.9	42.7
1810062G17Rik	1.1	0.7	NA	3.8	0.1	NA	NA	0.4	NA	NA	NA	NA
1810062O18Rik	4.9	2.8	2	NA	NA	3	NA	1.3	NA	NA	3.2	4.6
1810064F22Rik	NA	NA	NA	NA	NA	NA	NA	NA	NA	NA	NA	NA
1810065E05Rik	NA	NA	NA	NA	NA	NA	NA	NA	NA	NA	NA	NA
Mfsd4b2	0.1	0	NA	0.2	0.2	NA	0	NA	NA	NA	0.1	NA
Ifit1bl2	1	0.2	0.1	NA	NA	NA	0.1	NA	NA	NA	0.2	0.8
2010003K11Rik	NA	NA	NA	NA	NA	NA	NA	NA	NA	NA	NA	NA
2010005H15Rik	0.1	0.3	NA	NA	NA	NA	NA	NA	NA	NA	NA	NA
2010009K17Rik	0.1	0.6	NA	2.4	NA	NA	NA	NA	NA	NA	NA	0.3
2010010A06Rik	NA	NA	NA	NA	NA	NA	NA	NA	NA	NA	NA	NA
Borcs7	11.9	13	11.7	10.1	4.2	8.8	10.1	10.8	3.9	7	14.2	12.8
Cfap74	0.5	0.2	0.9	0.3	0	1	NA	0.4	1.1	1.6	0.4	0.2
2010016I18Rik	0.2	0.2	NA	1.1	NA	NA	NA	0	NA	NA	NA	1
2010106C02Rik	NA	NA	NA	NA	NA	NA	NA	NA	NA	NA	NA	NA
2010106E10Rik	NA	NA	NA	NA	NA	NA	NA	NA	NA	NA	NA	NA
2010107E04Rik	75.6	60.3	137.3	141	152.5	170.1	456.1	120.6	105.7	83.9	181.7	208.9
Slc23a4	NA	NA	2.3	NA	NA	NA	NA	NA	NA	NA	NA	NA
2010107G23Rik	2.2	1.9	1.1	NA	NA	NA	NA	NA	NA	NA	NA	NA
2010109A12Rik	NA	0.3	0.7	NA	NA	NA	NA	NA	NA	NA	1.6	NA
2010109I03Rik	NA	NA	NA	NA	NA	NA	NA	NA	NA	NA	NA	NA
2010111I01Rik	8.9	6.3	6	4.2	8.4	7.4	9.4	8.4	6.8	7.4	6.5	4.9
2010204K13Rik	1.1	1.2	0.4	2.8	3.3	3.5	8.5	5.4	3.2	NA	1.8	1.5
2010300C02Rik	NA	NA	NA	NA	NA	NA	NA	NA	NA	NA	NA	NA
2010308F09Rik	NA	NA	0.5	NA	NA	NA	NA	NA	NA	NA	NA	NA
2010310C07Rik	NA	NA	NA	NA	NA	NA	NA	NA	NA	NA	NA	NA
2010315B03Rik	NA	NA	NA	NA	NA	NA	NA	NA	NA	NA	NA	NA
2010320M18Rik	14.5	13.8	6.8	12.9	10.3	8.1	16.1	7.2	37.5	11.5	8.3	8.9
2200002D01Rik	5.9	5.9	11	10.1	13.7	8.6	24.4	6.9	20.4	21.1	13.8	11.3
2200002J24Rik	NA	NA	NA	NA	NA	NA	NA	NA	NA	NA	NA	NA
2210010C04Rik	NA	NA	NA	NA	NA	NA	NA	NA	NA	NA	NA	NA
2210011C24Rik	0.5	1.1	NA	0.5	2.4	1.4	NA	0.5	3.4	NA	1.4	0.5
2210013O21Rik	43.6	29.4	35.6	38.4	56.6	42.1	100	47.9	31.8	41.6	49.8	52.3
Ube2d-ps	9.7	9.7	5.8	13.5	24.9	11.5	8.7	9.4	16.3	9.6	9.8	10.4
2210016F16Rik	17.9	14.5	13	20	14.1	16.2	28.2	20.9	11.1	32	21	22.1
2210016L21Rik	39.3	33.6	25.8	33.7	21.2	14.7	25.3	17.2	44.7	39.6	18	28.4
Emsy	6.1	9.6	6.1	4.4	1.9	0.5	3.4	6.3	6.2	7.2	5.5	5.7
2210019I11Rik	NA	NA	NA	NA	NA	NA	NA	NA	NA	NA	NA	NA
2210039B01Rik	1.1	0.9	1.5	6.9	NA	0.2	0.4	0.2	3.4	1.1	0.9	2
Zfp995	6.2	5.6	3.2	6.7	0.6	7.5	NA	3.4	6	0.5	5.1	9.9
2210407C18Rik	NA	NA	NA	NA	NA	NA	NA	NA	NA	NA	NA	NA
2210408F21Rik	1.3	0.1	0.8	2.7	NA	1	1.2	0.4	0.1	0.7	0.3	0.3
2210408I21Rik	2.3	0.7	0.9	1.8	5.9	0.8	1.3	0.4	0.9	0.7	1.3	1
2210409D07Rik	NA	NA	NA	NA	NA	NA	NA	NA	NA	NA	NA	NA
2210409E12Rik	NA	NA	NA	NA	NA	NA	NA	0.8	NA	NA	NA	NA
2210414B05Rik	NA	NA	NA	NA	NA	NA	NA	NA	NA	NA	NA	NA
2210416O15Rik	0	NA	NA	0.8	NA	NA	NA	NA	NA	NA	NA	0.1
2210417A02Rik	NA	NA	NA	NA	NA	NA	NA	NA	NA	2.7	NA	NA
2210420H20Rik	0.1	NA	NA	NA	NA	NA	NA	NA	NA	NA	NA	NA
2300002M23Rik	NA	NA	NA	NA	NA	NA	NA	NA	NA	NA	NA	NA
2300003K06Rik	NA	NA	NA	NA	NA	NA	NA	NA	NA	NA	NA	NA
Slurp2	NA	NA	NA	NA	NA	NA	NA	NA	NA	NA	NA	NA
2300009A05Rik	10.5	9.8	19	13.5	9.2	6.9	38.8	4.7	2.9	2.8	16.3	20.4
2310001H17Rik	0.6	0.7	1.7	1	NA	1.3	NA	0.6	0.4	2.2	0.2	1.9
2310001K24Rik	0.6	1.4	0.2	NA	0.2	1	1.6	2.6	2.1	1	0.4	0.7
2310002D06Rik	NA	NA	NA	NA	NA	NA	NA	NA	NA	NA	NA	NA
2310002F09Rik	0.2	NA	NA	NA	NA	NA	1.3	NA	NA	NA	NA	0.7
Cysrt1	NA	NA	NA	NA	NA	NA	NA	NA	NA	NA	NA	NA
2310002L09Rik	NA	NA	NA	NA	NA	NA	NA	NA	NA	NA	NA	NA
Faap100	6.2	9.3	8.9	10.8	9.2	4.2	23.5	5.2	5.1	3.3	10.2	7
2310005A03Rik	0.1	NA	NA	NA	NA	NA	NA	NA	NA	NA	NA	NA
2310005E17Rik	NA	NA	NA	NA	NA	NA	NA	NA	NA	NA	NA	NA
Tmem45a2	NA	NA	NA	NA	NA	NA	NA	NA	NA	NA	NA	NA
2310007B03Rik	NA	NA	NA	NA	NA	NA	NA	NA	NA	NA	NA	NA
Prr29	NA	NA	NA	NA	NA	NA	NA	NA	NA	NA	NA	NA
2310008N11Rik	NA	NA	NA	NA	NA	NA	NA	NA	NA	NA	NA	NA
2310009A05Rik	10.1	10.4	35.3	19.5	21.3	16.6	44.7	11.7	23.5	22.6	43.1	20.2
2310009B15Rik	4.4	1.5	4.1	9.9	9.8	10.3	19.5	9.1	2.6	12.3	13.1	13.5
2310010J17Rik	1.5	2.7	2.8	2.1	0.5	3.5	2.2	1.7	0.8	2.1	0.8	1.6
2310011J03Rik	25.3	34.9	25.5	38.9	30.3	29.5	50.4	23.4	12.4	19.3	23.6	27.1
Rnf225	0.2	0.6	3.2	NA	NA	NA	0	NA	4.3	NA	0.3	NA
2310015A10Rik	2.9	2.4	1.5	1.3	2.5	1.7	1.2	2.5	NA	1.3	1.1	0.3
Mrln	1.9	NA	1.2	2.6	NA	NA	NA	NA	NA	NA	NA	NA
2310015D24Rik	0.8	NA	NA	NA	NA	NA	NA	NA	NA	NA	NA	NA
2310016D03Rik	NA	NA	NA	NA	NA	NA	NA	NA	NA	NA	NA	NA
2310020H05Rik	NA	NA	NA	NA	NA	NA	NA	NA	NA	NA	NA	NA
2310022A10Rik	1.4	1.9	3.2	4.3	4.4	3.3	3.6	2.7	0.3	5.9	4.1	6.4
2310022B05Rik	7.7	7.1	14.4	13.2	9.1	5.4	7.9	3.6	7	3.3	7.4	4.9
2310030A07Rik	NA	NA	NA	NA	NA	NA	NA	NA	NA	NA	NA	NA
2310030G06Rik	3.1	4.3	5.2	4.6	NA	NA	5.9	NA	0.9	NA	0.2	2.5
2310033P09Rik	11.5	15	17.6	15	10.6	2.7	10	3.9	23.8	26	12.8	14.2
2310034C09Rik	NA	NA	NA	NA	NA	NA	NA	NA	NA	NA	NA	NA
2310034G01Rik	2.5	4.1	1.6	3.7	NA	NA	NA	NA	0.1	NA	2.7	NA
2310034O05Rik	NA	NA	NA	NA	NA	NA	NA	NA	NA	NA	NA	NA
2310035C23Rik	2.3	1.8	2.4	1.3	0	1.1	0	2.1	2.1	1.7	1.1	2.6
2310036O22Rik	40	29.7	40.5	57.9	63.8	34.5	85.6	38.9	72.9	61.1	58.6	84.7
2310039H08Rik	17	15	18.1	17	32.9	32.6	32	22	20	22	19.2	15.5
2310039L15Rik	1.5	0.2	1.3	NA	1.6	0.8	NA	0.3	1.6	NA	1.1	1.4
2310040G24Rik	0.2	0.7	2.3	0.6	NA	3.7	1.3	1.7	NA	1.2	2.3	NA
Teddm3	NA	NA	NA	NA	NA	NA	NA	NA	NA	NA	NA	NA
2310043L19Rik	NA	NA	NA	NA	NA	NA	NA	NA	NA	NA	NA	NA
2310043O21Rik	NA	0.2	NA	NA	NA	NA	NA	NA	NA	NA	NA	NA
Borcs8	27.4	30.3	20.9	27.2	17.2	22.6	48.7	27.3	33.1	16.1	39.1	20.7
Borcs6	8.4	5.9	12.9	5.9	13.3	1.9	5.1	4.8	7.3	13.3	9	17
2310050C09Rik	NA	NA	NA	NA	NA	NA	NA	NA	NA	NA	NA	NA
2310057J18Rik	NA	NA	NA	NA	NA	NA	NA	NA	NA	NA	NA	NA
2310057M21Rik	3.3	3.6	4.5	0.3	13.4	4.5	3	2.6	0	3.1	6.7	1.5
2310057N15Rik	NA	NA	NA	NA	NA	NA	NA	NA	NA	NA	NA	NA
2310061I04Rik	10.5	7.4	6.1	9.9	4.7	9.7	1.6	5.9	4.4	5.8	7	4.6
Zbtb11os1	2.9	4.4	5.9	3.3	8.7	4.3	6.3	4.1	NA	6.5	2.5	2.9
2310061N02Rik	NA	NA	NA	NA	NA	NA	NA	NA	NA	NA	NA	NA
2310065F04Rik	NA	NA	NA	NA	NA	NA	NA	NA	NA	NA	NA	NA
Tmem94	2.5	2	2.6	5.9	4.9	2	3	2	4.8	3.4	2.9	3.1
2310068J16Rik	0.6	0.7	1.6	0.3	1.4	0.4	0.3	0.9	0.7	0.7	0.4	0.9
2310069B03Rik	NA	NA	NA	NA	NA	NA	NA	NA	NA	NA	NA	0.2
2310069G16Rik	NA	NA	NA	NA	NA	NA	NA	NA	NA	NA	NA	NA
2310079G19Rik	NA	NA	NA	NA	NA	NA	NA	NA	NA	NA	NA	NA
2310081J21Rik	NA	NA	NA	NA	NA	NA	NA	NA	NA	NA	NA	NA
2410002F23Rik	23.9	23.4	27.2	39.8	32.2	13.5	30.4	27.6	19.2	40	16.7	33.2
2410003L11Rik	NA	NA	NA	NA	NA	NA	NA	NA	NA	NA	NA	NA
2410004B18Rik	32.6	31.6	29.7	11.2	NA	27.9	11	16.4	10.7	13.4	19.1	16
2410004I01Rik	NA	NA	NA	NA	NA	NA	NA	NA	12.5	NA	NA	NA
Epb41l4aos	5.4	2.6	2.9	5.7	0.6	4.3	0.1	2.1	6.1	0.6	1.8	7.7
2410004P03Rik	NA	NA	0.7	NA	NA	NA	NA	NA	NA	NA	NA	NA
2410006H16Rik	10.9	10.8	19.9	15.7	9.2	27.5	31.8	13.7	20.4	17.2	11.3	46.7
Platr10	NA	NA	NA	NA	NA	NA	NA	NA	NA	NA	NA	NA
2410012E07Rik	NA	NA	NA	NA	NA	NA	NA	NA	NA	NA	NA	NA
Prr23a3	NA	NA	NA	NA	NA	NA	NA	NA	NA	NA	NA	NA
2410015M20Rik	40.9	36.6	46.1	54.2	110.9	104.1	108.4	72.9	75.6	81.1	78.7	76.5
2410016O06Rik	2.2	2.3	2.9	0.6	7.9	6.7	13.8	9.1	5.6	4.4	2.2	3.1
2410017I17Rik	NA	0.1	NA	NA	NA	NA	NA	NA	NA	NA	NA	NA
2410018L13Rik	1.1	1	1.1	0.5	2.4	1.1	0.2	1.5	1.2	0.4	1.7	0.3
2410021H03Rik	0.2	0.1	4.5	NA	NA	NA	NA	NA	NA	NA	NA	4.1
Rec114	8.7	5.6	18.6	6.8	3.4	7.5	5.5	5.6	17.5	6.5	11.4	9.1
Platr5	NA	NA	NA	NA	NA	NA	NA	NA	NA	NA	NA	NA
2410089E03Rik	3	2.8	1.4	2.6	1	1.5	NA	1.2	3.4	0.1	1.5	1.8
Platr9	NA	NA	NA	NA	NA	NA	NA	NA	NA	NA	NA	NA
2410124H12Rik	NA	NA	NA	NA	NA	NA	NA	NA	NA	NA	NA	NA
Carnmt1	17.7	15.5	21.7	13.6	27.3	25.9	19.8	21.6	18.9	7	21.6	17.1
2410131K14Rik	1.3	4.1	3.5	3.3	1.7	4.2	2.7	4.2	1.3	0	0.6	0.9
2410137M14Rik	NA	NA	NA	NA	NA	NA	NA	NA	NA	NA	NA	NA
2410141K09Rik	NA	NA	0.1	NA	NA	NA	NA	NA	NA	NA	NA	NA
2500004C02Rik	8	2.8	0.5	1.4	1.2	1.3	0	0.9	1.1	0.1	1.8	2.6
2510002D24Rik	11.4	13.1	10.4	8.2	5.3	11.9	7.9	7.3	20.6	6.1	5.7	6.7
Kif1bp	20.8	29.5	43.2	47.2	5.6	3.1	16.8	6.3	16.1	6.9	32.2	11.6
2510009E07Rik	9	13.4	11.1	10.8	14.5	8.4	2.9	7.8	12.6	5.9	5.6	6.7
2510039O18Rik	6.9	3.8	14.9	5.8	3.2	6.5	17.2	4.3	3.6	10.2	17.1	11.7
Mkrn2os	NA	0.6	NA	NA	NA	NA	1.5	NA	NA	NA	NA	NA
2610001J05Rik	76.1	57.9	62.6	66.6	70.7	85.5	86	59.3	56.3	79.6	66	53.2
Faap20	13	15	13.7	22	14.6	9.1	11.7	11.4	21.9	11	16.1	12.8
2610002M06Rik	4.6	3.6	3.4	4	1.5	2.9	10.7	3.2	2.1	4.4	2.2	1.7
2610005L07Rik	2.9	3.1	2.7	1.6	0.2	0.9	0.8	1.3	1.7	1.4	1.1	2.7
2610008E11Rik	13.2	6.4	12.2	9.8	4.8	9.2	4.5	5.1	4.4	1.8	4.4	9.3
Ccdc191	4.1	3.1	6.6	2.8	2.4	0.8	1.2	0.3	5	4.6	3.1	4.4
2610016A17Rik	0.5	NA	1.2	NA	NA	NA	NA	NA	NA	NA	NA	1.3
Stk26	0.9	0.5	2.2	3.1	2	NA	NA	NA	NA	NA	NA	3
2610020C07Rik	5.6	7.9	9.1	13.1	4.7	14.7	13.7	14.2	3.6	7.5	14.8	6.9
2610020H08Rik	NA	0.5	0.4	NA	0	NA	NA	0.3	NA	0.3	0.2	0.5
2610027K06Rik	3.6	3.1	4.3	1	2.5	1.3	1.1	0.7	1.2	3.1	1.2	1.4
2610028E06Rik	NA	NA	NA	NA	NA	NA	NA	NA	NA	NA	NA	NA
2610028H24Rik	1.6	1.3	NA	1.5	0.3	0	NA	1.2	NA	NA	NA	NA
Arpin	13.6	13.4	13	7.3	35.2	8.8	19.5	16.5	5	20.2	10.6	6.3
Pdzph1	11.5	9.1	9.6	5.3	NA	NA	NA	NA	NA	NA	NA	NA
2610035D17Rik	9.2	4.3	1.5	NA	NA	NA	NA	1.4	0.5	1.7	5.4	7.4
2610035F20Rik	NA	NA	NA	NA	NA	NA	NA	NA	NA	NA	NA	NA
2610037D02Rik	NA	NA	NA	0	NA	NA	NA	NA	0.1	0.1	NA	NA
2610044O15Rik8	7.9	5.8	6.7	4.3	0.8	4.7	0.6	3.8	0.4	1.4	5.3	2.4
Mir124-2hg	NA	NA	NA	NA	NA	NA	NA	NA	NA	NA	NA	NA
2610203C20Rik	15.3	10.6	9.9	13.4	0.8	9.4	6.9	4.5	19.1	7.3	2.2	15
2610203C22Rik	3.1	3.2	6	15	6.9	14.6	2.2	6.6	3	13.4	2.8	2.9
2610206C17Rik	3.5	4.8	1.3	2.2	2.7	2.5	1.6	2.8	2.9	4.5	1.3	1.8
Pantr2	NA	NA	NA	NA	NA	NA	NA	NA	NA	NA	NA	NA
2610301B20Rik	21.9	15.7	20.5	19	18.2	22.6	26.4	15.3	19	16.4	15.5	2.6
Zfp979	2.3	0.6	5.5	0.3	5.7	4.3	0	1.7	NA	13.6	2.8	0.4
2610306M01Rik	12.2	3.6	12.1	2.1	NA	NA	18.7	5.4	5.3	NA	1.6	2.5
2610307P16Rik	1	1.4	1.3	NA	NA	0.2	3.2	0.6	0.1	2	2.7	3.4
2610316D01Rik	0.7	0.6	NA	NA	NA	2.3	NA	0.9	NA	NA	NA	NA
2610318N02Rik	NA	NA	NA	NA	NA	6.9	0.3	2.6	NA	NA	1.5	NA
2610507B11Rik	11.1	10.1	13.7	21.1	12.8	11.8	7.7	14.2	26.7	17.7	8.5	16.1
2610507I01Rik	2.5	0.8	1.2	0	8.7	3.1	NA	3	0.4	2.9	0.9	1.7
2610524H06Rik	12.3	14.8	15.9	19.2	39.1	23.5	25.8	25	16.3	34.9	12.3	19.4
2610528A11Rik	NA	NA	NA	NA	NA	NA	NA	NA	NA	0.2	0.9	NA
2610528J11Rik	NA	NA	NA	NA	NA	NA	NA	NA	NA	NA	NA	NA
Hpf1	28.3	26.6	30	30.3	29.7	59.7	103.7	60.8	39.6	32.2	36.7	42.8
2700038G22Rik	0.8	0.5	1.7	0.7	NA	NA	NA	0.9	NA	0.1	0.8	1.2
2700046A07Rik	0.3	0.3	3.4	1.1	NA	NA	0	1.4	NA	NA	NA	0.4
2700046G09Rik	0.1	0.6	0.4	NA	NA	NA	1.3	NA	1.1	NA	0.7	1.7
2700049A03Rik	1	1.6	1.9	1.5	4.6	0.4	0.5	0.6	0	NA	1	1.3
2700054A10Rik	0	0.1	0	0.6	0.1	0	NA	0	NA	NA	NA	0.1
2700060E02Rik	64.7	60.6	64	68.1	116.3	154.8	180.1	180.9	113.9	119.4	106.5	112.7
2700062C07Rik	18.1	25.7	23.3	44.8	31.1	10.3	8.9	8	38.7	40.3	21.7	15
2700069I18Rik	NA	0.1	NA	NA	NA	NA	NA	NA	NA	NA	4.4	NA
2700070H01Rik	NA	NA	NA	NA	NA	NA	NA	NA	NA	NA	NA	0.4
2700081O15Rik	3.2	2.2	2.7	2.3	0.1	1	0.4	1.1	1.3	3	3	4.2
Hoxaas3	NA	0.2	NA	0.3	NA	NA	1.4	NA	NA	1.6	0.4	0.2
Smim10l1	35.8	34.3	25	19.5	30.3	21.3	31.3	23.1	30.3	36.9	18.3	23.9
2700089I24Rik	NA	NA	NA	NA	NA	NA	NA	NA	NA	NA	NA	NA
2700094K13Rik	2.9	3.7	3.5	8.3	46.3	45.8	53.7	47.9	16.5	14.9	16.4	23.2
2700097O09Rik	6.8	5.4	6.9	9.1	NA	2.8	4.2	1.8	7.8	2.8	3.8	0.7
2700099C18Rik	2	2.4	0.1	1.4	7	3.8	5.9	9.3	1.5	NA	0.3	2.8
2810001G20Rik	6.8	10.2	5.9	3	NA	6.6	6.8	2.6	7.2	12.7	4.5	5.2
2810002D19Rik	1.7	10.1	1.4	4	1.3	10.4	8.2	6	NA	6.3	3.9	3
2810004N23Rik	12.4	7.8	9.4	21.9	20.6	28	22.5	31.3	6.8	2.9	15.2	6.2
2810006K23Rik	4	3.7	1.9	2.9	1.2	2.2	3.2	7.3	0.8	1.1	4.3	2.3
Sult2a8	NA	NA	NA	NA	NA	NA	NA	NA	NA	NA	NA	NA
Snhg20	49.4	32.1	65.4	12.1	NA	1.4	3.9	1.5	11.7	10.1	10	14.3
2810013P06Rik	13.8	10.2	7.7	4.1	3.6	6.4	3.9	2.9	7.7	9.9	5.3	4.1
2810021J22Rik	2.7	3.5	1.7	NA	NA	0.9	NA	0.9	3	4	1	0.4
2810025M15Rik	9.5	11.2	10.3	11.3	31.6	41	35	25.7	36.7	16.8	31.4	34.1
2810029C07Rik	0.6	NA	NA	NA	NA	4.2	NA	1.7	NA	NA	1	2.7
2810032G03Rik	1.2	1.4	NA	NA	1.3	NA	NA	NA	NA	NA	0.1	0.2
2810047C21Rik1	NA	0.8	NA	NA	NA	0.5	NA	1.7	NA	NA	0.4	2.9
2810049E08Rik	0.2	0.5	NA	NA	NA	NA	NA	NA	NA	NA	NA	NA
Mir99ahg	3.3	2	4.7	2.5	1.8	NA	1.3	1.5	12.1	1.9	4.5	4.8
2810403A07Rik	21.3	17.6	20.6	12.4	2.6	25.1	11.3	13.7	18	6.7	10.1	7.2
2810403D21Rik	2.4	3.7	2.3	NA	1.8	4.2	NA	2.8	6.4	2	3.1	3.6
2810404M03Rik	NA	NA	NA	NA	NA	NA	NA	NA	NA	NA	NA	0.1
2810405F15Rik	NA	NA	NA	NA	NA	NA	NA	NA	NA	NA	NA	NA
2810408A11Rik	5.7	3.6	6.9	3.5	NA	6.3	NA	2.4	NA	9.7	8.6	5.4
2810408I11Rik	NA	NA	0.1	NA	NA	8.6	18.3	6	NA	0.1	2.8	1.1
2810408M09Rik	13.8	7.1	12.4	12.9	3.1	8.1	11.1	5.9	7.6	8.8	9.1	3.2
2810410L24Rik	2.6	1.5	2.4	1.3	NA	NA	0.4	NA	2.7	NA	NA	1.3
2810417H13Rik	0.7	0.2	1.5	2.6	39.6	52.3	84.1	66.1	15.7	8.9	11.7	11.8
2810428I15Rik	35.5	41.2	43.4	30.4	35.7	35.1	30.5	38	33.6	27.3	26.6	51.7
2810429I04Rik	0.3	NA	NA	6	NA	NA	NA	NA	NA	NA	0.2	1.6
2810433D01Rik	0.1	0.7	0.6	10.3	4.2	NA	3	NA	NA	NA	1.2	NA
Eldr	0.1	NA	NA	NA	0.1	NA	0.2	0.3	1.2	NA	0.3	NA
2810442N19Rik	NA	NA	NA	NA	NA	0.1	NA	0.1	0.2	NA	1.6	1
2810454H06Rik	0.3	1.2	0.6	0.3	0.1	2	NA	1.2	8	0.3	0.1	0.1
2810459M11Rik	NA	NA	NA	NA	NA	NA	NA	0.6	NA	NA	0.5	NA
2810468N07Rik	35.6	38	52.1	25	NA	7.5	0.1	3	0.1	7.5	10.1	9.1
2810471M01Rik	NA	NA	NA	NA	NA	NA	NA	NA	NA	NA	NA	NA
2810474O19Rik	4.5	4.3	8.2	7.7	3.4	2.1	2.9	2.8	8.9	7.7	6.3	8
2900005J15Rik	0.9	1.7	0	9.1	3.6	NA	NA	0.2	NA	NA	0.2	2.4
2900008C10Rik	0.7	0.3	0.9	NA	NA	0.6	NA	0.3	1.5	4.2	0.7	0.4
2900009J06Rik	1.4	0.4	NA	NA	NA	NA	NA	NA	NA	NA	0.9	NA
2900011O08Rik	0.2	4.1	4.2	0	NA	NA	NA	NA	NA	NA	NA	NA
2900026A02Rik	3.8	1.6	1.9	5	0.8	0.8	0	2.1	1.7	0.4	1.4	0.8
2900041M22Rik	2.8	3	0.5	5.4	NA	2.5	NA	1.1	1.9	NA	0.8	2
2900052N01Rik	0.1	NA	NA	NA	NA	NA	NA	NA	NA	NA	NA	NA
2900055J20Rik	0.9	NA	NA	NA	NA	NA	NA	NA	NA	NA	NA	NA
Kantr	3.1	4.9	2.7	1.4	NA	NA	0.1	0.7	1.7	0.4	1.1	0.7
2900057B20Rik	NA	NA	NA	NA	NA	NA	NA	NA	NA	NA	NA	NA
2900060B14Rik	0.9	2.3	NA	3.2	NA	NA	0.4	1.5	NA	6.1	0.3	NA
2900076A07Rik	9.7	5.3	9.7	5	6.4	NA	5.2	0.8	1.9	NA	6.6	8.8
2900079G21Rik	NA	NA	NA	NA	NA	NA	NA	NA	NA	NA	NA	NA
2900092C05Rik	NA	NA	NA	NA	NA	NA	NA	NA	NA	NA	NA	NA
2900092D14Rik	NA	NA	NA	NA	NA	NA	NA	NA	NA	NA	NA	NA
2900097C17Rik	86.3	85.4	43	62.3	63	86.2	26.9	81.6	71.1	70.9	34	68.3
3000002C10Rik	0.9	NA	1.1	NA	NA	1.4	0.1	0.9	0.5	0.2	2.1	0.5
3010001F23Rik	1.2	1.1	0.1	0	NA	0.2	NA	0.8	NA	NA	0	0.3
3010026O09Rik	7.9	7.7	10.5	0.9	16.9	7.6	NA	9.3	14	8.6	7.9	4.9
Lncbate1	0.6	1.8	NA	NA	NA	NA	NA	NA	NA	NA	NA	NA
3100003L05Rik	NA	NA	NA	NA	NA	NA	NA	NA	NA	NA	NA	NA
3110001I22Rik	2.5	3.1	1.2	NA	NA	4.2	NA	3.9	0.4	NA	4.9	0.5
3110002H16Rik	17.6	21.6	14.8	16.8	16.2	11.7	11.5	9.2	17.2	9.1	14.9	13.6
Cldn34c1	5.7	6.1	3.8	3.8	19.1	7.5	0.6	3.4	18.2	4.5	7	2.1
3110009E18Rik	2.4	1.9	2.8	6.3	2.4	3.5	4.5	1.8	0.1	3.5	2	0.9
3110009F21Rik	NA	NA	NA	NA	NA	NA	NA	NA	NA	NA	NA	NA
3110015C05Rik	NA	NA	NA	NA	NA	NA	NA	NA	NA	NA	NA	NA
3110021A11Rik	1.1	0.1	0.9	NA	0.4	NA	NA	NA	NA	NA	0.7	NA
3110021N24Rik	1.6	2.1	5.1	4.2	NA	1.7	NA	0.8	3.4	6.1	2.4	2
3110035E14Rik	NA	NA	NA	0	NA	0.2	NA	0.1	NA	NA	NA	0.4
3110039I08Rik	NA	NA	0.1	NA	NA	NA	NA	NA	NA	NA	NA	0.8
3110039M20Rik	NA	NA	NA	NA	NA	NA	NA	NA	NA	NA	NA	NA
3110040N11Rik	11	14.9	18.5	11.1	18.9	16.3	26.1	19.2	22.2	15.8	15.8	14.1
3110043O21Rik	4.9	6.3	6.3	0.6	15.8	4.9	5.3	4.2	1.3	7.8	12.1	6
3110045C21Rik	5	3.1	6	12.6	NA	2.4	NA	1.5	14	7.7	5.4	5.8
Zfp983	5.5	3.1	7.7	5.6	5.8	NA	2	1.2	2.4	1.1	0.8	0.5
3110056K07Rik	1.8	2.4	6.3	5.6	NA	NA	5	0.6	4.3	NA	4.6	3.5
Abhd18	0.7	2	4.5	7.8	5.5	0.3	0	2	1.1	4.6	3	1.3
3110062M04Rik	16.1	20.2	13.9	11.9	2	5.6	5.8	3.3	4.4	9.7	11.2	9.7
3110070M22Rik	1.6	2.7	1.2	NA	NA	3.4	4	3.5	NA	3.8	1.4	3.2
3110079O15Rik	NA	NA	NA	NA	NA	NA	NA	NA	NA	NA	NA	NA
3110082I17Rik	3.9	5.6	1.9	14.3	14	17.4	4.2	17	6.3	3.2	11.5	5.3
3110082J24Rik	NA	NA	NA	NA	NA	NA	NA	NA	NA	NA	NA	NA
3110099E03Rik	NA	NA	NA	NA	NA	NA	NA	NA	NA	NA	NA	NA
3200001D21Rik	0.1	0.1	0.3	NA	NA	NA	NA	0.8	NA	NA	NA	0.4
3300002I08Rik	2.2	1.2	1.2	NA	0.5	1.3	1.6	0.7	5.4	NA	1.3	5.8
3300005D01Rik	NA	NA	NA	NA	NA	NA	NA	NA	NA	NA	NA	NA
3425401B19Rik	NA	NA	NA	NA	NA	NA	NA	NA	NA	NA	NA	NA
3632451O06Rik	4.9	4.7	4.4	5.7	NA	1.7	4.1	1.5	6.8	4.4	3.1	5.2
3632454L22Rik	NA	NA	0.4	NA	NA	NA	NA	NA	NA	NA	NA	NA
3830403N18Rik	4.7	0.9	24.5	6.3	5.1	8.7	4.3	7	19.1	12.6	18.1	13.5
3830406C13Rik	3.2	3.5	3	2.2	2.6	2.4	1.9	2.3	1.2	2.7	2	2.4
3830408C21Rik	2.6	0.7	0.4	0.3	NA	NA	NA	NA	NA	NA	NA	0.5
3830417A13Rik	NA	NA	NA	NA	NA	NA	NA	NA	NA	NA	NA	NA
3930402G23Rik	NA	NA	NA	NA	NA	NA	NA	NA	NA	1	0.1	NA
4430402I18Rik	1.5	0.7	0.2	0	0.3	0	0.1	0	NA	NA	0.1	1.2
4631405J19Rik	0.4	NA	NA	NA	NA	NA	NA	NA	NA	NA	NA	NA
4632415L05Rik	5.5	3.2	3.6	4.1	NA	NA	0.2	0.5	8.3	NA	2.4	2.6
4632427E13Rik	18	17.7	25.4	15.4	NA	8.3	24.7	4.4	14	17.2	33	4.3
4632428C04Rik	NA	NA	NA	NA	NA	NA	NA	NA	NA	NA	NA	0.3
Vsir	1.6	0.4	2.7	6.2	3.3	9.9	2.1	5	11.9	11.9	7.9	10.4
Ddias	1.4	0.4	NA	NA	9.7	6.6	NA	6.1	NA	NA	NA	NA
4732416N19Rik	2.6	NA	0.1	6.9	NA	1.6	NA	0.7	2.6	2.6	NA	1.1
Krt90	NA	NA	NA	NA	NA	NA	NA	NA	NA	NA	NA	NA
4732471J01Rik	1.3	1.2	0.6	0.8	1.1	0.1	0.1	0.5	NA	2.4	2.8	0.5
4732490B19Rik	NA	NA	NA	NA	NA	NA	NA	NA	NA	NA	NA	NA
4732491K20Rik	4.4	7.5	5.5	1.4	NA	3.1	NA	1.6	NA	2.6	2.5	0.3
4831440E17Rik	0.6	0	0.1	NA	NA	NA	NA	NA	0.2	2.4	0.1	NA
Lvrn	1.2	0.5	4.2	1.9	NA	NA	NA	NA	2.2	4	NA	2
4833411C07Rik	NA	NA	NA	NA	NA	1.1	1.5	0.3	NA	NA	NA	0.4
4833412C05Rik	1.6	1.8	0.1	NA	NA	NA	7.9	NA	NA	NA	1.6	NA
4833417C18Rik	1	1.6	0.1	0.7	NA	1.4	NA	0.6	NA	NA	NA	0.3
4833418N02Rik	0.9	0.2	0.6	1.5	NA	0.9	NA	1.4	0.1	1.3	0.3	0.9
4833419F23Rik	3.1	NA	NA	3.6	NA	NA	NA	NA	NA	NA	1.1	1.7
4833420G17Rik	8.8	7.5	10.4	8.8	2.2	4.5	0.6	3	9.8	4.1	3.2	6.1
4833422C13Rik	2.4	1.4	1.2	1.3	1.8	1.5	1	1.7	0	0	0.7	0
4833423E24Rik	NA	NA	NA	NA	NA	NA	NA	NA	NA	NA	NA	NA
Plppr5	NA	NA	NA	NA	NA	NA	NA	NA	NA	NA	NA	0.6
4833427F10Rik	NA	NA	NA	NA	NA	1.9	NA	0.8	NA	NA	NA	0.6
4833427G06Rik	NA	NA	NA	NA	NA	NA	NA	NA	NA	NA	1.3	0.6
4833428L15Rik	NA	NA	NA	NA	NA	NA	NA	NA	NA	NA	NA	NA
4833439L19Rik	22.6	28.9	24.6	12.4	18.9	16.6	16.9	16.2	9.5	13	15.6	5.9
4921501E09Rik	NA	NA	NA	NA	NA	NA	NA	NA	NA	NA	NA	NA
4921504A21Rik	1.1	0.6	0.8	0.4	0.1	0.2	0	0.6	NA	0.6	1	0.5
4921504E06Rik	NA	NA	NA	NA	NA	NA	NA	NA	NA	NA	NA	NA
Ttc6	NA	NA	NA	NA	NA	NA	NA	NA	NA	NA	NA	NA
Alkbh3os1	0.9	0.3	0.9	2.3	NA	NA	6.7	0.5	0.2	0.3	0.8	0.4
4921507P07Rik	NA	0.2	NA	0.2	NA	NA	NA	NA	NA	NA	NA	1.1
4921508D12Rik	NA	NA	NA	NA	NA	NA	NA	NA	NA	NA	NA	NA
4921509C19Rik	NA	NA	NA	NA	NA	NA	NA	NA	NA	NA	NA	NA
4921509O07Rik	NA	0	NA	NA	NA	NA	NA	NA	NA	NA	NA	0.1
4921511C10Rik	0.3	0.3	1.8	NA	NA	NA	NA	NA	4.4	2	0	0.3
4921511C20Rik	NA	NA	NA	NA	NA	NA	NA	NA	NA	NA	NA	NA
4921511H03Rik	NA	NA	NA	NA	NA	NA	NA	NA	NA	NA	NA	NA
4921511I17Rik	0.2	1.1	NA	0.9	1.2	NA	NA	0.5	0.7	1.6	0.4	1.1
4921511M17Rik	NA	NA	NA	NA	NA	NA	NA	NA	NA	NA	NA	NA
4921513I03Rik	NA	0	NA	NA	NA	NA	NA	NA	NA	NA	NA	NA
4921515E04Rik	NA	NA	NA	NA	NA	NA	NA	NA	NA	NA	NA	NA
4921517D22Rik	NA	NA	NA	NA	NA	NA	NA	NA	NA	NA	NA	NA
4921524J17Rik	11.2	11.4	8.3	8.1	13.9	5	6	6.1	5	8.1	8.5	9.8
4921524L21Rik	NA	NA	NA	NA	NA	NA	NA	NA	NA	NA	NA	NA
4921525O09Rik	NA	NA	NA	NA	NA	NA	NA	NA	NA	NA	NA	NA
4921529L05Rik	NA	NA	NA	NA	NA	NA	NA	NA	NA	NA	NA	NA
4921530L21Rik	NA	NA	NA	NA	NA	NA	NA	NA	NA	NA	NA	NA
4921531C22Rik	5.4	3.9	2	1.7	6	3.5	1.8	2.4	2.2	3.6	5.9	1.6
4921531P14Rik	NA	NA	NA	NA	NA	NA	NA	NA	NA	NA	NA	NA
4921533I20Rik	NA	NA	NA	NA	NA	NA	NA	NA	NA	NA	NA	NA
4921534H16Rik	NA	NA	NA	NA	NA	NA	NA	NA	NA	NA	NA	NA
4921536K21Rik	0.1	0	NA	NA	0.2	0.3	NA	0.1	NA	NA	0.9	NA
4921539E11Rik	NA	NA	NA	NA	NA	NA	NA	NA	NA	NA	NA	NA
4922502D21Rik	NA	NA	NA	NA	NA	NA	NA	NA	NA	NA	NA	NA
4922502H24Rik	NA	NA	NA	NA	NA	NA	NA	NA	NA	NA	NA	NA
4922502N22Rik	NA	NA	NA	NA	NA	NA	NA	NA	NA	NA	NA	NA
4930401C15Rik	NA	NA	NA	NA	NA	NA	NA	NA	NA	NA	NA	NA
4930401O10Rik	NA	NA	NA	NA	NA	NA	NA	NA	NA	NA	NA	NA
4930401O12Rik	NA	NA	NA	NA	NA	NA	NA	NA	NA	NA	NA	NA
4930402F06Rik	NA	NA	NA	NA	NA	NA	NA	NA	NA	NA	NA	NA
4930402F11Rik	NA	NA	NA	NA	NA	NA	NA	NA	NA	NA	NA	NA
4930402H24Rik	14.4	17	17.4	4.9	8.2	4.5	5	5.8	10.6	7.4	6.6	10.2
4930402K13Rik	NA	NA	NA	NA	NA	NA	NA	NA	NA	NA	NA	NA
4930404A05Rik	NA	NA	NA	NA	NA	NA	NA	NA	NA	NA	NA	NA
Meikin	NA	NA	NA	NA	NA	NA	NA	NA	NA	NA	NA	NA
4930404H11Rik	1.6	NA	NA	0.9	NA	NA	NA	NA	NA	NA	1.5	0.8
4930404I05Rik	2.5	NA	NA	NA	NA	NA	NA	NA	NA	NA	NA	NA
4930404N11Rik	4.7	7.3	11.6	19.1	5.3	4.1	7.4	2.1	36.3	16.1	20.3	22.8
4930405A10Rik	NA	NA	NA	NA	NA	NA	NA	NA	NA	NA	NA	NA
4930405A21Rik	0.1	0.3	1.3	2.4	NA	NA	NA	NA	NA	NA	1.7	NA
4930405D11Rik	NA	NA	NA	NA	NA	NA	NA	NA	NA	NA	NA	NA
4930405J17Rik	NA	NA	NA	NA	NA	NA	NA	NA	NA	NA	NA	NA
4930405L22Rik	NA	NA	NA	NA	NA	NA	NA	NA	NA	NA	NA	NA
4930406D18Rik	NA	NA	NA	NA	NA	NA	NA	NA	NA	NA	NA	NA
4930407I10Rik	NA	NA	NA	NA	NA	NA	NA	NA	NA	NA	NA	NA
4930412B13Rik	NA	NA	NA	NA	NA	NA	NA	NA	NA	NA	NA	NA
4930412C18Rik	0.3	NA	NA	4.3	NA	NA	0	NA	NA	2.2	NA	0.3
Cldn34c4	NA	NA	NA	NA	NA	NA	NA	NA	NA	NA	NA	NA
4930412O13Rik	NA	NA	NA	NA	NA	NA	NA	NA	NA	NA	NA	NA
4930413E15Rik	NA	NA	NA	NA	NA	NA	NA	NA	NA	NA	NA	NA
4930413F20Rik	0.4	NA	3.3	1.7	NA	0.4	NA	0.1	NA	4.2	0.9	0.7
4930413G21Rik	0.4	0.2	0.5	2.1	0.7	0.8	0.6	0.3	NA	0.3	0.8	1.4
4930413M19Rik	NA	NA	NA	NA	NA	NA	NA	NA	NA	NA	NA	NA
Particl	23.2	28.8	28.4	14.6	15.7	13.5	15.8	13.3	8.6	11.6	14.9	14.2
4930414N06Rik	3.2	2.3	1.6	NA	0.1	0.7	6.6	0.9	NA	NA	0.9	3.7
4930415F15Rik	NA	NA	NA	NA	NA	NA	NA	NA	NA	NA	NA	NA
4930415L06Rik	NA	NA	NA	NA	NA	NA	NA	NA	NA	NA	NA	NA
4930415O20Rik	0.9	NA	2.6	NA	0.1	NA	NA	NA	NA	NA	NA	NA
4930417O13Rik	NA	NA	NA	NA	NA	NA	NA	NA	NA	NA	NA	NA
4930417O22Rik	NA	NA	NA	NA	NA	NA	NA	NA	NA	NA	NA	NA
4930419G24Rik	6.1	4.4	3.5	1.6	NA	0.7	NA	0.3	2.7	0.8	1.7	1
4930423M02Rik	NA	NA	NA	NA	NA	NA	NA	NA	NA	NA	NA	NA
4930425K10Rik	NA	NA	NA	NA	NA	NA	NA	NA	NA	NA	NA	NA
4930425O10Rik	NA	NA	NA	NA	NA	NA	NA	NA	NA	NA	NA	NA
4930426D05Rik	NA	NA	NA	NA	NA	NA	NA	NA	NA	NA	NA	NA
4930426L09Rik	NA	NA	NA	NA	NA	NA	NA	0.7	NA	2.7	NA	NA
4930427A07Rik	1.8	0.6	2.7	6.1	NA	2.5	25.3	9.8	5.4	2.4	2.5	1.5
Cldn34b4	NA	NA	NA	NA	NA	NA	NA	NA	NA	NA	NA	NA
4930428E07Rik	NA	NA	NA	NA	NA	NA	NA	NA	NA	NA	NA	NA
4930428G15Rik	NA	NA	NA	NA	NA	NA	NA	NA	NA	NA	NA	NA
4930428O21Rik	NA	NA	NA	NA	NA	NA	NA	NA	NA	NA	NA	NA
4930429B21Rik	NA	0.3	NA	NA	NA	NA	NA	NA	NA	NA	0	NA
4930429D17Rik	NA	NA	NA	NA	NA	NA	NA	NA	NA	NA	NA	0.6
4930429F11Rik	NA	NA	NA	NA	NA	NA	NA	NA	NA	NA	NA	NA
4930429F24Rik	4.4	2.6	3.4	5.5	NA	NA	0.1	NA	NA	NA	3.4	0.6
4930430A15Rik	NA	NA	NA	NA	NA	NA	NA	NA	NA	NA	NA	NA
Btg1-ps2	NA	NA	NA	NA	NA	NA	NA	NA	NA	NA	NA	NA
4930430F08Rik	6	13.4	5	2.9	3.7	5.6	1.2	3.7	4.2	7.3	0.8	2.3
4930430F21Rik	NA	NA	NA	NA	NA	NA	NA	NA	NA	NA	NA	NA
4930430J02Rik	NA	NA	NA	NA	NA	1.8	NA	0.6	NA	NA	NA	NA
4930431F12Rik	0.2	0.1	0.2	0.2	0.1	NA	NA	0	0.7	0.2	0.1	0.4
4930431P03Rik	NA	NA	NA	NA	NA	NA	NA	NA	NA	NA	NA	NA
4930432J09Rik	NA	NA	NA	0.1	NA	NA	NA	NA	NA	NA	NA	0.5
4930432K21Rik	0.6	0.9	0	1.5	NA	NA	NA	0.7	NA	NA	0.4	NA
4930432M17Rik	NA	NA	NA	NA	NA	NA	NA	NA	NA	NA	NA	NA
4930433B08Rik	NA	NA	NA	NA	NA	NA	NA	NA	NA	NA	NA	NA
4930433I11Rik	NA	NA	NA	NA	NA	NA	NA	NA	NA	NA	NA	NA
4930433N12Rik	1.1	0.2	0.7	4	NA	NA	NA	NA	NA	NA	0.3	NA
4930434J06Rik	NA	NA	NA	NA	NA	NA	NA	NA	NA	NA	NA	NA
4930435E12Rik	NA	NA	NA	NA	NA	NA	NA	NA	NA	NA	NA	NA
4930438E09Rik	0.2	0.1	0.4	1.8	NA	NA	NA	NA	0.1	4.6	0.4	1.4
4930440C22Rik	NA	NA	NA	NA	NA	NA	NA	NA	NA	NA	NA	NA
4930440I19Rik	NA	NA	NA	NA	NA	NA	0.1	NA	NA	NA	NA	NA
4930441J16Rik	NA	NA	NA	NA	NA	NA	NA	NA	NA	NA	NA	NA
4930442J19Rik	NA	NA	NA	NA	NA	NA	NA	NA	NA	NA	NA	NA
4930442L01Rik	NA	NA	NA	NA	NA	NA	NA	NA	NA	NA	NA	NA
4930443O20Rik	0.1	NA	NA	NA	NA	NA	NA	NA	NA	NA	NA	NA
4930444F02Rik	NA	NA	NA	NA	NA	NA	NA	NA	NA	NA	NA	NA
4930444G20Rik	NA	NA	NA	0.1	NA	NA	NA	NA	NA	NA	NA	NA
4930444M15Rik	NA	NA	NA	NA	NA	NA	NA	NA	NA	NA	NA	NA
4930444P10Rik	NA	1.6	0.2	NA	NA	NA	NA	NA	NA	NA	NA	NA
4930447A16Rik	0.5	NA	NA	NA	NA	NA	NA	NA	1	NA	NA	0.8
4930447C04Rik	NA	NA	NA	NA	NA	NA	0.3	NA	NA	NA	NA	NA
4930447J18Rik	NA	NA	NA	NA	NA	NA	NA	NA	NA	NA	NA	NA
4930447K03Rik	NA	NA	NA	NA	NA	NA	NA	0.7	NA	NA	NA	NA
4930447N08Rik	0.5	NA	NA	NA	NA	NA	NA	NA	NA	NA	0.4	NA
4930448C13Rik	NA	NA	NA	NA	NA	NA	NA	NA	NA	NA	NA	NA
4930448F12Rik	NA	NA	NA	NA	NA	NA	NA	NA	NA	NA	NA	NA
4930448H16Rik	NA	NA	NA	NA	NA	NA	NA	NA	NA	NA	NA	NA
4930448I06Rik	NA	NA	NA	NA	NA	NA	NA	NA	NA	NA	NA	NA
4930448I18Rik	NA	NA	NA	NA	NA	NA	NA	NA	NA	NA	NA	NA
4930448K20Rik	NA	NA	NA	NA	NA	NA	NA	NA	NA	NA	NA	NA
4930449E01Rik	NA	NA	NA	NA	NA	NA	NA	NA	NA	NA	NA	NA
4930449E18Rik	NA	NA	NA	NA	NA	NA	NA	NA	NA	NA	NA	NA
4930449I24Rik	NA	NA	NA	NA	NA	NA	NA	NA	NA	NA	NA	NA
Lrrc74b	NA	NA	NA	NA	NA	NA	NA	NA	NA	NA	NA	NA
4930451G09Rik	0.4	0	0.2	0.1	NA	NA	NA	NA	NA	1.2	NA	NA
4930451I11Rik	NA	NA	NA	NA	NA	NA	NA	NA	NA	NA	NA	NA
4930452A19Rik	NA	NA	NA	NA	NA	NA	NA	NA	NA	NA	NA	NA
4930452B06Rik	NA	NA	NA	NA	NA	NA	NA	0	NA	NA	1.3	NA
4930452G13Rik	NA	NA	NA	NA	NA	NA	NA	NA	NA	NA	1.1	0.6
4930452N14Rik	NA	NA	NA	NA	NA	NA	NA	NA	NA	NA	NA	NA
4930453H23Rik	NA	NA	NA	NA	NA	NA	NA	NA	NA	NA	NA	NA
4930453L07Rik	NA	NA	NA	NA	NA	NA	NA	NA	NA	NA	NA	NA
4930453N24Rik	16.1	10.3	7.8	20.4	25.6	12.2	10.9	25.9	23.1	19.7	26.9	17.7
4930455B14Rik	NA	NA	NA	NA	NA	NA	NA	NA	NA	NA	NA	NA
4930455C13Rik	9.2	10.9	5.7	8.8	7.9	5.8	7.2	7.2	0.4	2.9	6.3	1.9
4930455D15Rik	0.3	0.1	NA	0	NA	0.1	NA	0.1	NA	0	0	0.5
4930455F16Rik	NA	NA	NA	NA	NA	NA	NA	NA	NA	NA	NA	NA
4930455H04Rik	1.8	2.7	3.4	0.1	3	2	NA	0.8	NA	1.1	1	1.1
4930455J16Rik	NA	NA	NA	NA	NA	NA	NA	NA	NA	NA	NA	NA
4930456L15Rik	NA	NA	NA	NA	NA	NA	NA	NA	NA	NA	NA	NA
4930459C07Rik	NA	NA	NA	NA	NA	NA	NA	NA	NA	NA	NA	NA
4930459L07Rik	NA	NA	NA	NA	NA	NA	NA	NA	NA	NA	NA	NA
4930461G14Rik	NA	NA	NA	5.4	NA	NA	NA	NA	NA	NA	NA	NA
4930463O16Rik	NA	NA	NA	NA	NA	NA	NA	NA	NA	NA	NA	0.2
4930465K10Rik	NA	NA	NA	NA	NA	NA	NA	NA	NA	NA	0.1	NA
4930465M20Rik	NA	NA	NA	NA	NA	NA	NA	NA	NA	NA	NA	NA
4930467D21Rik	NA	NA	NA	NA	NA	NA	NA	NA	NA	0.4	NA	NA
4930467E23Rik	NA	NA	NA	NA	NA	NA	NA	NA	NA	NA	NA	NA
4930467K11Rik	NA	NA	NA	NA	NA	NA	NA	NA	NA	NA	NA	NA
Cldn34d	NA	NA	NA	NA	NA	NA	NA	NA	NA	NA	NA	NA
4930469G21Rik	NA	NA	NA	NA	NA	NA	NA	NA	NA	NA	NA	NA
4930470H14Rik	25.9	17.6	44.4	23.1	3	3.8	2.2	4.7	47.7	18.1	18.6	18.3
4930470P17Rik	NA	NA	NA	NA	NA	NA	NA	NA	NA	NA	NA	NA
4930471C04Rik	NA	NA	NA	NA	NA	NA	NA	NA	NA	NA	NA	NA
4930471G03Rik	NA	NA	NA	NA	NA	NA	NA	NA	NA	NA	NA	NA
4930471M09Rik	NA	NA	NA	NA	NA	NA	NA	NA	NA	NA	NA	1.1
4930473A02Rik	17.8	23.8	19.9	26.8	11.3	22.3	14.7	20.2	52.9	27.1	23.5	30.1
4930473O22Rik	NA	NA	NA	NA	NA	NA	NA	NA	NA	NA	NA	NA
4930474G06Rik	0	0.5	NA	0.2	0.5	NA	NA	NA	NA	NA	NA	NA
4930474H20Rik	NA	NA	NA	NA	NA	NA	NA	NA	NA	NA	NA	NA
4930474M22Rik	5.7	1	9.7	11.1	NA	NA	NA	NA	3.5	4.1	0.3	5.4
4930474N05Rik	NA	NA	NA	NA	NA	NA	NA	NA	NA	NA	NA	NA
4930474N09Rik	NA	NA	NA	NA	NA	NA	NA	NA	NA	NA	NA	NA
4930478L05Rik	NA	0.9	0.4	NA	NA	NA	NA	NA	NA	NA	NA	NA
4930478P22Rik	NA	NA	NA	NA	NA	NA	NA	NA	NA	NA	NA	NA
4930479D17Rik	NA	0.5	NA	NA	NA	NA	NA	NA	NA	NA	NA	NA
4930480E11Rik	NA	NA	NA	NA	NA	NA	NA	NA	NA	NA	NA	NA
4930480G23Rik	NA	NA	NA	NA	NA	NA	NA	NA	NA	NA	NA	NA
4930480K15Rik	NA	NA	NA	NA	NA	NA	NA	NA	NA	NA	NA	NA
4930480M12Rik	NA	NA	NA	NA	NA	NA	NA	NA	NA	NA	NA	NA
4930481A15Rik	1.3	1.1	2.3	6	1.9	0.4	1.2	0.4	2.2	2.8	1.4	1
4930482G09Rik	NA	NA	NA	NA	NA	NA	NA	NA	NA	NA	NA	NA
4930483J18Rik	NA	NA	NA	NA	NA	NA	NA	NA	NA	NA	NA	NA
4930483K19Rik	3.4	6.8	5	5.7	NA	0.8	2.5	1.7	NA	NA	1.3	NA
4930483O08Rik	NA	NA	NA	NA	NA	NA	NA	NA	NA	NA	NA	NA
4930486F22Rik	NA	NA	NA	NA	NA	NA	NA	NA	NA	NA	NA	NA
4930486I03Rik	NA	NA	NA	NA	NA	NA	NA	NA	NA	NA	NA	NA
4930486L24Rik	NA	NA	NA	0.1	NA	NA	NA	NA	10.6	NA	NA	1.4
4930487D11Rik	NA	NA	NA	NA	NA	NA	NA	NA	NA	NA	NA	NA
4930487H11Rik	0.7	0.5	1.4	NA	NA	NA	NA	NA	0.1	2.4	NA	0.5
4930488B22Rik	NA	NA	NA	NA	NA	NA	NA	NA	NA	NA	NA	NA
4930488L21Rik	NA	NA	NA	NA	NA	NA	NA	NA	NA	NA	NA	NA
4930500F04Rik	NA	NA	NA	NA	NA	NA	NA	NA	NA	NA	NA	NA
Platr14	NA	NA	NA	NA	NA	NA	2.8	NA	NA	NA	NA	NA
4930500L23Rik	NA	NA	NA	NA	NA	NA	NA	NA	NA	NA	NA	NA
4930502A04Rik	NA	NA	NA	NA	NA	NA	NA	NA	NA	NA	NA	NA
4930502E09Rik	0.4	NA	NA	1.1	NA	2.6	NA	1.2	0.3	NA	NA	NA
4930502E18Rik	NA	NA	NA	NA	6.6	NA	NA	NA	NA	NA	0.9	NA
4930503B20Rik	NA	NA	NA	NA	2.5	NA	NA	NA	NA	NA	NA	NA
4930503E14Rik	NA	NA	NA	NA	NA	NA	NA	NA	NA	NA	NA	NA
4930503E24Rik	NA	NA	NA	NA	NA	NA	NA	NA	NA	NA	NA	NA
4930503H13Rik	NA	NA	NA	NA	NA	NA	NA	NA	NA	NA	NA	NA
4930503L19Rik	9.7	10.2	7.1	4.7	NA	1.8	4.7	3.1	7	2	1.5	1.6
4930503O07Rik	NA	NA	NA	NA	NA	NA	NA	NA	NA	NA	NA	NA
4930504O13Rik	NA	NA	NA	NA	NA	NA	NA	NA	NA	NA	NA	NA
4930505A04Rik	NA	NA	NA	NA	NA	NA	NA	NA	NA	NA	0.6	NA
4930505G20Rik	NA	NA	NA	NA	NA	NA	NA	NA	NA	NA	NA	NA
4930506C21Rik	115.7	122.8	103.4	81.4	72.2	102	120.9	89.9	114.1	53.3	70.4	50.6
Shtn1	6.8	8.8	7.3	4.9	8.1	8.6	4.7	7.1	2.6	3.1	5.3	4.2
4930507D05Rik	0.6	1.4	1.1	1.1	0	0.6	0.5	0.5	NA	NA	1.7	0.3
4930507D10Rik	NA	NA	NA	NA	NA	NA	NA	NA	NA	NA	NA	NA
4930509E16Rik	NA	NA	NA	NA	NA	NA	NA	NA	NA	NA	NA	NA
4930509J09Rik	NA	NA	NA	NA	NA	NA	NA	NA	NA	NA	NA	NA
4930509K18Rik	NA	NA	NA	NA	NA	NA	NA	NA	NA	NA	NA	NA
4930511A02Rik	NA	NA	NA	NA	NA	NA	NA	NA	NA	NA	NA	NA
4930511E03Rik	NA	NA	NA	NA	NA	NA	NA	NA	NA	NA	NA	NA
4930511M06Rik	0.7	0.5	0.6	0.7	0.2	0.3	0.1	0.2	0.5	1.1	0.4	0.3
4930512B01Rik	5.5	6.7	4.7	0.8	2.1	2.9	0.2	1.7	3.9	1.1	3.1	2.2
4930513D17Rik	NA	NA	NA	NA	NA	NA	NA	NA	NA	NA	NA	NA
4930513N10Rik	0.1	NA	0.7	0.7	3.3	0.6	0.1	0.4	NA	NA	0.7	0.8
4930513O06Rik	NA	NA	NA	NA	NA	NA	NA	NA	NA	NA	NA	NA
4930515B02Rik	NA	NA	NA	NA	NA	NA	NA	NA	NA	NA	NA	NA
4930515G01Rik	0.4	0.4	0.9	NA	0	NA	NA	NA	NA	NA	NA	0.7
4930515G16Rik	NA	NA	NA	NA	NA	NA	NA	NA	NA	NA	NA	NA
4930515L03Rik	NA	NA	NA	NA	NA	NA	NA	NA	NA	NA	NA	NA
4930515L19Rik	NA	NA	NA	NA	NA	NA	NA	NA	NA	NA	NA	NA
4930517E11Rik	NA	0.1	NA	NA	NA	NA	NA	NA	NA	NA	NA	NA
4930518P08Rik	NA	NA	NA	NA	NA	NA	NA	NA	NA	NA	NA	NA
4930519D14Rik	NA	NA	NA	NA	NA	NA	NA	NA	NA	NA	NA	NA
4930519F09Rik	1.1	0.4	1.2	0.6	0.2	NA	NA	0	2.3	0.3	0.4	1.6
4930519F16Rik	NA	NA	NA	NA	NA	NA	NA	NA	NA	NA	NA	NA
4930519F24Rik	NA	NA	NA	NA	NA	NA	NA	NA	NA	NA	NA	NA
4930519G04Rik	2	1.1	2.6	1.4	0.6	0.3	0.4	0.3	3.1	0.9	1.3	2.1
4930519H02Rik	NA	NA	NA	NA	NA	NA	NA	NA	NA	NA	NA	NA
4930520O04Rik	4	6.6	3.3	NA	NA	NA	NA	0.4	NA	NA	NA	NA
4930520P13Rik	NA	NA	NA	NA	NA	NA	NA	NA	NA	NA	NA	NA
4930521E06Rik	1.4	1.6	0.8	NA	1.2	NA	NA	NA	NA	NA	0.2	NA
4930522H14Rik	NA	NA	NA	NA	NA	NA	NA	NA	NA	NA	NA	NA
4930522O17Rik	NA	NA	NA	NA	NA	NA	NA	NA	NA	NA	NA	NA
4930523C07Rik	9.2	7.5	7.5	14.7	3.7	9.8	6	8.5	2.8	7.5	8.3	6.9
4930523O13Rik	NA	NA	NA	NA	NA	NA	NA	NA	NA	NA	NA	NA
4930524B15Rik	NA	NA	NA	NA	NA	NA	NA	NA	NA	NA	NA	NA
4930524C18Rik	NA	NA	NA	NA	NA	NA	NA	NA	NA	NA	NA	NA
4930524N10Rik	NA	NA	NA	NA	NA	NA	NA	NA	NA	NA	NA	NA
4930524O05Rik	NA	NA	NA	NA	NA	NA	NA	NA	NA	NA	NA	NA
4930524O08Rik	NA	NA	NA	NA	NA	NA	NA	NA	NA	NA	NA	NA
4930525D18Rik	NA	NA	0.1	NA	NA	NA	NA	NA	NA	NA	NA	NA
4930525G20Rik	NA	NA	NA	NA	NA	NA	NA	NA	NA	NA	NA	NA
Btg1-ps1	NA	NA	NA	NA	NA	NA	NA	NA	NA	NA	NA	NA
4930526I15Rik	NA	NA	NA	NA	NA	NA	NA	NA	NA	NA	NA	NA
4930526L06Rik	NA	NA	NA	NA	NA	NA	NA	NA	NA	NA	NA	NA
4930527F14Rik	NA	NA	0.3	NA	NA	NA	NA	NA	NA	NA	NA	NA
4930527G23Rik	NA	NA	NA	NA	NA	NA	NA	NA	NA	NA	NA	NA
4930528A17Rik	3.6	3.1	2.3	0.3	0.7	1	0.1	0.4	2.2	0.7	1.7	0.4
4930528D03Rik	1.1	0	0.2	NA	NA	NA	NA	NA	1	NA	NA	0.4
4930528P14Rik	NA	NA	NA	NA	NA	NA	NA	NA	NA	NA	NA	NA
4930529C04Rik	NA	NA	NA	NA	NA	NA	NA	0	NA	NA	NA	NA
4930529K09Rik	NA	NA	NA	NA	NA	NA	NA	NA	NA	NA	NA	NA
4930529L06Rik	NA	NA	NA	NA	NA	NA	NA	NA	NA	NA	NA	NA
Cfap61	NA	NA	NA	NA	NA	NA	NA	NA	NA	NA	NA	NA
4930532M18Rik	NA	NA	NA	NA	NA	NA	NA	NA	NA	NA	NA	NA
4930533B01Rik	NA	NA	NA	NA	NA	NA	NA	NA	NA	NA	NA	1.3
4930533P14Rik	NA	NA	NA	NA	NA	NA	NA	NA	NA	NA	NA	NA
4930538K18Rik	0.7	0.9	0.6	2.8	NA	NA	NA	NA	NA	NA	NA	NA
4930539C22Rik	NA	NA	NA	NA	NA	NA	NA	NA	NA	NA	NA	NA
4930539E08Rik	0	NA	NA	NA	NA	NA	NA	NA	NA	NA	0.1	NA
4930539J05Rik	2.1	1.5	1	1.8	6.5	6.8	10	10.7	1.6	1.8	5.6	2.4
4930539M17Rik	NA	NA	NA	NA	NA	NA	NA	NA	NA	NA	NA	NA
4930539N22Rik	NA	NA	NA	NA	NA	NA	NA	NA	NA	NA	NA	NA
4930540M03Rik	0.9	NA	NA	NA	NA	NA	NA	NA	NA	NA	NA	NA
4930542C21Rik	NA	NA	NA	NA	NA	NA	NA	NA	NA	NA	NA	NA
4930542D17Rik	NA	NA	NA	NA	NA	NA	NA	NA	NA	NA	NA	NA
4930543E12Rik	NA	NA	NA	NA	NA	NA	NA	NA	NA	NA	NA	NA
4930544D05Rik	NA	NA	NA	NA	NA	NA	NA	NA	NA	NA	NA	NA
4930544G11Rik	NA	NA	NA	NA	NA	NA	NA	NA	NA	NA	NA	NA
4930544M13Rik	NA	NA	NA	NA	NA	NA	NA	NA	NA	NA	NA	NA
4930545E07Rik	NA	NA	NA	NA	NA	NA	NA	NA	NA	NA	NA	NA
4930545H06Rik	NA	NA	NA	NA	NA	NA	NA	NA	NA	NA	NA	NA
4930545L23Rik	NA	NA	NA	NA	NA	NA	NA	NA	NA	NA	0.5	0.2
4930546C10Rik	NA	NA	NA	NA	NA	NA	NA	NA	NA	NA	NA	NA
4930546K05Rik	NA	NA	NA	NA	NA	NA	NA	NA	NA	NA	NA	NA
4930547E08Rik	NA	NA	NA	NA	NA	NA	NA	NA	NA	NA	NA	NA
4930547E14Rik	0.4	NA	NA	NA	NA	NA	NA	NA	NA	NA	NA	NA
4930548G14Rik	NA	NA	NA	NA	NA	NA	NA	NA	NA	NA	NA	NA
4930548H24Rik	NA	NA	NA	NA	NA	NA	3.3	NA	NA	NA	NA	NA
4930548J01Rik	NA	NA	NA	NA	NA	NA	NA	NA	NA	NA	NA	NA
4930548K13Rik	NA	NA	NA	NA	NA	NA	NA	NA	NA	NA	NA	NA
4930549C01Rik	NA	NA	NA	NA	NA	NA	NA	NA	NA	NA	NA	NA
4930549G23Rik	20	18.5	12.4	16.8	26.4	21.4	36.2	21.4	7.3	10.7	18.5	16.7
4930550C14Rik	1.9	3.6	0.2	2.8	NA	NA	NA	NA	0.7	1.1	1.9	1.2
4930550L24Rik	NA	NA	NA	NA	NA	NA	NA	NA	NA	NA	NA	NA
4930552N02Rik	NA	NA	NA	NA	NA	NA	NA	NA	NA	NA	NA	NA
4930552P12Rik	NA	NA	NA	NA	NA	2.6	NA	1.2	NA	NA	0.2	NA
4930553E22Rik	NA	NA	NA	NA	NA	NA	NA	NA	NA	NA	NA	NA
4930554C24Rik	NA	NA	NA	NA	NA	NA	NA	NA	NA	NA	NA	NA
4930555B11Rik	NA	NA	NA	NA	NA	NA	NA	NA	NA	NA	NA	NA
4930555G01Rik	0	0	NA	NA	NA	NA	NA	NA	NA	NA	NA	NA
4930556C24Rik	NA	NA	NA	NA	NA	NA	NA	NA	NA	NA	NA	NA
4930556G01Rik	NA	NA	NA	NA	NA	NA	NA	NA	NA	NA	NA	NA
4930556J02Rik	NA	NA	NA	NA	NA	NA	NA	NA	NA	NA	NA	NA
4930556M19Rik	0.8	0.5	1.2	0.1	0.4	0.7	0.1	0.8	NA	NA	0.3	0.6
4930556N09Rik	NA	NA	NA	NA	NA	NA	NA	NA	NA	NA	NA	NA
4930557A04Rik	NA	NA	NA	NA	NA	NA	NA	NA	NA	NA	NA	NA
4930557J02Rik	NA	NA	0.4	NA	NA	NA	NA	NA	1.9	NA	NA	NA
4930558C23Rik	NA	NA	NA	NA	NA	NA	NA	NA	NA	NA	NA	NA
4930558G05Rik	NA	NA	NA	NA	NA	NA	NA	NA	NA	NA	NA	NA
4930558J18Rik	NA	NA	NA	NA	NA	NA	5.3	0.5	NA	NA	NA	0.4
4930558K02Rik	0.2	0	0.1	NA	NA	NA	NA	0	0.1	NA	NA	NA
4930562C15Rik	0.4	0.1	NA	0.4	NA	NA	NA	0.4	NA	0.1	NA	NA
4930562F07Rik	11.8	11	13.5	23.6	9.9	12.3	12.7	11.8	4.7	11.7	14.1	11.6
4930563D23Rik	NA	NA	NA	NA	NA	NA	NA	NA	NA	NA	NA	NA
4930563E18Rik	NA	NA	NA	NA	NA	NA	NA	NA	NA	NA	NA	NA
4930563E22Rik	2.3	1.3	0.1	2.2	NA	NA	0	NA	NA	2.6	2.2	2.1
4930563F08Rik	NA	1.5	NA	NA	NA	NA	2.3	NA	NA	4.8	0.4	1.2
4930563M20Rik	NA	NA	NA	NA	NA	NA	NA	NA	NA	NA	NA	NA
Erich6b	NA	NA	NA	NA	NA	NA	NA	NA	NA	NA	NA	NA
4930564C03Rik	NA	NA	NA	NA	NA	NA	NA	NA	NA	NA	NA	NA
4930564D02Rik	NA	NA	NA	NA	NA	NA	NA	NA	NA	NA	NA	NA
4930565D16Rik	NA	NA	NA	NA	NA	NA	NA	NA	NA	NA	NA	NA
4930565N06Rik	NA	0.3	NA	NA	NA	NA	NA	NA	NA	NA	NA	0.2
4930567H12Rik	NA	NA	NA	NA	NA	NA	NA	NA	NA	NA	NA	NA
4930567H17Rik	NA	NA	NA	NA	NA	NA	NA	NA	NA	NA	NA	NA
4930567J20Rik	NA	NA	NA	NA	NA	NA	NA	NA	NA	NA	NA	NA
4930567K20Rik	NA	NA	NA	NA	NA	NA	NA	NA	NA	NA	NA	NA
4930568D16Rik	NA	NA	NA	NA	NA	NA	NA	NA	NA	NA	NA	NA
4930568E12Rik	NA	NA	NA	NA	NA	NA	NA	NA	NA	NA	NA	NA
4930568G15Rik	NA	NA	NA	NA	NA	NA	NA	NA	NA	NA	NA	NA
4930570G19Rik	0.2	0.5	0.2	NA	NA	NA	NA	NA	NA	0.5	0.3	0
4930571K23Rik	NA	NA	NA	NA	NA	NA	NA	NA	NA	NA	NA	NA
4930571O06Rik	NA	NA	NA	NA	NA	NA	NA	NA	NA	NA	NA	NA
4930572K03Rik	NA	NA	NA	NA	NA	NA	NA	NA	NA	NA	NA	NA
4930572O03Rik	NA	NA	NA	NA	NA	NA	NA	NA	NA	NA	NA	NA
4930572O13Rik	NA	NA	NA	NA	NA	NA	NA	NA	NA	NA	NA	NA
4930573O16Rik	NA	NA	NA	NA	NA	NA	NA	NA	NA	NA	NA	NA
4930577N17Rik	1.4	1.7	2.6	0.9	3	3.7	2.4	1.8	0.2	NA	1.2	2.6
4930578C19Rik	1.5	2.1	0	0	NA	NA	6.7	NA	NA	NA	1.1	NA
4930578E11Rik	NA	NA	NA	NA	NA	NA	NA	NA	NA	NA	NA	NA
4930578I06Rik	NA	NA	NA	NA	NA	NA	NA	NA	NA	NA	NA	NA
4930578M01Rik	0.3	1.3	0.4	0.6	NA	NA	1.1	0.1	NA	NA	0.9	0.2
4930578N18Rik	NA	NA	NA	NA	NA	NA	NA	NA	NA	NA	NA	NA
4930579F01Rik	NA	NA	NA	NA	NA	NA	NA	NA	NA	NA	NA	NA
4930579G18Rik	0.6	0.4	0.2	2.8	0.3	0.2	0.4	0.4	1.1	1.3	0.6	2
4930579G24Rik	3.4	4.7	3.6	5.8	12.1	5.7	1.1	14	10.8	0.5	6.4	2.7
4930579K19Rik	0.2	0.6	1.6	1.3	NA	1	NA	0.4	7.4	NA	1.1	0.4
4930581F22Rik	1.6	0.5	1.1	0.3	2.5	0.4	1.4	0.7	0.1	1.4	0.8	0.1
4930583K01Rik	NA	NA	NA	NA	NA	NA	4.2	NA	NA	NA	NA	NA
4930583P06Rik	NA	NA	NA	NA	NA	NA	NA	NA	NA	NA	NA	NA
4930584F24Rik	NA	NA	NA	NA	NA	NA	NA	NA	NA	NA	NA	NA
4930590J08Rik	0	0.1	NA	NA	NA	0.5	NA	0.3	0	NA	0.3	0.4
4930590L20Rik	0.3	NA	0.4	0.1	NA	NA	NA	NA	NA	NA	NA	NA
4930591A17Rik	NA	NA	NA	NA	NA	NA	NA	NA	NA	NA	NA	NA
4930592A05Rik	16.4	13	18	27.6	19.6	24.1	8.6	13.1	22.3	44.6	27.1	25.9
4930592I03Rik	NA	NA	NA	NA	NA	NA	NA	NA	NA	NA	NA	NA
4930593A02Rik	0.1	NA	0.1	NA	NA	NA	NA	NA	NA	NA	NA	NA
4930593C16Rik	NA	NA	NA	NA	NA	NA	NA	NA	NA	NA	NA	NA
4930594C11Rik	0.1	NA	NA	1	NA	NA	NA	NA	NA	NA	NA	0.1
4930595M18Rik	NA	NA	NA	NA	NA	NA	NA	NA	NA	NA	NA	NA
4930596D02Rik	NA	NA	NA	NA	NA	NA	NA	NA	NA	NA	NA	NA
4930596I21Rik	NA	NA	NA	2.2	NA	NA	NA	NA	NA	NA	NA	NA
4930597G03Rik	NA	NA	NA	NA	NA	NA	NA	NA	NA	NA	NA	NA
4930598F16Rik	NA	NA	NA	NA	NA	NA	NA	NA	NA	NA	NA	NA
4930599N23Rik	7.3	7	6.6	5.7	7	3.4	1.9	2.7	30	0.8	8	7.2
4931402G19Rik	1.8	1.3	2.2	1.3	NA	NA	NA	0.4	4.8	5.5	0.8	0.3
4931403E22Rik	2.6	2.6	6.3	1.6	3.6	8.7	NA	4.5	0.3	NA	4.5	4.1
4931403G20Rik	1.5	1.2	1.2	0.3	0.5	0.9	0.9	0.5	2.2	0.3	0.8	0.6
4931406B18Rik	NA	NA	NA	NA	NA	NA	NA	NA	NA	NA	NA	NA
4931406C07Rik	4.6	2.9	4.3	1.2	2.3	1.8	0.8	1.7	2.5	0.7	2.1	3.5
4931406H21Rik	1.8	2	1.4	0.3	NA	NA	1.2	0.9	2.8	5.3	4.3	7.5
4931406P16Rik	15.1	14.4	10	7.5	16.9	5.1	10.2	8.4	17.8	12.1	9.6	9.9
4931408C20Rik	NA	NA	NA	NA	NA	NA	NA	NA	NA	NA	NA	NA
4931408D14Rik	NA	0	NA	NA	NA	NA	NA	NA	NA	NA	NA	NA
4931409K22Rik	NA	NA	NA	NA	NA	NA	NA	NA	NA	NA	NA	NA
Gm38407	NA	NA	NA	NA	NA	NA	NA	NA	NA	NA	NA	NA
4931414P19Rik	2.6	1.7	4.2	0.2	NA	1.3	0.7	0.5	0.2	1.8	1.6	0.3
4931417E11Rik	NA	NA	NA	NA	NA	NA	NA	NA	NA	NA	NA	NA
4931419H13Rik	NA	NA	NA	NA	NA	NA	NA	NA	NA	NA	NA	NA
4931420L22Rik	NA	NA	NA	NA	NA	NA	NA	NA	NA	NA	NA	NA
4931423N10Rik	NA	NA	NA	NA	NA	NA	NA	NA	NA	NA	NA	NA
4931428F04Rik	0.4	0.9	0.5	0.1	1.7	0.4	1.3	0.2	2	1.4	0.7	0.7
4931428L18Rik	NA	NA	NA	NA	NA	NA	NA	NA	NA	NA	NA	NA
Jhy	NA	0.9	NA	NA	NA	NA	NA	NA	NA	NA	NA	0.3
4931429L15Rik	NA	NA	NA	NA	NA	NA	NA	NA	NA	NA	NA	NA
4931429P17Rik	NA	NA	NA	NA	NA	NA	NA	NA	NA	NA	NA	NA
4931430N09Rik	NA	NA	NA	NA	NA	NA	NA	NA	NA	NA	NA	NA
4931431B13Rik	NA	NA	NA	NA	NA	NA	NA	NA	NA	NA	NA	NA
4931431C16Rik	NA	0.8	0.1	NA	0.9	0.2	0.8	0.2	NA	1	1.1	1.6
4931431F19Rik	NA	NA	NA	NA	NA	NA	NA	NA	NA	NA	NA	NA
4931440F15Rik	0.3	NA	NA	NA	NA	NA	NA	NA	0.1	NA	NA	NA
4931440J10Rik	NA	0.2	NA	NA	NA	0.1	NA	0.4	NA	1.3	0.5	0.3
Mgat4e	NA	NA	NA	NA	NA	NA	NA	NA	NA	NA	NA	NA
4931440P22Rik	4.7	5.3	4.8	2.2	0.5	1.3	0.9	1.3	0.8	1.2	2.5	1.3
4932411E22Rik	11.2	6.3	13	3.1	NA	0	0.1	0.7	NA	0	0.1	NA
4932411N23Rik	NA	NA	NA	NA	NA	NA	NA	NA	NA	NA	NA	NA
4932412D23Rik	NA	NA	NA	NA	NA	NA	NA	NA	NA	NA	NA	NA
4932413F04Rik	NA	NA	NA	NA	NA	NA	NA	NA	NA	NA	NA	NA
4932414J04Rik	NA	NA	NA	NA	NA	NA	NA	NA	NA	NA	NA	NA
4932414N04Rik	NA	NA	NA	NA	NA	NA	NA	NA	NA	NA	NA	NA
4932415M13Rik	NA	NA	NA	NA	NA	NA	NA	NA	NA	NA	NA	NA
4932416H05Rik	1.7	2	5.1	5.2	3	3.5	NA	2.2	3.1	3.2	1.4	3.3
4932416K20Rik	NA	NA	NA	NA	NA	NA	NA	NA	NA	NA	NA	NA
Ccdc187	0.1	NA	NA	NA	NA	NA	NA	NA	NA	NA	NA	NA
4932429P05Rik	NA	NA	NA	NA	NA	NA	NA	NA	NA	NA	NA	NA
4932435O22Rik	0.8	0.6	0.1	NA	NA	NA	NA	NA	NA	NA	NA	NA
4932438A13Rik	3.7	4.3	3	3.7	0.9	1.7	2.5	0.9	5.9	4.1	1.9	3.4
4932438H23Rik	0.1	0.3	NA	NA	NA	NA	NA	NA	NA	NA	NA	0.4
4932441J04Rik	NA	0.1	0.3	0.3	NA	NA	NA	0.3	NA	NA	0.3	0.4
4932443I19Rik	NA	NA	NA	NA	NA	1.7	NA	0.8	NA	NA	NA	NA
4932702P03Rik	1.1	2.4	1.3	2	NA	NA	2	1	3.8	NA	0.4	0.7
4933400A11Rik	NA	NA	1.2	1.4	NA	NA	NA	NA	NA	NA	NA	NA
4933400B14Rik	NA	NA	NA	NA	NA	NA	NA	NA	NA	NA	NA	NA
4933400C23Rik	NA	NA	NA	NA	NA	NA	NA	NA	NA	NA	NA	NA
4933400F21Rik	1.1	0.5	1.2	1.2	0.2	0.8	NA	0.4	4.2	0.7	0.5	1.4
4933400L20Rik	NA	NA	NA	NA	NA	NA	NA	NA	NA	NA	NA	NA
4933401B06Rik	NA	NA	NA	NA	NA	NA	NA	NA	NA	NA	NA	NA
4933401D09Rik	NA	NA	NA	NA	NA	NA	NA	NA	NA	NA	0.4	NA
4933401H06Rik	NA	NA	NA	NA	NA	NA	NA	NA	NA	NA	NA	NA
4933402C06Rik	NA	NA	NA	NA	NA	NA	NA	NA	NA	NA	NA	NA
4933402D24Rik	0.6	0.1	NA	NA	NA	NA	NA	NA	NA	NA	NA	NA
4933402E13Rik	NA	NA	NA	NA	NA	NA	NA	NA	NA	NA	NA	NA
4933402J07Rik	NA	NA	NA	NA	NA	NA	NA	NA	NA	NA	NA	NA
4933402J10Rik	NA	NA	NA	NA	NA	NA	NA	NA	NA	NA	NA	NA
4933402J15Rik	NA	NA	NA	NA	NA	NA	NA	NA	NA	NA	NA	NA
4933402N03Rik	NA	NA	NA	NA	NA	NA	NA	NA	NA	NA	NA	NA
4933402N22Rik	NA	NA	NA	NA	NA	NA	NA	NA	NA	NA	NA	NA
4933402P03Rik	NA	NA	NA	NA	NA	NA	NA	NA	NA	NA	NA	NA
4933403O08Rik	NA	NA	NA	NA	NA	NA	NA	NA	NA	NA	NA	NA
4933404G15Rik	NA	NA	NA	NA	NA	NA	NA	NA	NA	NA	NA	NA
4933404K08Rik	NA	NA	NA	NA	NA	NA	NA	NA	NA	NA	NA	NA
4933404O12Rik	0.6	0.1	1.8	NA	0.4	0.1	NA	2.2	0.6	NA	0.1	NA
4933405D12Rik	NA	NA	NA	NA	NA	NA	NA	NA	NA	NA	NA	NA
4933405E24Rik	NA	NA	NA	NA	NA	NA	NA	NA	NA	NA	NA	NA
4933405L10Rik	NA	NA	NA	NA	NA	NA	NA	NA	NA	NA	NA	NA
4933405O20Rik	NA	NA	NA	NA	NA	NA	NA	NA	NA	NA	NA	NA
4933406C10Rik	NA	0.4	NA	NA	NA	NA	NA	NA	NA	0.7	NA	NA
4933406D12Rik	NA	NA	NA	NA	NA	NA	NA	NA	NA	NA	NA	NA
4933406F09Rik	NA	NA	NA	NA	NA	NA	NA	NA	NA	NA	NA	NA
4933406G16Rik	NA	NA	NA	NA	NA	NA	NA	NA	NA	NA	NA	NA
4933406I18Rik	NA	NA	NA	NA	NA	NA	NA	NA	NA	NA	0.2	NA
Terb2	NA	NA	NA	NA	NA	NA	NA	NA	NA	NA	NA	NA
4933406J10Rik	0.4	NA	NA	NA	NA	0.6	NA	0.3	NA	NA	NA	0.9
4933406K04Rik	NA	NA	NA	NA	NA	NA	NA	NA	NA	NA	NA	NA
4933406M09Rik	NA	NA	NA	NA	NA	NA	NA	NA	NA	NA	NA	NA
4933407E24Rik	NA	NA	NA	NA	NA	NA	2.1	NA	NA	NA	NA	NA
4933407G14Rik	NA	0.1	NA	NA	NA	NA	NA	NA	NA	NA	NA	NA
4933407I05Rik	NA	NA	NA	NA	NA	NA	NA	NA	NA	NA	NA	NA
4933407K13Rik	3	3.7	3.8	NA	NA	0.2	NA	0.1	0.2	0	0.1	0.8
4933407L21Rik	NA	NA	NA	NA	NA	NA	NA	NA	NA	NA	NA	NA
4933408B17Rik	NA	0.4	NA	NA	NA	NA	NA	NA	1.7	0.2	NA	0.5
4933408J17Rik	0.5	0.4	0.9	0.8	1.8	1.9	2.8	1.6	0.8	0.6	2.8	1.1
4933408N05Rik	2.3	1.1	1.7	1.5	NA	NA	NA	NA	NA	NA	NA	0.2
4933409G03Rik	NA	NA	NA	NA	NA	NA	NA	NA	NA	NA	NA	NA
4933409K07Rik	0	0	0	0	NA	0	0	0	NA	0	0	NA
4933411E08Rik	0.7	1.1	1	NA	NA	NA	NA	NA	NA	NA	NA	NA
4933411G06Rik	NA	NA	NA	NA	NA	NA	NA	NA	NA	NA	NA	NA
Spdye4b	NA	NA	NA	NA	NA	NA	NA	NA	NA	NA	NA	NA
4933411K16Rik	NA	NA	NA	NA	NA	NA	NA	NA	NA	NA	NA	NA
Cfap97	2.9	4.9	6	3.9	9.5	1.4	1.4	5.1	5.5	14.5	5	4.4
4933412E12Rik	1.8	0.8	0.2	1.5	2.6	3	NA	1.7	3.3	0.3	3.8	1.1
4933412E24Rik	NA	NA	NA	NA	NA	NA	NA	NA	NA	NA	NA	NA
4933412O06Rik	NA	NA	NA	NA	NA	NA	NA	NA	NA	NA	NA	NA
4933413G19Rik	NA	NA	NA	NA	NA	NA	NA	NA	NA	NA	NA	NA
4933413J09Rik	0.3	0.2	NA	0.1	NA	NA	NA	NA	0	NA	NA	NA
4933413L06Rik	6.3	5.4	5.2	0.1	NA	NA	NA	0.9	1.5	13.2	0.1	1.1
4933415F23Rik	NA	NA	NA	NA	NA	NA	NA	NA	NA	NA	NA	NA
4933416C03Rik	NA	NA	NA	NA	NA	NA	NA	NA	NA	NA	NA	NA
4933416E03Rik	NA	0	NA	NA	NA	NA	NA	NA	NA	NA	NA	NA
4933416I08Rik	NA	NA	NA	NA	NA	NA	NA	NA	NA	NA	NA	NA
4933416M06Rik	NA	NA	NA	NA	NA	NA	NA	NA	NA	NA	NA	NA
4933416M07Rik	NA	NA	NA	NA	NA	NA	NA	NA	NA	NA	NA	0.6
4933417A18Rik	NA	0.5	0.5	NA	NA	NA	NA	NA	NA	NA	NA	0.7
4933417D19Rik	1.5	1.3	2.8	0.7	1.6	0.1	NA	0	NA	NA	0.2	1.1
4933417E11Rik	NA	NA	NA	NA	NA	NA	NA	NA	NA	7.2	NA	NA
4933417G07Rik	NA	NA	NA	NA	NA	NA	NA	NA	NA	NA	NA	NA
4933417O13Rik	NA	NA	NA	NA	NA	NA	NA	NA	NA	NA	NA	NA
4933421I07Rik	NA	NA	NA	NA	NA	NA	NA	NA	NA	NA	NA	NA
4933421O10Rik	0.8	0.8	3.2	2.4	1.5	0	2.3	NA	0.8	5.6	1.2	0.6
4933422A05Rik	NA	NA	NA	NA	NA	NA	NA	NA	NA	NA	NA	NA
Trim80	NA	NA	NA	NA	NA	NA	NA	NA	NA	NA	NA	NA
4933424G05Rik	NA	NA	NA	NA	NA	NA	NA	NA	NA	NA	NA	NA
4933424G06Rik	NA	NA	NA	NA	NA	NA	NA	0.2	NA	NA	NA	NA
4933425B07Rik	NA	NA	NA	NA	NA	NA	NA	NA	NA	NA	NA	NA
4933425L06Rik	NA	NA	NA	NA	NA	NA	NA	NA	NA	NA	NA	NA
Susd6	6.7	6.7	6.1	7.4	8	2.2	4.9	5.9	4.4	2.5	2.5	4.7
4933427D06Rik	NA	NA	NA	NA	NA	NA	NA	NA	NA	NA	NA	NA
4933427D14Rik	3.4	2.6	2.9	4.9	NA	3.6	NA	1.5	3.1	1.5	0.6	1.7
4933427E11Rik	0.4	0.9	0.1	NA	0.7	0.1	NA	0.1	NA	NA	0.1	NA
4933427E13Rik	NA	NA	NA	NA	NA	NA	NA	NA	NA	NA	NA	NA
Mfsd13b	NA	1.2	NA	0.2	NA	NA	NA	NA	1.5	NA	NA	0.1
4933427I22Rik	NA	NA	NA	NA	NA	NA	NA	NA	NA	NA	NA	NA
4933428C19Rik	NA	NA	NA	NA	NA	NA	NA	NA	NA	NA	NA	NA
4933428G20Rik	0.5	0.2	0.8	2.6	2.1	0.3	1.9	0.3	18.7	3.6	2.8	4
4933429K18Rik	NA	NA	NA	NA	NA	NA	NA	NA	NA	NA	NA	NA
4933429O19Rik	NA	NA	NA	NA	NA	NA	NA	NA	NA	NA	NA	NA
4933430H16Rik	NA	NA	NA	NA	NA	NA	NA	NA	NA	NA	NA	NA
4933430I17Rik	0.3	0.5	1	NA	NA	NA	NA	NA	NA	NA	1.7	1
4933430M04Rik	1.1	0.6	1.5	NA	NA	NA	NA	NA	NA	NA	NA	NA
4933430N04Rik	NA	NA	NA	NA	NA	NA	NA	NA	NA	NA	NA	NA
4933431E20Rik	7.4	9.9	6	4.9	2.2	3.5	6.1	2.5	2.4	6.5	3.9	3.7
4933431G14Rik	0.2	NA	NA	NA	NA	NA	NA	NA	NA	NA	NA	0.3
4933432G23Rik	NA	NA	NA	NA	NA	NA	NA	NA	NA	NA	NA	NA
4933432I03Rik	0.6	NA	2	NA	NA	NA	NA	NA	NA	NA	NA	0.1
4933432I09Rik	NA	0	NA	NA	NA	NA	NA	NA	NA	NA	NA	NA
4933432K03Rik	NA	NA	NA	NA	NA	NA	NA	NA	NA	NA	NA	NA
Stpg3	NA	NA	NA	NA	NA	NA	NA	NA	NA	NA	NA	NA
4933433F19Rik	NA	NA	NA	NA	NA	NA	NA	NA	NA	NA	NA	NA
4933433G08Rik	NA	NA	NA	NA	NA	NA	NA	NA	NA	NA	NA	NA
4933433G15Rik	0.1	NA	0.3	NA	NA	NA	NA	NA	3.5	NA	NA	NA
4933433G19Rik	13.2	16	15.3	8.7	16.6	6.6	12.3	8.4	7.4	9.5	7.7	5.6
4933433H22Rik	NA	NA	NA	NA	NA	NA	NA	NA	NA	NA	NA	NA
4933434E20Rik	23.1	28.8	21.5	16.5	10.8	23.9	36.1	20.2	19.9	21.2	18.5	18.2
Mgat4d	NA	NA	NA	NA	NA	NA	NA	NA	NA	NA	NA	NA
4933436E23Rik	NA	NA	NA	NA	NA	NA	NA	NA	NA	NA	NA	NA
4933436H12Rik	NA	NA	NA	NA	NA	NA	NA	NA	NA	NA	NA	NA
4933436I01Rik	NA	NA	NA	NA	NA	NA	NA	NA	NA	NA	NA	NA
4933438B17Rik	NA	NA	NA	NA	NA	NA	NA	NA	NA	NA	NA	NA
4933438K21Rik	NA	NA	NA	NA	NA	NA	NA	NA	NA	NA	NA	NA
4933439C10Rik	7	3.6	7.6	6	0.5	0.3	NA	2.9	5.1	2.1	2.9	4.5
4933439K11Rik	NA	NA	0.3	NA	NA	NA	NA	NA	NA	NA	NA	NA
4933440J02Rik	NA	NA	NA	NA	NA	NA	NA	NA	NA	NA	NA	NA
4933440M02Rik	NA	NA	NA	NA	NA	NA	NA	NA	NA	NA	NA	NA
5031410I06Rik	NA	NA	NA	NA	NA	NA	NA	NA	NA	NA	NA	NA
Rubcnl	0.6	0	2.3	0.1	NA	3.6	0.1	2.8	11.4	8.2	2	1
5031425E22Rik	9.2	7.4	4.4	6.7	NA	0.9	1.4	1.5	0.2	4.3	2.4	4.9
5031425F14Rik	NA	NA	NA	NA	NA	NA	NA	0.8	NA	NA	1	0.7
5031426D15Rik	3.6	1.5	3.5	0.8	NA	0.2	0.2	0.8	0.9	1.6	1	2.1
5031434C07Rik	NA	NA	NA	NA	NA	NA	NA	NA	NA	NA	NA	NA
5031434O11Rik	3.3	1.5	5.7	NA	NA	NA	NA	1.2	NA	NA	0.2	0.6
5031439G07Rik	3.6	3.5	4.1	3.7	3.8	5.8	0.7	9.5	7.1	1.6	6	8.2
5033403H07Rik	NA	NA	NA	NA	NA	NA	NA	NA	NA	NA	NA	NA
5033404E19Rik	NA	NA	NA	NA	NA	NA	NA	NA	NA	NA	NA	NA
5033406O09Rik	1.7	NA	NA	1.1	NA	NA	NA	1.2	NA	0	NA	1.9
Platr20	NA	NA	NA	NA	NA	NA	NA	NA	NA	NA	NA	NA
5330411J11Rik	NA	NA	NA	NA	NA	NA	NA	NA	NA	NA	NA	NA
5330413P13Rik	NA	NA	NA	NA	NA	NA	NA	NA	NA	NA	NA	NA
5330417C22Rik	NA	0	NA	NA	NA	NA	NA	NA	NA	NA	NA	NA
Dubr	83	92.2	84	46	3	17.9	10.5	14.2	2.1	23.3	7.5	3.1
5330434G04Rik	0.5	0.3	0.4	NA	NA	NA	NA	NA	0.2	NA	0.2	0.2
5330439B14Rik	0.3	0.8	NA	0.7	NA	0.6	NA	0.3	NA	NA	NA	NA
5430401F13Rik	NA	NA	NA	NA	NA	NA	NA	NA	NA	NA	NA	NA
5430402E10Rik	NA	NA	NA	NA	NA	NA	NA	NA	NA	NA	NA	NA
5430402O13Rik	0.5	0.1	0.4	0.3	NA	NA	NA	0.2	NA	NA	0.4	0.8
5430403N17Rik	NA	NA	NA	NA	NA	NA	NA	NA	1	NA	NA	0.6
5430405H02Rik	6.2	6.8	7.5	7.1	2.9	4.3	3.9	5.4	0.3	2.1	3.4	5
5430416N02Rik	4.1	3.5	2.1	11	2.7	6.5	NA	4	NA	NA	1.2	4.8
5430416O09Rik	1.3	0.7	1.1	6.4	NA	NA	NA	NA	0.1	3.5	1	3
Inafm2	29.4	22.5	12.5	6.6	14.9	16.3	16.9	15.2	11	14.2	9.6	13.1
5430419D17Rik	NA	NA	NA	NA	NA	NA	NA	NA	NA	NA	NA	NA
5430421F17Rik	NA	NA	NA	NA	NA	NA	NA	NA	NA	NA	NA	NA
5430421N21Rik	NA	NA	NA	NA	NA	NA	NA	NA	NA	NA	NA	NA
5430425K12Rik	NA	NA	NA	NA	NA	NA	NA	NA	NA	NA	NA	NA
5430427M07Rik	NA	0.1	NA	NA	NA	NA	NA	NA	1.2	NA	NA	NA
5430427O19Rik	NA	NA	0	5	NA	2.7	0	1.3	NA	0.3	5	1.2
5430428K19Rik	NA	NA	NA	NA	NA	NA	NA	NA	NA	NA	NA	NA
5430434I15Rik	NA	NA	NA	NA	NA	NA	NA	NA	NA	NA	NA	NA
Rab7b	9.5	5	20.4	40	10.3	29.9	22.6	18.7	9.1	21.4	31.3	20
5430437J10Rik	NA	NA	NA	NA	NA	NA	5.6	NA	NA	NA	NA	NA
5430440P10Rik	NA	NA	NA	NA	NA	NA	NA	NA	NA	NA	NA	NA
5530400C23Rik	NA	NA	NA	NA	NA	NA	NA	NA	NA	NA	NA	NA
5530401A14Rik	NA	NA	NA	NA	NA	NA	NA	NA	NA	NA	NA	NA
5530601H04Rik	3.1	3.1	1.3	4.2	3	4.7	3.6	2.9	2.6	1.1	2.3	1.2
5730403I07Rik	NA	0.2	NA	NA	NA	NA	NA	NA	NA	NA	NA	NA
5730405O15Rik	2.9	2.2	5.7	NA	NA	NA	0.1	NA	NA	1	0.4	7
5730408K05Rik	2.5	1.2	0.4	0.6	NA	0.5	NA	1.8	1.7	NA	NA	0.8
5730409E04Rik	1.3	1.8	2.2	1.5	NA	3.6	0	2	5.4	2.9	1.2	2.1
5730412P04Rik	NA	NA	NA	NA	NA	NA	NA	NA	NA	NA	NA	NA
5730416F02Rik	NA	NA	NA	NA	NA	NA	NA	NA	NA	NA	NA	NA
5730420D15Rik	0.1	NA	0.2	NA	NA	NA	NA	NA	NA	NA	NA	NA
5730422E09Rik	NA	0.1	0.1	NA	NA	0.2	NA	0.1	NA	NA	NA	1
5730435O14Rik	NA	NA	NA	NA	NA	NA	NA	NA	NA	NA	NA	NA
5730455P16Rik	8.6	12.5	9.9	6.3	0.5	3.8	5.5	7.1	7.3	10	4.6	5.8
Evx1os	NA	NA	NA	NA	NA	NA	NA	NA	NA	NA	NA	NA
5730460C07Rik	NA	NA	NA	NA	NA	NA	NA	NA	NA	NA	NA	NA
5730480H06Rik	1.6	1.3	1	NA	NA	NA	NA	NA	NA	2	2.5	0.2
5730488B01Rik	NA	NA	NA	NA	NA	NA	NA	NA	NA	NA	NA	NA
5730507C01Rik	0.4	1.3	1.1	0.4	0.9	1.1	1.4	0.6	0.5	0.6	1.4	0.7
5730508B09Rik	3	1.6	2.9	1.2	1.1	NA	3.3	NA	7.2	NA	1.7	2.7
5730522E02Rik	NA	NA	NA	NA	NA	NA	NA	NA	NA	NA	NA	NA
5730559C18Rik	NA	0.2	NA	NA	NA	0.9	8	8.7	NA	NA	NA	0
Teddm2	NA	NA	NA	NA	NA	NA	NA	NA	NA	NA	NA	NA
5830411N06Rik	NA	NA	NA	NA	NA	NA	NA	NA	NA	NA	NA	NA
Trmo	3.6	3.5	4.9	2.5	NA	NA	NA	3.9	7.9	6.3	4.1	3.8
5830416I19Rik	NA	NA	NA	NA	NA	2.2	NA	1	NA	NA	NA	NA
Mirt1	NA	0	0	0	0	NA	NA	NA	0	NA	0	0.1
5830417I10Rik	2.2	1.3	2.1	1.4	0.5	1.3	0.4	1	1.7	0.3	1	1.1
Cep295	1.1	1.5	0.7	1.8	3.6	3.6	0.4	2.2	5.5	1	0.9	1.8
5830418P13Rik	1.1	2.7	0.8	0.1	NA	NA	NA	NA	NA	NA	NA	0.1
5830428M24Rik	NA	NA	NA	NA	NA	NA	NA	NA	NA	NA	NA	NA
5830432E09Rik	20.1	30	22.1	19.9	0.3	5.7	0.7	2.9	4.8	9.2	6.2	2.9
5830444B04Rik	0.1	0.1	0.1	1	0	0.2	NA	0.1	1.1	0.3	0.3	0.1
5830454E08Rik	1.9	1.1	NA	NA	NA	NA	NA	1.4	NA	NA	NA	NA
5830473C10Rik	NA	NA	NA	1.4	NA	NA	NA	NA	NA	0.1	0.3	0.9
5930403L14Rik	11.4	19.2	5.4	1.3	0	4.4	4.1	3.4	2.7	1.8	2.5	2.9
5930412G12Rik	1	0.4	1.5	0.2	NA	1.3	1.4	0.5	NA	NA	0.1	0.9
5930430L01Rik	1.4	1.5	1.8	1.1	0	0	NA	0.5	0.2	1.1	0.8	0.9
5930438M14Rik	NA	NA	NA	NA	NA	NA	NA	NA	NA	NA	NA	NA
6030407O03Rik	3.6	1.7	1.3	2.5	0.6	1.7	NA	0.8	3.3	NA	NA	NA
6030408B16Rik	3.1	2.7	7.4	12.1	8.1	NA	NA	NA	44.1	41.7	18.1	42
6030419C18Rik	0.6	0.4	0.3	0.1	1.3	1.4	0.3	1.2	1.7	0	0.2	2.2
6030440G07Rik	NA	NA	NA	0.1	NA	NA	NA	NA	NA	NA	NA	NA
6030443J06Rik	0.1	0.1	NA	NA	0	1.8	NA	0.7	NA	NA	0.3	0.3
6030458C11Rik	4.5	5.6	3.6	1.2	2.9	2.1	2.5	3.9	0.3	8.6	2.7	2.8
6030466F02Rik	NA	NA	NA	NA	NA	NA	NA	NA	NA	NA	NA	NA
6030468B19Rik	NA	NA	NA	NA	NA	NA	NA	NA	NA	NA	NA	NA
6030469F06Rik	NA	NA	NA	NA	NA	NA	NA	NA	NA	NA	NA	NA
6030498E09Rik	NA	0.2	NA	NA	NA	NA	NA	NA	NA	NA	NA	NA
6230400D17Rik	4.3	2.2	7	4.3	4.9	5.4	7.3	4.2	3.2	5.1	6	4.3
Stum	0.8	0.4	NA	NA	NA	NA	NA	NA	NA	NA	NA	NA
6330403K07Rik	8.4	3	2.1	NA	20.4	4.1	NA	1.4	NA	NA	1.2	NA
6330407A03Rik	NA	NA	NA	0.6	NA	0.1	NA	0.1	0.4	NA	1.4	0.7
6330408A02Rik	0.8	2.7	6.4	1.2	NA	0.5	NA	1	0.4	NA	1.7	0.2
6330409D20Rik	0.6	0.7	1.1	0.9	0.9	0.9	0.8	0.8	NA	NA	0.5	NA
6330410L21Rik	NA	NA	NA	NA	NA	NA	NA	NA	NA	NA	NA	NA
6330415B21Rik	NA	NA	NA	NA	NA	NA	NA	NA	NA	NA	NA	NA
Tmem268	2.9	3.2	1.2	4.8	3.5	3.9	3	2.6	9	12.2	11.7	4.3
6330418K02Rik	9.4	3.6	7.7	NA	6.5	8.3	9.9	4.8	14.1	0.4	1.5	6.9
Smim10l2a	0	0.1	NA	NA	NA	NA	NA	NA	4.3	3.4	0.4	0.8
6330549D23Rik	0	0.5	0.8	0.8	NA	0.1	0.2	0.3	3	2.8	0.3	0.6
6430411K18Rik	NA	NA	NA	NA	NA	NA	NA	NA	NA	NA	0.4	0.3
6430503K07Rik	NA	NA	NA	NA	NA	NA	NA	NA	NA	NA	NA	NA
6430531B16Rik	0.3	2	1	3	NA	NA	NA	NA	2.8	NA	0.5	1
6430548M08Rik	0.5	0.7	1.8	2.7	0.7	0.4	2.8	0.2	3.3	1	1	1.2
6430550D23Rik	0.3	0.8	NA	0.1	0	NA	NA	NA	NA	NA	0	0
6430562O15Rik	5.4	4.3	3.8	1.1	7.4	8.7	3.5	4.5	3.2	0.9	4.5	1.9
6430571L13Rik	0.1	NA	NA	NA	NA	NA	NA	NA	NA	NA	NA	NA
6430573F11Rik	1	1.4	NA	4.5	NA	NA	NA	NA	NA	NA	NA	0.5
6430584L05Rik	NA	0.4	NA	NA	NA	NA	NA	NA	NA	NA	NA	2.1
6430706D22Rik	NA	NA	NA	NA	NA	NA	NA	NA	NA	NA	NA	NA
6430710C18Rik	0	NA	NA	NA	NA	NA	NA	NA	NA	NA	NA	NA
6530402F18Rik	0.4	0.7	0.8	2.1	NA	NA	2.3	1.7	0.2	1.6	2.7	0.1
6530411M01Rik	NA	0.6	NA	NA	1.5	NA	NA	NA	NA	NA	NA	NA
Haglr	NA	NA	NA	NA	NA	NA	NA	NA	NA	NA	NA	NA
6720468P15Rik	NA	NA	NA	NA	NA	NA	NA	NA	NA	NA	NA	NA
6720483E21Rik	2	1.2	0.3	NA	NA	NA	NA	NA	NA	NA	NA	NA
6720489N17Rik	4.3	3.3	2.5	0.1	0.5	7.2	7	3	11.7	NA	4.5	0.5
6820408C15Rik	0	NA	NA	NA	NA	NA	NA	0.1	NA	NA	NA	NA
6820431F20Rik	15.2	10.9	11.4	13.4	9.5	2.5	3.4	5.1	10.8	8	9.3	6.5
7420426K07Rik	NA	NA	NA	NA	NA	NA	NA	NA	NA	NA	NA	NA
7420461P10Rik	27.2	11.9	78.5	62.3	NA	NA	0.8	NA	1.7	13.6	6	4.3
7420700N18Rik	NA	NA	NA	NA	NA	NA	NA	NA	NA	NA	NA	NA
7420701I03Rik	NA	NA	NA	NA	NA	NA	NA	NA	NA	NA	NA	NA
7530416G11Rik	NA	NA	NA	NA	NA	NA	NA	NA	NA	NA	NA	NA
7630403G23Rik	NA	NA	NA	NA	NA	NA	NA	NA	NA	NA	NA	NA
8030411F24Rik	NA	NA	NA	NA	NA	NA	NA	NA	NA	NA	NA	NA
8030423F21Rik	0.4	NA	0.3	2.9	NA	NA	NA	NA	NA	NA	NA	0.1
8030423J24Rik	1	NA	NA	NA	NA	NA	NA	NA	NA	NA	NA	NA
8030442B05Rik	NA	NA	NA	NA	NA	NA	NA	NA	NA	NA	NA	NA
8030443G20Rik	3.9	5.7	2.8	0.9	NA	2.7	NA	1.1	NA	NA	NA	NA
8030462N17Rik	0.1	0.1	NA	NA	NA	NA	NA	NA	1.4	NA	0.1	0.4
8430408G22Rik	5.9	5.4	2	7.9	NA	4.1	0.9	1.8	NA	2.2	3.1	0.9
Fam234b	1.1	2.4	4.1	4.2	3.3	6.4	2.1	4.5	0.5	4.9	1.8	2.9
8430422H06Rik	NA	NA	NA	NA	NA	NA	NA	NA	NA	NA	NA	NA
8430423G03Rik	NA	NA	NA	NA	NA	NA	NA	NA	NA	NA	NA	0.9
8430426J06Rik	1.4	0.3	0.6	0.1	NA	NA	NA	NA	NA	NA	NA	NA
Nol4l	4.8	4.2	2.6	0.9	3.2	2.6	0	1.8	0	0.4	0.7	0.9
8430429K09Rik	0.5	0.9	1.3	0	NA	3	NA	1.4	0.3	0.6	0	1
8430431K14Rik	0.6	NA	NA	NA	NA	NA	NA	NA	NA	0	0.5	0.2
8430436N08Rik	1.2	NA	1.7	NA	NA	NA	NA	NA	NA	NA	1.2	NA
8430437L04Rik	NA	NA	NA	NA	NA	NA	NA	NA	NA	NA	NA	NA
9030025P20Rik	2.3	2.3	2.2	2.7	NA	1.6	2.3	0.8	1.1	1.5	1.4	1.6
9030204H09Rik	NA	NA	NA	NA	NA	NA	NA	NA	NA	NA	NA	NA
9030404E10Rik	NA	NA	NA	NA	NA	NA	NA	NA	NA	NA	NA	NA
9030612E09Rik	NA	0	1.5	0.2	NA	NA	NA	NA	NA	0.6	NA	NA
9030617O03Rik	0.7	2.4	3.4	0.6	4.2	5.1	1.4	2.1	9.3	0.9	2.5	1.9
9030619P08Rik	NA	NA	NA	NA	NA	NA	NA	NA	NA	NA	NA	NA
9030624G23Rik	2.1	2.4	2.8	2.8	2	2	2.8	1.8	3	7.3	2	1.9
9030624J02Rik	23.6	29.2	18.8	10.1	14	28.4	15	29.6	10.1	32.2	26.5	13
9030625G05Rik	NA	NA	NA	NA	NA	NA	NA	NA	NA	NA	NA	NA
9130008F23Rik	3.8	2.7	3	1	NA	NA	0.3	1	12.6	NA	1.7	1.3
9130011E15Rik	4.1	2.2	2.1	6.5	10.1	1	0.5	4.3	NA	2.9	8.7	1.4
9130015A21Rik	NA	0	NA	NA	NA	NA	NA	NA	NA	NA	NA	NA
9130015L21Rik	NA	NA	NA	NA	NA	NA	NA	NA	NA	NA	NA	NA
9130019O22Rik	2.3	3.9	2.4	5.1	NA	0.6	NA	0.2	0	2.3	0.6	1.3
9130019P16Rik	4	3.2	1.3	0.9	NA	0.2	0.1	0.4	NA	NA	0.1	NA
9130023H24Rik	3.8	6.8	3.4	4.4	5	4.9	3.3	7	8.1	7.9	2.8	5.2
9130024F11Rik	0.1	0	NA	NA	NA	NA	NA	NA	NA	NA	NA	0
9130204L05Rik	NA	NA	NA	NA	NA	NA	NA	NA	NA	NA	NA	NA
9130209A04Rik	NA	NA	NA	NA	NA	NA	NA	NA	NA	NA	NA	NA
9130221F21Rik	NA	NA	NA	NA	NA	NA	NA	NA	NA	NA	NA	NA
9130221H12Rik	4.4	2.9	4.5	5.2	0.4	1.4	0.9	0.9	1	6.5	3.7	4.6
9130227L01Rik	NA	NA	NA	NA	NA	NA	NA	NA	NA	NA	NA	NA
9130230L23Rik	NA	NA	NA	NA	NA	NA	NA	NA	NA	NA	NA	NA
9130401M01Rik	12.3	18.4	8.6	13.3	55.8	23	60.4	30.7	27.4	14.9	16.8	12.2
9130409I23Rik	NA	NA	NA	NA	NA	NA	NA	NA	NA	NA	NA	NA
9230009I02Rik	NA	NA	NA	NA	NA	NA	NA	NA	NA	NA	NA	NA
9230102K24Rik	NA	NA	NA	NA	NA	NA	NA	2.1	NA	NA	NA	NA
9230102O04Rik	NA	NA	NA	NA	NA	NA	NA	NA	NA	NA	NA	NA
9230104L09Rik	NA	NA	NA	NA	NA	NA	NA	NA	NA	NA	NA	NA
9230105E05Rik	NA	NA	NA	NA	NA	NA	NA	NA	NA	NA	0.1	0.4
9230110C19Rik	4.4	6.6	4	6	5.3	4.5	7.9	1.9	0.2	0.1	4.2	1.9
9230110F15Rik	NA	NA	NA	NA	NA	NA	NA	NA	NA	NA	NA	NA
9230112D13Rik	NA	NA	NA	NA	NA	NA	NA	NA	NA	NA	NA	NA
9230112J17Rik	NA	0	NA	NA	NA	NA	NA	NA	NA	NA	NA	NA
9230114K14Rik	1.5	3.4	4.8	2.7	0.2	NA	1	NA	11.4	1.1	3.4	1.8
9230116L04Rik	0.3	NA	NA	NA	NA	NA	NA	NA	NA	NA	NA	0.2
9230116N13Rik	0.9	0.8	1.8	NA	NA	0.4	NA	0.4	0.4	NA	0.3	0.3
9330020H09Rik	1.3	0.8	1	1.8	0.6	0.5	0.7	1.1	NA	0.1	0.5	1
9330102E08Rik	0.2	0.2	NA	NA	NA	NA	NA	NA	NA	NA	NA	NA
9330111N05Rik	NA	NA	NA	NA	NA	NA	NA	NA	NA	NA	NA	NA
9330117O12Rik	0.4	NA	NA	NA	NA	NA	NA	NA	NA	NA	NA	NA
9330133O14Rik	3.4	5	2.6	0.5	2	1.3	2.7	2	8.5	10.1	3.2	3.2
9330151L19Rik	6.6	5.7	8.8	3.6	0.6	2.2	NA	1.2	NA	NA	1.2	2.3
9330158H04Rik	NA	NA	NA	NA	NA	NA	NA	NA	NA	NA	0	NA
9330159F19Rik	7.7	8.7	5.7	3.9	0.1	0.7	0	0.4	0	0.1	0.3	0.4
9330159M07Rik	0.4	0.3	NA	0.9	NA	NA	2.2	NA	2.6	NA	0.1	0.1
9330162012Rik	0.6	0.2	0	NA	NA	NA	NA	0.5	NA	NA	NA	1.7
9330162B11Rik	NA	NA	NA	NA	NA	NA	NA	NA	NA	NA	NA	NA
9330175E14Rik	0.7	0	NA	NA	NA	NA	NA	NA	NA	NA	NA	NA
9330175M20Rik	NA	NA	NA	NA	NA	NA	NA	NA	NA	NA	NA	NA
9330178D15Rik	NA	NA	NA	NA	NA	NA	NA	NA	NA	NA	NA	NA
9330179D12Rik	0.5	0.4	0.3	NA	NA	0.2	NA	0.3	NA	NA	0	0.9
9330182L06Rik	0.5	NA	NA	NA	NA	NA	NA	NA	NA	1	NA	NA
9330182O14Rik	NA	NA	NA	NA	NA	NA	NA	NA	NA	NA	NA	NA
9330188P03Rik	8.7	8.4	NA	1.1	NA	NA	6.5	4.2	1	NA	3.7	1.5
9430007A20Rik	NA	NA	NA	NA	NA	NA	NA	NA	NA	NA	NA	NA
Snhg17	1.2	1.5	0.4	0.9	NA	0	NA	0	0	0	1.5	2.1
9430014N10Rik	NA	NA	NA	NA	NA	NA	NA	NA	NA	NA	NA	NA
9430015G10Rik	4.7	2.6	2.4	NA	3.6	2.2	1.5	0.8	2	0.9	2.2	2
9430016H08Rik	8.7	9.5	6.3	11.5	0.6	21.8	31.3	20.6	1.1	12.5	11.1	18.3
9430018G01Rik	NA	NA	NA	NA	NA	NA	NA	NA	NA	NA	NA	NA
9430019J16Rik	NA	NA	NA	NA	NA	NA	NA	NA	NA	NA	NA	NA
9430020K01Rik	12.4	11.3	17.5	11.8	7.1	2.1	9.3	2.3	6.5	15.5	18.2	4.4
9430021M05Rik	0.1	0.1	NA	NA	NA	NA	NA	NA	NA	NA	NA	NA
9430037G07Rik	0.3	0	NA	NA	NA	NA	0.1	NA	NA	NA	0.1	NA
9430038I01Rik	2.7	3.4	8	6.2	3.6	6.5	NA	5	11.5	4.7	2.7	11.1
9430041J12Rik	1.5	2.5	2.1	5.8	6.1	3.4	5.5	2	0.1	NA	1.4	0.5
9430060I03Rik	1.2	1.2	3.1	1.3	0.5	1.3	0.4	0.8	3.3	3	1.3	1.1
9430069I07Rik	128.7	193.4	120.6	91.4	81.1	71.1	97.8	81.6	22.8	50.2	91.5	24.3
9430076C15Rik	0.5	0.3	0.3	0.4	NA	0.8	0.8	0.8	6.8	0.9	1.5	1.3
9430083A17Rik	0.3	0.7	NA	2.6	NA	NA	NA	NA	NA	NA	NA	NA
9430091E24Rik	1	1	0.2	0.6	0.1	1	0.7	0.5	0	NA	0.5	0.1
9530002B09Rik	NA	NA	NA	NA	NA	NA	NA	NA	NA	NA	NA	NA
9530003J23Rik	NA	NA	NA	NA	NA	NA	NA	NA	NA	NA	NA	NA
9530026F06Rik	NA	NA	NA	NA	NA	NA	NA	NA	NA	NA	NA	NA
9530026P05Rik	4	1.7	2.8	2.7	NA	NA	1	NA	1.3	NA	0.3	1.5
9530027J09Rik	1.5	3.2	2.6	0.4	3.9	1.6	0.1	0.9	4.5	7.5	4.3	5.3
9530036O11Rik	NA	NA	NA	NA	0.1	NA	NA	NA	0.1	0.2	0.3	0.4
9530051G07Rik	0.8	NA	0	NA	NA	NA	NA	NA	NA	NA	NA	0
9530052E02Rik	NA	0.1	0.1	0.1	NA	NA	NA	NA	NA	NA	NA	0.3
9530053A07Rik	0.1	0.4	0.2	NA	NA	0.3	NA	0.1	NA	0.1	0.3	0.1
9530059O14Rik	6.8	3.1	3.9	1	NA	0.3	0	0.2	1.9	NA	0.7	0.5
9530068E07Rik	120.8	123.3	133.8	86.9	193.3	126.8	130	161.1	84	144.4	123.5	98.7
9530077C05Rik	7.6	7.4	3.1	2.4	NA	2.9	1.7	3.9	NA	0	1.2	3.1
9530080O11Rik	NA	NA	NA	NA	NA	NA	NA	NA	NA	NA	NA	NA
9530082P21Rik	11	10.3	8.6	3.7	4.9	5.4	10	5.5	1.5	8.2	4.1	4
9530091C08Rik	0.9	1	1.9	2	0.1	0.1	1.8	0.1	3	0.2	0.9	1
9630001P10Rik	NA	NA	NA	NA	NA	NA	NA	NA	NA	NA	NA	NA
9630013A20Rik	NA	NA	NA	NA	NA	NA	NA	NA	NA	NA	NA	NA
9630028B13Rik	0.3	NA	NA	NA	NA	NA	NA	NA	NA	NA	NA	NA
9630028H03Rik	NA	NA	NA	NA	NA	NA	NA	NA	NA	NA	NA	NA
Tigar	0.9	0.4	1.4	1.5	1.6	0.8	0	0.3	0.2	0	0.5	0.1
9830107B12Rik	NA	NA	NA	NA	NA	NA	NA	NA	NA	NA	NA	NA
9830132P13Rik	NA	NA	NA	NA	NA	NA	NA	NA	NA	NA	NA	NA
Zfp976	0.3	0.6	NA	0	NA	NA	0	NA	0	NA	0.1	0.3
9830166K06Rik	NA	NA	NA	NA	NA	NA	NA	NA	NA	NA	NA	NA
9930012K11Rik	4.2	3.2	3.4	6.1	NA	1.1	NA	1.2	NA	NA	NA	0.2
9930014A18Rik	0.1	0.1	0.9	NA	NA	0.8	0.5	1.3	NA	1.9	0.1	NA
9930021J03Rik	2.6	2.8	2.5	1.1	0.1	0.6	1.6	1.5	1.9	1.2	2.4	3.1
9930104L06Rik	8.9	6.2	8	0.8	NA	2.6	4	1.6	0.4	6.4	2.6	2.1
9930111H07Rik	NA	NA	NA	NA	NA	NA	NA	NA	NA	NA	NA	NA
9930111J21Rik1	0.9	0.3	0.8	2.8	NA	1	NA	1.2	5.1	1.3	1.5	1.4
9930111J21Rik2	NA	NA	NA	NA	NA	0.1	0.1	0	NA	0	NA	NA
A130010J15Rik	1.8	1.2	1.9	0.7	3.3	1.1	1.1	0.9	0.7	1.2	1.3	1.2
A130077B15Rik	13.8	9.7	12	12.3	3	5.2	4.6	4.8	16.2	8.5	8.3	14.6
A1bg	NA	NA	NA	NA	NA	NA	NA	NA	NA	NA	NA	NA
A1cf	NA	NA	NA	NA	NA	NA	NA	NA	NA	NA	NA	NA
A230001M10Rik	NA	0.1	NA	1.5	NA	NA	NA	NA	1	1.2	0.3	0.2
A230009B12Rik	0.4	0.5	NA	NA	NA	NA	NA	NA	NA	NA	NA	NA
A230020J21Rik	0.8	NA	0.4	NA	2.2	NA	NA	NA	NA	0	NA	NA
A230028O05Rik	0.2	NA	NA	NA	NA	NA	NA	NA	NA	NA	0.4	NA
A230046K03Rik	22.5	19.2	29.6	23.3	13.8	13.2	28.1	11.6	23	22.2	18.6	20.3
A230050P20Rik	17.7	14.6	11.6	21.2	5	6.3	4.5	7.9	2	18.5	12.7	13
A230056J06Rik	0	0	NA	NA	NA	NA	NA	NA	NA	NA	NA	NA
A230056P14Rik	10.2	10.9	15.1	7.2	3.9	4.7	3	2.8	13.6	NA	2.7	2
A230057D06Rik	0	NA	0.6	NA	NA	NA	NA	NA	NA	NA	0.2	NA
A230065H16Rik	NA	0.2	NA	3.1	NA	1.4	NA	0.7	NA	NA	1	NA
A230070E04Rik	0.3	NA	NA	NA	NA	1.3	NA	0.5	NA	NA	0.3	NA
A230072C01Rik	4.5	5.1	2.4	1	2.7	1.8	1.7	2.9	1.7	1.7	1.6	2.1
A230072E10Rik	NA	0.4	NA	NA	NA	NA	NA	NA	NA	NA	NA	NA
A230073K19Rik	3.6	3.3	2.5	4.3	3.8	2.7	3.8	3.3	12.3	2.4	4.3	5.4
A230077H06Rik	NA	NA	NA	NA	NA	NA	NA	NA	NA	NA	NA	NA
A230103J11Rik	0.8	0.7	2.1	0.3	1.7	0.2	2.1	1	0.2	0.3	1.3	1.2
A230108P19Rik	NA	NA	NA	0.2	1	NA	NA	NA	NA	NA	NA	NA
A2m	3.1	3.9	14.3	9.2	NA	NA	NA	NA	13.4	19.6	6.3	16.2
A330009N23Rik	0.8	0.6	0.4	NA	NA	1.5	1.6	1.4	1	3.1	0.5	0.5
Cfap69	1	0.3	NA	NA	NA	2.9	NA	1	1.1	NA	0	0.5
A330023F24Rik	0.4	0.4	0.5	0.9	NA	NA	NA	NA	NA	0.1	0.1	0
A330032B11Rik	0.3	0	0.2	NA	NA	0.8	NA	0.5	NA	NA	0.5	NA
A330033J07Rik	1.1	1.1	2.3	1.1	NA	0.1	NA	0.1	0.5	0.1	1.3	0.2
A330035P11Rik	NA	0.3	NA	0.2	NA	NA	NA	NA	0.1	NA	0.3	NA
A330040F15Rik	2.6	1.6	0.1	1.8	NA	NA	NA	NA	NA	NA	1.2	0.1
A330041J22Rik	NA	0.2	0.8	0.2	0.3	0.1	0.4	0.1	NA	NA	NA	0.1
A330048O09Rik	1	NA	NA	NA	NA	NA	NA	NA	NA	NA	NA	NA
A330049N07Rik	0.1	0.1	0.1	0.5	NA	0.1	NA	0.1	NA	NA	NA	0.2
Akain1	NA	NA	NA	NA	NA	NA	NA	NA	NA	NA	NA	NA
A330069E16Rik	2.7	3.4	4.2	0.2	NA	NA	NA	NA	4.1	NA	1.3	2.9
A330070K13Rik	0.2	0.1	NA	0.1	NA	NA	NA	NA	NA	NA	NA	NA
A330074K22Rik	0	NA	NA	NA	2	1.4	1	0.9	0.1	NA	0.7	0.3
A330076C08Rik	NA	NA	NA	NA	NA	NA	NA	NA	NA	NA	NA	NA
A330076H08Rik	0.9	0.4	NA	0.7	NA	NA	NA	NA	NA	3.9	NA	0.2
A330093E20Rik	1.8	3.2	0.5	NA	NA	NA	NA	NA	NA	NA	NA	NA
A330102I10Rik	0.2	0.1	NA	NA	NA	NA	0.9	NA	NA	NA	NA	NA
A3galt2	NA	NA	NA	NA	NA	NA	NA	NA	NA	0.1	NA	0.2
A430005L14Rik	15.3	14	12.6	7.6	9.7	22	22.9	25.3	4.2	13.7	11.4	10.8
A430033K04Rik	0.7	3.4	2.4	3.3	NA	1.6	4.1	0.7	9.6	0.4	1.2	3.1
A430035B10Rik	2.4	4.9	2.5	NA	NA	0.2	1.2	0.1	2.2	NA	1.4	1.3
A430078G23Rik	2.4	1.1	2	2	0.3	0.6	0.2	0.6	2.9	0.9	0.6	1.9
A430088P11Rik	1.5	0.9	0.1	0.4	0.5	0.1	NA	0.1	0.2	1.2	0.4	0.2
A430089I19Rik	NA	NA	NA	NA	NA	NA	NA	NA	NA	NA	NA	NA
A430090L17Rik	1.2	0.1	NA	0.8	NA	NA	NA	NA	0.1	2.3	0.4	0.7
A430093F15Rik	NA	0.2	NA	NA	NA	NA	NA	NA	NA	NA	NA	NA
A430105I19Rik	3.3	2.8	0.5	1.3	7.2	2.9	0.3	2.3	0.7	4.5	2.2	3.5
Trav3-3	0	0	NA	NA	NA	NA	NA	NA	NA	NA	NA	1.3
A4galt	3	1.7	5.2	7.3	2.4	3.7	2.1	2.1	3.2	1.4	3.5	3.6
A4gnt	NA	NA	NA	NA	NA	NA	NA	NA	NA	NA	NA	NA
A530006G24Rik	NA	NA	NA	NA	NA	NA	NA	NA	NA	NA	NA	NA
A530013C23Rik	NA	NA	0	1.9	NA	NA	NA	NA	NA	NA	NA	NA
A530016L24Rik	0.1	NA	NA	NA	NA	NA	NA	NA	NA	NA	0.1	NA
A530032D15Rik	0.1	0.5	NA	0	NA	NA	NA	NA	NA	NA	0.4	1
A530046M15Rik	1.1	NA	NA	NA	NA	NA	NA	NA	NA	NA	NA	NA
A530050N04Rik	NA	NA	NA	NA	NA	NA	NA	NA	NA	NA	NA	NA
A530053G22Rik	NA	NA	NA	NA	NA	NA	NA	NA	NA	NA	NA	NA
Zfp729a	2.8	3.7	1.2	0.9	3.9	0.9	NA	0.4	0.9	4.9	1.7	1.7
A530058N18Rik	NA	NA	NA	NA	NA	NA	NA	NA	NA	NA	NA	NA
A530064D06Rik	0.1	NA	0.1	2.8	NA	1	NA	0.5	5	0	2.5	2.1
A530065N20Rik	NA	NA	NA	NA	NA	NA	NA	NA	NA	NA	NA	NA
A530072M11Rik	1.6	1	0.5	0.2	NA	0.8	NA	0.3	NA	NA	0.7	0.8
A530088E08Rik	NA	NA	NA	0.7	NA	1.6	NA	0.5	2.1	NA	0.3	0.3
A530099J19Rik	NA	NA	NA	2.8	NA	NA	NA	NA	NA	NA	NA	NA
A630001G21Rik	NA	NA	NA	NA	4.1	NA	1.2	NA	1.2	9	0.2	1.1
Ccdc186	6	5.4	8.8	13.3	9	4.3	4.1	2.4	8.2	4.6	4.5	5.4
A630010A05Rik	NA	NA	NA	NA	NA	NA	NA	NA	NA	NA	NA	NA
A630012P03Rik	1.5	NA	0.5	2.7	NA	NA	NA	NA	5.8	4.1	0.5	2.2
A630019I02Rik	0.1	0	1.1	NA	NA	NA	NA	NA	NA	NA	NA	0.1
A630020A06	0.3	NA	NA	NA	NA	NA	NA	NA	NA	NA	NA	NA
A630023A22Rik	NA	NA	NA	NA	NA	NA	NA	NA	NA	NA	NA	NA
A630023P12Rik	NA	NA	NA	NA	NA	NA	NA	NA	NA	NA	NA	NA
A630033H20Rik	0.7	0.2	0	1	3.7	1.3	2	1	NA	0.1	1.6	0.4
A630066F11Rik	2.4	4.2	0.8	2.7	4.1	3.1	2.1	2.9	NA	0.4	6.6	0.2
A630072M18Rik	3.2	3.4	4.5	2.1	1	0.5	0.6	0.8	2.2	2	1.8	2.7
A630073D07Rik	NA	NA	NA	NA	NA	NA	NA	NA	NA	NA	NA	NA
A630075F10Rik	0.3	NA	0	NA	NA	NA	NA	NA	NA	1.4	NA	0.2
A630076J17Rik	NA	NA	NA	NA	NA	NA	NA	NA	NA	NA	NA	NA
A630077J23Rik	NA	NA	NA	NA	NA	NA	NA	NA	1.1	NA	NA	NA
A630089N07Rik	3.4	2.9	4.8	2.6	5.5	0.6	0.1	1	4.7	2.1	2.6	4.9
A630095E13Rik	NA	NA	NA	NA	NA	NA	NA	NA	NA	NA	NA	NA
A630095N17Rik	NA	NA	NA	NA	NA	NA	NA	NA	NA	NA	NA	NA
A730006G06Rik	NA	NA	NA	NA	NA	NA	NA	NA	NA	NA	NA	NA
A730008H23Rik	NA	NA	NA	NA	NA	NA	NA	NA	NA	NA	NA	NA
A730017C20Rik	NA	NA	NA	NA	NA	NA	NA	NA	NA	NA	NA	NA
A730017L22Rik	2.2	2.6	3	1.2	0.7	1.9	0.2	1.3	6.9	0.8	1.4	1.8
A730018C14Rik	NA	NA	NA	NA	NA	NA	NA	NA	NA	NA	NA	NA
A730020E08Rik	NA	0	0.7	NA	NA	NA	NA	NA	0.3	NA	NA	NA
A730020M07Rik	0.9	NA	1.4	0.3	NA	NA	1.4	NA	0.5	1.2	1.1	0.5
A730036I17Rik	NA	NA	NA	NA	NA	NA	NA	NA	NA	NA	NA	NA
A730043L09Rik	NA	NA	NA	NA	NA	NA	NA	NA	NA	NA	NA	NA
A730046J19Rik	NA	0.5	0.9	0.8	NA	NA	NA	NA	NA	NA	NA	NA
A730056A06Rik	0.2	NA	0.3	0.1	0	0.2	0	0.4	0.1	0.5	0.7	0.1
A730082K24Rik	NA	NA	NA	NA	NA	NA	NA	NA	NA	NA	NA	NA
A730085K08Rik	NA	NA	NA	NA	NA	NA	NA	NA	NA	NA	NA	NA
Dlx4os	NA	NA	NA	NA	NA	NA	NA	NA	NA	NA	0.1	NA
A730090N16Rik	0.2	0.3	NA	NA	NA	NA	NA	NA	NA	6.7	0.3	0.8
Morf4l1-ps1	2.4	3.4	11	6.2	13.9	8.2	20.9	8.6	12.5	11.2	19.8	8.6
A830009L08Rik	NA	NA	0	NA	NA	NA	NA	0.8	0.6	NA	NA	NA
A830010M20Rik	0.6	0.5	0.2	0.5	NA	NA	0.8	NA	0.3	NA	0.7	0
A830018L16Rik	NA	NA	NA	NA	NA	NA	NA	NA	NA	NA	NA	NA
A830019L24Rik	NA	NA	NA	NA	NA	NA	NA	NA	NA	NA	0	0.4
A830052D11Rik	NA	0	NA	NA	NA	NA	NA	0.3	NA	NA	NA	NA
A830080D01Rik	10.9	10.2	7.2	7.7	1	8.9	8.2	7	13.7	2.6	9.5	3
A830082K12Rik	6.6	8.1	2.9	4.6	NA	1	4	2.6	4.4	1.6	1.9	4.2
A830082N09Rik	1	0.2	0	0.9	0	NA	0.1	0	0.5	NA	0	0.2
A930001A20Rik	NA	NA	NA	NA	NA	NA	NA	NA	NA	NA	NA	NA
A930001C03Rik	0.3	0.2	0.8	0.9	0.7	0.5	NA	0.2	0.5	0.2	1.4	1.3
A930003A15Rik	NA	NA	NA	NA	NA	NA	NA	NA	NA	NA	NA	NA
A930003O13Rik	0.1	NA	NA	NA	NA	NA	NA	NA	NA	NA	NA	NA
A930004D18Rik	1.5	1.9	3	1.7	0.7	0	NA	0.4	3.3	NA	1.2	2.1
A930005H10Rik	3.6	2	1.6	5	1.5	NA	0.9	1.2	4.1	2	5.6	2.4
A930006I01Rik	NA	NA	NA	NA	NA	NA	NA	NA	NA	NA	NA	0.3
A930006K02Rik	1.2	0.8	0.7	0.9	NA	NA	5	NA	4	NA	1.2	NA
A930007I19Rik	0.7	0.5	NA	NA	NA	NA	0.7	NA	NA	NA	0.1	0.3
A930009A15Rik	2.9	4.8	1.2	NA	NA	2.3	0.3	1	NA	NA	NA	NA
A930011G23Rik	NA	0	NA	NA	NA	NA	NA	NA	NA	NA	NA	NA
Mir124a-1hg	NA	NA	NA	NA	NA	NA	NA	NA	NA	NA	NA	NA
A930012L18Rik	0.2	NA	0.2	NA	NA	NA	NA	NA	1.8	NA	NA	NA
A930013F10Rik	2.1	2.5	4.4	2.9	NA	NA	5.4	0.5	0.4	0.7	1.5	1.4
A930015D03Rik	3	2.7	0.3	NA	NA	6.5	NA	3.2	0.8	1.9	2.5	6.2
A930016O22Rik	0	NA	0.1	NA	NA	NA	NA	NA	NA	NA	0.2	0.1
A930017M01Rik	NA	NA	NA	NA	NA	NA	NA	NA	NA	NA	NA	NA
A930018P22Rik	NA	0.2	NA	NA	NA	0.2	NA	0.1	NA	NA	NA	NA
A930019D19Rik	NA	0.3	NA	NA	NA	NA	NA	NA	0.2	NA	NA	NA
A930024E05Rik	0.7	1.2	0.5	NA	NA	NA	NA	NA	NA	NA	NA	0.6
A930041C12Rik	NA	0.4	1.8	2.1	NA	NA	NA	NA	7.1	NA	1.7	NA
AA387883	2.9	1.4	3.3	NA	NA	NA	NA	NA	NA	NA	NA	1.2
AA388235	2.9	0.5	NA	0	NA	0	NA	0	NA	NA	0.9	NA
AA413626	NA	NA	NA	NA	NA	NA	NA	NA	NA	NA	NA	1.5
AA414768	11.9	14.3	5.3	6.1	11.6	13.5	3.6	11.5	18.5	11.6	7.6	1.7
AA415398	2.7	1.1	NA	0.1	NA	0.1	1.1	0.5	NA	NA	0.4	3.6
AA465934	1.9	1.4	0.4	1	0.1	0.5	2.5	0.3	NA	0.8	1.2	1.6
AA467197	0.6	0.3	NA	2.8	NA	2.5	2.1	2.5	3.7	NA	1.1	0.7
Mfsd4b4	1.5	0.6	NA	2.2	3.7	NA	NA	NA	NA	NA	0.4	0.2
AA536875	NA	NA	NA	NA	NA	NA	NA	NA	NA	NA	NA	NA
AA543186	0.4	0.5	0.1	2.1	NA	0.6	NA	0.3	NA	2.5	0.4	1.7
AA543401	NA	NA	NA	NA	NA	NA	NA	NA	NA	NA	NA	NA
AA545190	NA	NA	NA	NA	NA	NA	NA	NA	NA	NA	NA	NA
AA619741	NA	NA	NA	NA	NA	NA	NA	NA	NA	NA	NA	NA
AA792892	NA	NA	NA	NA	NA	NA	NA	NA	NA	NA	NA	NA
AA986860	0.9	2.4	0.5	NA	NA	NA	NA	NA	4.9	NA	0.6	0.9
AA987161	4.4	2.5	4.2	5	5.3	5.6	NA	3.4	6.9	5.7	4.7	3.2
AB041803	2.2	0.6	0.9	1.6	NA	NA	NA	0	NA	NA	0.8	1.5
AB124611	1.8	2.2	3.2	2.5	3.2	5.4	2.5	2.6	0.8	3.4	8.6	8.7
AF067063	NA	NA	NA	NA	NA	NA	NA	NA	NA	NA	NA	NA
AF251705	1.1	NA	0.2	17.5	20.7	43.9	12.9	25.1	44.9	63.3	49.1	45.2
AF357355	NA	0.7	7.3	NA	3.1	2	NA	0.7	NA	2.8	11.6	4.3
AF357359	10.2	8.2	NA	2.6	16.3	NA	11	5.4	191.2	51.4	7	25.9
AF357399	4	0.5	NA	5.7	NA	NA	NA	NA	NA	NA	NA	6.4
AF357425	2.2	1.4	10.7	21.2	2.5	29.2	19.9	17.7	5.4	32.4	22.9	22.1
AF357426	NA	NA	NA	NA	NA	NA	NA	NA	NA	NA	NA	NA
AF366264	0.4	NA	0.1	0.4	NA	0.2	NA	0.1	NA	NA	NA	NA
AF529169	NA	NA	NA	NA	NA	NA	NA	NA	1.4	NA	0.1	NA
AI115009	4.6	4.2	10.3	0.9	0.6	0.4	0.2	0.1	0.9	NA	1.3	0.2
Tmem266	NA	0.1	NA	NA	NA	NA	NA	NA	NA	NA	NA	NA
AI182371	0	0	NA	NA	NA	NA	NA	NA	NA	NA	NA	NA
AI197445	0.1	0.3	1.9	0.1	NA	NA	NA	0.4	NA	NA	NA	NA
AI314180	7.9	6.2	6.8	8.5	6.6	7.7	1.2	10.2	6.8	8.4	7.2	6.5
AI314278	NA	NA	NA	NA	NA	NA	NA	NA	NA	NA	NA	NA
Mfsd4b1	0.1	0	NA	0	0.2	NA	NA	NA	NA	NA	0.1	NA
AI413582	44.7	36.4	40.8	35.8	43	44.6	36	27.3	53	63.8	71.7	91.6
AI414108	1.4	1.9	0.5	1.2	NA	5.4	NA	3.3	0.2	1.7	0	0.6
AI427809	0	NA	1.1	1.1	10.6	4.2	8.7	3.1	8.6	8.9	2.9	7.3
AI429214	2.5	1.2	0.1	3.1	NA	NA	NA	0.1	7.2	1.3	1	NA
AI450353	3.7	2.7	3.6	0.1	NA	NA	NA	0.3	NA	NA	1.8	6
Uqcc3	29.3	25.9	39	27.5	48.5	46.2	24.7	27.5	39.5	27.1	39.4	41.8
AI463170	1	0.6	1.1	NA	NA	NA	NA	NA	NA	NA	NA	NA
AI464131	6.7	8.4	7.4	8	0	4.1	1.3	3.2	0.1	3.2	4.2	2.9
AI467606	3.9	3.4	9.9	18.6	NA	3.4	13.4	3	0	30.8	17.1	17.6
AI504432	0.5	0.6	NA	1.5	NA	NA	NA	NA	0.8	NA	0.1	0.3
AI506816	2	0.6	0.1	2.9	0.2	0.2	0.2	0.4	NA	0	0.6	0.7
AI507597	NA	NA	NA	NA	NA	NA	NA	NA	5.9	NA	1.9	1
AI593442	0.1	NA	NA	NA	NA	NA	NA	NA	NA	1.6	0	2.2
AI597479	9.5	10.4	20.6	8.6	NA	7.1	9.2	3.8	8.9	0.1	9.3	3
AI606473	NA	NA	NA	2.6	NA	NA	NA	NA	NA	NA	NA	NA
Ifi207	4.9	0.6	4.6	20	0.4	9.7	4.2	4.9	11.2	9.1	15.9	17.6
AI646519	NA	NA	NA	NA	NA	NA	NA	NA	NA	NA	NA	NA
AI661453	0.1	NA	NA	0.3	0.5	0.1	NA	0	0.6	1	0.1	NA
AI662270	1.5	NA	1	10.4	6.1	7.9	0.1	3.5	16.1	3	8.8	13.4
Clca4b	NA	NA	NA	NA	NA	NA	NA	NA	NA	NA	NA	NA
AI837181	5.6	4.4	12.5	8.9	14.5	6.4	6.6	4.4	11.8	12.9	7.9	7.7
AI839979	0.3	0.7	4.8	NA	NA	3.9	6.3	1.3	NA	NA	0.1	3.1
AI846148	1.7	0.7	1	1	1.7	NA	1.3	0.6	0.3	0.7	0.1	2.7
AI847159	NA	NA	NA	NA	NA	NA	NA	NA	NA	NA	NA	NA
AI848285	1.2	1.9	1.7	NA	NA	NA	NA	NA	NA	NA	NA	NA
Mir9-3hg	NA	NA	NA	NA	NA	NA	NA	NA	NA	NA	NA	NA
AI854703	2.8	2.7	1.7	2.6	NA	NA	0	NA	NA	NA	0	0.9
AI987944	6.9	7.1	18.4	9.6	5.8	4.2	1.7	3.1	7	4.2	5	5.6
AK010878	4.2	4.6	6.8	9.6	2.6	12	11.7	9.1	14	10.4	8.3	5.3
AK129341	0.2	0.3	1.1	0.1	NA	NA	NA	0.2	NA	NA	0.1	0.2
AU015228	NA	NA	NA	NA	NA	NA	NA	NA	NA	NA	NA	NA
AU015791	NA	NA	NA	NA	NA	NA	NA	NA	NA	NA	NA	NA
AU015836	NA	NA	NA	NA	NA	NA	NA	NA	NA	NA	NA	NA
AU016765	NA	NA	NA	NA	NA	NA	NA	NA	NA	NA	NA	NA
AU018091	NA	NA	NA	NA	NA	NA	NA	NA	NA	NA	NA	NA
AU018829	NA	NA	NA	NA	NA	NA	NA	NA	NA	NA	NA	NA
AU019823	3.8	4.3	3.1	5	3.2	5.4	4.5	4.1	2.5	5.7	4.6	5.8
AU019990	NA	NA	NA	NA	NA	NA	NA	NA	NA	NA	NA	NA
AU021063	2.6	2.3	2.4	NA	NA	6.7	8.7	7.6	NA	18.2	2.5	2.6
AU021092	8.2	4	2.3	8.7	9.9	14.5	24.9	6	0.4	7.9	5.9	0.7
AU022252	3.7	4	5.3	2.9	7.4	2.8	8.3	11.3	5.2	3.9	3.4	3.7
AU022751	NA	NA	NA	NA	NA	NA	NA	NA	NA	NA	NA	NA
AU022754	NA	NA	NA	NA	NA	NA	NA	NA	NA	NA	NA	NA
AU022793	0.4	NA	NA	NA	NA	NA	NA	NA	NA	2.2	NA	NA
AU023762	0.2	0.2	0.2	0.3	0.6	0.3	0.2	0.4	0.2	0.3	1.6	NA
AU040320	1.2	1.4	1.1	2	1.3	1.1	0.1	1.2	2.1	0.9	1.1	2.1
AU040972	0.6	NA	NA	NA	NA	NA	NA	NA	NA	NA	0.1	NA
AU041133	0.5	1.2	8.8	3.6	5.2	NA	0.9	2.4	0.5	0.8	3.7	2
AV039307	2.4	2.6	1.7	1.1	NA	2.5	0.3	1.3	NA	NA	0.6	0.8
AV051173	70.3	78.6	77	74	155.1	174.6	168.2	157.8	94.7	101.3	124.3	93.9
AV320801	NA	NA	NA	NA	NA	NA	NA	NA	NA	NA	NA	NA
AW011738	NA	0.9	1.1	1.7	1	NA	0.1	NA	NA	NA	0	NA
AW046200	NA	NA	0.1	NA	NA	NA	NA	NA	NA	NA	NA	0.1
AW112010	26	8	16.5	79.8	25.1	28.4	14.7	11.4	4.4	35.5	33.2	36.9
AW146154	2.5	4.3	4.8	3.9	NA	3.5	6.9	1.4	NA	0.1	4	2.2
AW209491	4.5	5	5.4	2.8	NA	4.3	5	2.5	1.5	3.7	4	2.4
AW495222	NA	NA	0.3	NA	NA	NA	NA	NA	NA	NA	NA	NA
AW549542	2.1	0.9	NA	NA	NA	NA	NA	NA	1.3	0.8	NA	NA
AW549877	17.5	18.5	13.3	17	NA	0.5	1.2	2.5	7.2	0	7.5	9.1
AW551984	0.3	NA	0.7	0.4	6	3.3	3.9	3.2	6.8	2.3	2.6	3.3
AW554918	1.1	2	2.7	1.5	NA	0.1	NA	1.1	0	1.5	0.5	1
AW822252	0.3	0.2	NA	NA	NA	NA	NA	NA	NA	NA	1.3	NA
AY074887	7.9	8.1	5.5	9.3	20.1	19.2	22.7	26.8	6.6	17.6	14.5	12.3
AY358078	NA	NA	NA	NA	NA	NA	NA	NA	NA	NA	NA	NA
AY512915	NA	NA	NA	NA	NA	NA	NA	NA	NA	NA	NA	NA
AY512931	NA	0.2	0.3	0.3	0.2	0.5	0.3	0.2	2.1	1.4	0.4	0.6
AY761184	NA	NA	NA	NA	NA	NA	NA	NA	NA	NA	NA	NA
AY761185	NA	NA	NA	NA	NA	NA	NA	NA	NA	NA	NA	NA
Aaas	10.2	10.2	17.2	11.2	20.3	5.2	20.8	8.9	11	2.8	18.1	10.1
Aacs	25.7	36.5	36.5	30.6	26	5.3	3.9	9.1	10.5	23.3	7.4	5.6
Aadac	NA	NA	NA	NA	NA	NA	NA	NA	NA	NA	NA	NA
Aadacl2	NA	NA	NA	NA	NA	NA	NA	NA	NA	NA	NA	NA
Aadacl3	NA	NA	NA	NA	NA	NA	NA	NA	NA	NA	NA	NA
Aadat	NA	NA	NA	NA	NA	NA	NA	NA	NA	NA	NA	NA
Aaed1	12.1	10.1	26.2	28.5	10.5	13.9	6.7	10	6.5	29.1	20	5.6
Aagab	12.5	17.3	14.6	8.7	20	22.1	15.7	10.7	18.8	19.7	17.7	10
Aak1	1.1	0.7	0.6	0.6	0.7	1.1	NA	0.6	1.8	0.6	0.3	1.6
Aamdc	9.5	9.8	8.8	8.4	9.9	5.7	11.8	8.5	7.3	5	9.8	9.8
Aamp	60.5	60.7	50.6	46.6	50.4	56.1	43	59	68.8	46.3	55.1	49.5
Aanat	NA	NA	NA	NA	NA	NA	NA	NA	NA	NA	NA	NA
Aar2	3.7	4.6	3.5	4.6	3.9	5.2	4.9	5.4	2.2	4.3	4.8	3.6
Aard	NA	NA	3.3	NA	NA	2.3	NA	1.1	NA	NA	NA	NA
Aars	15.1	14.7	15.2	17.8	12.2	30.9	32.1	44	26.6	22.4	18.5	11.9
Aars2	2.2	3.4	2.9	8.1	6.4	3.4	3.1	3.6	5	NA	1.7	3.7
Aarsd1	21.1	18.9	20.4	22.6	40.3	28.4	67.7	29.9	40.1	15.9	21.5	25.7
Aasdh	4.9	3.8	2.8	1.1	2.3	0.7	NA	0.9	6.1	2.6	1.8	1.3
Aasdhppt	22	14.9	16.4	4	33.4	16.6	9.3	15.4	11.3	11.4	7.4	11.9
Aass	2.3	1.5	0.3	2.1	NA	2.9	NA	3.1	NA	NA	NA	0.8
Aatf	28.3	26.9	29.7	33.5	NA	27.8	19.5	31.1	13.2	10.2	21.2	11.3
Aatk	40.2	47.3	41.5	15.1	4.7	4.1	7.6	5.6	2.2	2.6	5.1	5.2
Abat	5.9	5.5	4.3	6.3	1.6	1.4	NA	0.8	0.8	NA	2.8	2.6
Abca1	5.6	3.8	6.5	5.8	9.7	12.7	4.3	8	70.9	53.6	29	48.4
Abca12	0.6	0.1	0.1	NA	NA	NA	NA	NA	NA	NA	NA	NA
Abca13	0	NA	NA	NA	NA	0	NA	0	0	1	NA	NA
Abca14	NA	NA	NA	NA	NA	NA	NA	NA	NA	NA	NA	NA
Abca15	NA	NA	0.3	NA	NA	NA	NA	NA	NA	NA	NA	NA
Abca16	NA	NA	NA	NA	NA	NA	NA	NA	NA	NA	NA	NA
Abca17	NA	NA	NA	NA	NA	NA	NA	NA	NA	NA	NA	NA
Abca2	27.3	24.5	24	9	0	1.8	2.4	1.7	1.9	2	1.6	3.2
Abca3	4.1	4.2	4.9	2.5	4.2	1.5	2.2	1.5	3.6	1.1	1.6	2.7
Abca4	0.2	0.1	NA	0.1	NA	0.3	NA	0.1	NA	NA	NA	0.3
Abca5	2.2	2.5	3.1	3.4	NA	0	NA	0	3.1	1.8	1.2	0.9
Abca6	10.9	6.6	14.9	21.4	1.2	NA	0	0.1	8.4	5.6	4.9	11.3
Abca7	1.1	2.6	1.1	2.1	NA	1.4	0.2	2.1	2.3	0.9	0.8	1.5
Abca8a	136.6	181.8	137.6	137.3	3.5	1.8	8	2.8	85.3	74.9	38	74.1
Abca8b	16	27.8	19.3	9.3	NA	0.3	0.1	0.1	15	5.5	1.4	8.1
Abca9	17.3	9.5	22	48.6	5.3	1.9	2.6	2.6	52.1	52.6	15.7	30.3
Abcb10	6.1	7.3	7.8	1.6	7.2	3.8	9.1	4.8	0.4	0	5.9	2.9
Abcb11	NA	NA	NA	NA	NA	NA	NA	NA	NA	NA	NA	NA
Abcb1a	7.4	5.7	0.5	4	3.1	0.2	0.4	0.1	NA	6.1	1.1	0.1
Abcb1b	2.3	1.2	0.4	3.3	0.6	2.3	1.1	3.8	2.9	3.6	1.5	0.4
Abcb4	0.1	NA	NA	NA	NA	NA	NA	NA	NA	0	1.7	0.1
Abcb5	NA	NA	NA	NA	NA	NA	NA	NA	NA	NA	NA	NA
Abcb6	7.5	12.5	4.9	3.1	10.6	4.2	8.9	6.7	0	11.5	2.7	2.1
Abcb7	3.7	3.5	2.6	3.1	4.6	5.9	2	3.9	4	1.9	2.3	4
Abcb8	9.6	14.8	9.2	7.9	13.3	NA	0.2	3.7	2.5	1.3	9.1	7.4
Abcb9	7.9	9.1	8.6	0.8	NA	1.7	NA	0.8	0.8	4.8	7.8	4.2
Abcc1	3.8	3.5	2	5.3	0.7	2.3	2.1	6.4	6.8	6.5	4.2	2.7
Abcc10	0.3	0.3	1.1	1.4	NA	0.5	0	0.3	0.8	NA	1.4	1.2
Abcc12	NA	NA	NA	NA	NA	NA	NA	NA	NA	NA	NA	NA
Abcc2	0.1	NA	NA	NA	NA	NA	NA	NA	NA	NA	NA	NA
Abcc3	0.1	NA	1.1	4.9	NA	5.6	4.6	4.3	5	2.8	7	9.9
Abcc4	0.9	0.7	0.8	0.7	0.4	0.7	0.1	0.4	0.1	NA	0.7	0.2
Abcc5	14	13.3	9.9	9.5	2.6	4.7	2.7	4.4	11.8	10.3	6.2	11.6
Abcc6	0.1	NA	0.4	NA	NA	NA	NA	NA	NA	NA	0	0
Abcc8	NA	0	NA	NA	NA	NA	NA	NA	NA	NA	NA	NA
Abcc9	0.4	0.4	0.2	1	NA	0.7	0.1	0.3	2.2	0.3	0.3	0.1
Abcd1	7.6	8.8	10.5	2.7	13.1	8.2	9	7.8	1.3	12.7	12.6	12.8
Abcd2	2.8	1.6	5.1	1.1	NA	NA	NA	NA	3.3	2.2	4.5	2.8
Abcd3	31	32	24.5	18.2	14.5	17.6	27.9	26.5	24.1	17.8	15.6	9.5
Abcd4	9.3	8.5	16.2	6.9	2.2	7.5	0.3	5	15.3	0.7	11	14.5
Abce1	21.5	24.6	8.9	14.6	26.1	35.7	47.5	54.5	6.4	16.7	16.7	13.6
Abcf1	18.2	22.5	23.3	22.6	29.9	39.7	38.9	30.9	41.6	22.9	26.4	32.2
Abcf2	10.5	9.1	8.5	13.9	18.5	18.4	20.1	22.5	8.8	15.1	15.4	8.4
Abcf3	14.5	26.4	18.5	16.9	30	12.2	15.4	13.8	14.7	13.5	17.8	14
Abcg1	22.6	24.6	21.6	10.5	9.7	34.2	18.1	15.9	30	100.9	46.7	61.8
Abcg2	43.1	28.6	16.7	22.8	30.1	22.9	30.2	13.8	19.4	24.3	21.7	5.8
Abcg3	0.9	0.2	NA	4.4	NA	NA	NA	NA	0.7	NA	1	1.6
Abcg4	2.3	1.3	1.3	1.2	NA	NA	NA	NA	NA	0.3	0.4	NA
Abcg5	NA	NA	NA	NA	NA	NA	NA	NA	NA	NA	NA	NA
Abcg8	NA	NA	NA	NA	NA	NA	NA	NA	NA	NA	NA	NA
Abhd1	8.1	7.6	7.6	6.1	1	1.4	1.6	1.6	4.1	1.5	3.1	2.9
Abhd10	3.9	2.6	1.7	1.3	1.3	3.8	1.6	3	4.6	NA	4	4
Abhd11	4.7	4.7	10.6	6.3	10.4	6.5	11.7	6.1	14.6	9	7.8	6.1
Abhd11os	5.7	4.4	14.2	9.6	16.2	8	21	5.7	23.1	13.7	18.7	17.5
Abhd12	115.3	130.4	101.1	108.5	92.5	99.1	56.2	68	68.9	83.1	98.7	98.1
Abhd12b	NA	NA	NA	NA	NA	NA	NA	NA	NA	0.7	NA	NA
Abhd13	3.2	2.8	2.8	2.6	0.6	3.4	5	4.4	0.6	2.7	1.5	1.8
Abhd14a	14.9	13.4	12.6	15.9	6.3	13.4	11.9	10.1	1.9	7.7	6.8	6.7
Abhd14b	35.5	21.1	21.5	9.8	NA	3.1	0.1	1.2	0.4	4.2	5.4	8.5
Abhd15	2	1.7	2	2.1	2.5	0.5	9.2	2	1.3	4.2	3.7	1.4
Abhd16a	69.8	67.3	68.4	43.5	42.8	36.1	58.3	49.3	14.2	39.1	38.3	37.1
Abhd16b	NA	NA	NA	NA	NA	NA	NA	NA	NA	NA	NA	NA
Abhd17a	10.2	10.2	26	5.4	21	14.4	16.2	12.1	5.6	6.9	18	18.2
Abhd17b	8.4	8.8	10.4	10.5	7.4	3.8	2.7	6	8.9	4.5	5.6	10.9
Abhd17c	1.6	4.1	7	5.8	3.6	4.9	9.2	3.3	3	5.7	7.7	11.5
Abhd2	1.4	1.7	0.2	NA	2.4	4.1	5.5	5.7	2.2	1.8	0.5	1.3
Abhd3	11.2	14.3	12.2	5.1	5	NA	5.3	NA	0.1	NA	1.7	0.2
Abhd4	58.7	74.8	60.2	30	66.1	50.3	50.9	52.5	24.3	32.7	55.4	32.8
Abhd5	12	18.9	10.7	11.9	15.5	25.9	14.8	27.6	16	0.2	23.6	12.5
Abhd6	22.2	43.4	19	16.5	12.9	5.6	10.5	4.3	6	8.8	8.7	6
Abhd8	9.6	15.2	11.4	9.2	32.6	12.2	22.9	13.9	8.9	10.9	12.4	4.8
Abi1	4.8	5.5	4.2	5.6	6	4.8	7.9	4.3	4.5	10.1	4.5	4.9
Abi2	2.7	2.8	3.4	4.6	1.8	1.1	1.6	1.7	2.1	0.6	1	1.5
Abi3	0.7	0.1	0.1	0.4	2	1.5	1.9	0.8	1.7	1.1	2.6	2.3
Abi3bp	5.6	2.5	10.8	19.8	0.7	0.2	0.7	0.4	15.5	13.6	7.7	10.1
Abl1	1.1	0.9	1.7	1.5	0.9	1.4	0.3	0.7	2.2	0.3	1	1.6
Abl2	1.1	0.7	0.5	1.2	1.3	1	0.9	2.1	2.6	0.3	0.7	2.1
Ablim1	3.1	2.3	3	3.3	1.5	0.6	1	1	2.6	2.4	1.5	0.9
Ablim2	0.1	0.2	0.3	0	NA	NA	NA	NA	NA	0.6	0.1	NA
Ablim3	0.6	0.2	0	2.3	NA	NA	0	NA	NA	NA	0.2	NA
Abo	NA	NA	NA	NA	NA	NA	NA	NA	NA	NA	NA	NA
Abr	1.6	1.4	0.6	0.7	1.5	2.7	0.2	2	2.5	4.3	0.7	1.3
Abra	NA	NA	NA	NA	NA	NA	NA	NA	NA	NA	NA	NA
Abracl	9.5	3.1	14.3	25.3	74.2	100.9	63.5	106.2	38.1	57.6	37.6	77.4
Abt1	4.4	4.3	5.8	2.6	2.5	7.7	3.8	7.8	0	5.7	5.9	4.9
Abtb1	29.5	21.1	28.3	29.8	6.1	13.1	24	8.6	21.7	2.9	17.1	11.3
Abtb2	7.3	6	10.1	5.7	4.2	2.2	3.4	4.3	0.5	NA	1.8	1.7
Acaa1a	42.6	28.9	46.5	39.3	50.3	49.3	30.8	40.4	49	26	37	43.5
Acaa1b	1.3	1.4	0.7	3.6	5.4	0.5	NA	0.2	0.2	0.2	NA	0.7
Acaa2	113.7	112	123.4	111.8	97.3	76.9	143.2	69.1	54.4	107	83.5	65.3
Acaca	4.9	6.7	6.2	1.3	1.8	2.6	0.1	3.6	4.8	2.9	0.9	2.4
Acacb	0.2	0.5	0.1	0.6	1.9	1.3	0.1	0.5	NA	NA	0.1	0.6
Acad10	0.7	1	0.9	1.4	0	NA	NA	NA	NA	1.2	1.3	NA
Acad11	7	3.1	2.9	5.8	5.6	2.8	4.5	1.9	0.8	1.1	3.6	3.2
Acad12	3.7	1.9	3.8	0.4	NA	NA	NA	0	0.2	0.3	2.8	2.6
Acad8	13	17.7	8.5	7.9	13.3	13.1	8.8	10.9	15.9	4.2	12.6	8.3
Acad9	7.4	11.7	4.9	3.2	4.8	6	1.6	8.8	5.8	6.6	4.7	6.2
Acadl	53.4	67	53.4	65.2	64.9	56	140.7	70.6	58.5	55.1	67.9	51.9
Acadm	67.7	66.3	40.3	45.5	28.4	35.7	27.9	29.5	27	38.4	48.1	28.7
Acads	15.7	14.2	11.4	2.1	10.5	15.3	28.4	24.8	5.8	10.4	14.8	15.4
Acadsb	31.6	34.2	24.9	13.4	16.6	18.3	6.2	13.9	13	16.3	13.5	16.1
Acadvl	62.5	67	41.5	63.8	63.8	93.6	57	66.7	67.2	28.7	40.1	28.6
Acan	NA	NA	NA	NA	0.1	NA	NA	NA	NA	NA	NA	NA
Acap1	NA	0.3	NA	NA	NA	NA	NA	NA	NA	3.2	NA	NA
Acap2	9.9	7.6	7.7	9	10.9	4.1	3.6	5.6	25.8	11.3	12.5	15.9
Acap3	8.5	7.2	9.4	8	2.5	2.7	7.2	5.1	0.4	4.9	9.3	8.3
Acat1	49	52.3	62.7	47.5	48.7	41	43.7	41.9	32.9	46.6	48.5	37.7
Acat2	36.1	43.2	38.1	23.4	12.9	17.5	2.5	22.9	10.9	6	9	6.7
Acat3	18	23.1	21	11.5	37.3	46.9	37.6	61	28.1	17.5	24.2	27.5
Acbd3	9.1	7.2	8.8	5.7	2.2	16.4	5.7	20.9	21.7	15.8	9.6	17.1
Acbd4	17.5	18.2	26.7	13.9	5.5	14.1	13.4	11.3	0.6	13.1	12.1	7.3
Acbd5	4.2	4	2	2.7	1	3.2	1.7	3.2	6.9	3.4	2.4	3.2
Acbd6	4.5	3.4	6.2	4	4.9	7.8	3.8	6.3	8.2	1.5	5.8	7.1
Acbd7	0.6	NA	NA	NA	NA	NA	NA	NA	NA	NA	NA	NA
Accs	0.3	0	1	2.3	3	2.6	0	2.3	1	1.3	0.6	1.4
Accsl	NA	NA	NA	NA	NA	NA	NA	NA	NA	NA	NA	NA
Acd	17.4	25	13.1	21.6	66.7	25.5	37	22.7	3	36	15.8	20.8
Ace	2.3	0.7	7.7	7.7	3.6	0.8	1	0.6	3.3	3.8	2.8	5.1
Ace2	2.5	1	3.1	1.3	NA	NA	NA	NA	NA	2.6	NA	NA
Ace3	NA	NA	NA	NA	NA	NA	NA	NA	NA	NA	NA	NA
Acer1	0.1	0	0.1	0.1	NA	NA	NA	NA	0.1	NA	NA	NA
Acer2	2.8	1.2	0.4	NA	1.8	2.2	1	0.9	5.6	0.6	0	0
Acer3	11.8	13.3	16.2	24.7	9.9	13.5	12.7	13.1	18.3	26.9	16.6	9.1
Ache	NA	NA	NA	NA	NA	NA	NA	NA	NA	NA	0.1	0
Acin1	1.3	1	1.3	1.7	1.5	1.2	1.6	1.2	2.5	2	1.7	2.5
Ackr1	24.2	16.8	13.3	21.1	85.4	29.9	60.7	21.3	10.6	35	23.5	14.7
Ackr2	1.4	0.6	3.7	1.7	NA	NA	0	NA	NA	0	0.5	1.4
Ackr3	24.5	9.7	50.6	45.8	4.8	6.4	0.4	5.4	9.1	24.2	11.2	25.3
Ackr4	1.2	0.5	3.8	1.2	0.7	0.4	0.8	0.4	1	0.3	0.7	1.8
Acly	26	26.4	20.4	19.1	18.5	14.6	8.7	15.3	18.4	16.4	12.2	12.5
Acmsd	0.4	0	NA	NA	NA	NA	NA	NA	NA	NA	0.1	NA
Sdhaf3	8.9	14.9	10.5	12.3	35.5	5	NA	4.1	39.3	1.7	6.7	6
Acnat1	NA	NA	NA	NA	NA	NA	NA	NA	NA	NA	NA	NA
Acnat2	NA	NA	NA	NA	NA	NA	NA	NA	NA	NA	NA	NA
Aco1	10.6	9.3	22.2	8.8	6.6	11.5	16.1	11.4	18.1	20.1	14	9.6
Aco2	67.3	72	55.4	43.6	76	84.9	70.2	89.9	39.6	48.8	51.3	28.4
Acot1	41.5	90.7	24.4	34.9	10.8	18	28	30.2	13.4	16.2	12.4	8.5
Acot10	NA	NA	NA	NA	0	NA	NA	NA	NA	NA	0	NA
Acot11	2.6	2.5	1.4	4.2	4.6	NA	NA	0.4	6.9	2.4	1.9	2.7
Acot12	NA	NA	0	NA	NA	0.2	NA	0.1	NA	NA	0.1	NA
Acot13	45.4	65.2	41.7	39	87	38.3	44.1	34.5	56.7	36.7	57.3	40.6
Acot2	32.5	49.4	30.2	35.6	18	25.6	34.2	22.9	30.2	24.9	32.4	52.1
Acot3	NA	NA	NA	NA	NA	NA	NA	NA	0.2	NA	NA	NA
Acot4	NA	NA	NA	NA	NA	NA	NA	1	NA	NA	NA	1
Acot5	NA	NA	NA	NA	NA	NA	NA	NA	NA	NA	NA	NA
Acot6	1	2.1	1.1	NA	NA	NA	0	1.1	NA	3	NA	0.6
Acot7	2.8	1.3	2.6	4.7	33.4	28.6	29.2	34	8.4	10.3	9	7.3
Acot8	7.6	12.5	5.2	3.1	16.8	18.7	8	19.7	16.7	11.8	7.5	11.1
Acot9	47	36.9	44.1	44.9	52.4	79.7	103.2	80.5	28.9	20.6	56.8	39.8
Acox1	7.6	8.8	5.8	5.6	5.1	10.7	4.8	7.5	8.8	3.4	5.9	6.2
Acox2	NA	NA	NA	NA	0.2	NA	NA	NA	NA	NA	NA	NA
Acox3	4.4	4.6	4	5.9	8	0.7	4.5	1	18.8	10.3	3.4	11.1
Acoxl	NA	NA	NA	NA	NA	NA	NA	NA	NA	NA	NA	NA
Acp1	13	11.5	13.1	12.7	17.9	25.3	31.2	25.3	18.3	12.4	16.6	14.8
Acp2	24.2	28.7	22.8	23.4	15.5	12.7	7.1	13.2	22.6	29	31	19.2
Acp5	3.4	1.9	4.8	6.4	9.8	9	7.3	4.9	12.4	12.9	15.6	9.1
Acp6	21.2	25.5	15.2	11.9	13.8	30.5	15.5	26.5	38.9	4.9	12.4	8.6
Acpp	NA	NA	NA	NA	NA	NA	NA	NA	NA	2.3	0.8	0.4
Acpt	NA	NA	NA	NA	NA	NA	NA	NA	NA	NA	NA	NA
Acr	NA	0	NA	NA	NA	NA	NA	NA	NA	NA	NA	NA
Acrbp	3.4	2.5	3.7	1.6	NA	NA	0	0.4	1.3	1.7	2.1	1.1
Acrv1	NA	NA	NA	NA	NA	NA	NA	NA	NA	NA	NA	NA
Acsbg1	16.9	33.2	14.6	7.4	28.6	36.2	22	90.7	2.7	NA	0.6	0.1
Acsbg2	NA	NA	NA	NA	NA	NA	NA	NA	NA	NA	NA	NA
Acsf2	1.1	1.5	1.3	0.6	1.8	1.3	0.8	1.2	2.2	1.1	2.8	3.4
Acsf3	2.6	2.5	5.7	10.1	5.6	6.6	12.1	5.8	9.2	1.4	1.9	4.5
Acsl1	10.1	8.4	8.9	5.8	1	3.1	0.1	2.5	0.2	3.1	4.4	2.7
Acsl3	6.6	6	5.9	2.2	2.8	2.3	1.9	2.6	2.4	0.5	1.5	2.1
Acsl4	2.7	3	2.4	2.2	5.4	8.4	9.7	9.1	4	4.4	2.5	4.6
Acsl5	15.6	12.8	17.5	30.6	37.5	35.7	31.8	38.4	17.8	47	31.2	16.9
Acsl6	NA	0.2	NA	NA	NA	NA	NA	NA	NA	NA	NA	NA
Acsm1	NA	NA	NA	NA	NA	NA	NA	NA	NA	NA	NA	NA
Acsm2	NA	NA	NA	NA	NA	NA	NA	NA	NA	NA	NA	NA
Acsm3	0.1	0.6	0.2	0.7	1	0	0.3	0.2	0.6	0	0.5	0.4
Acsm4	NA	NA	NA	NA	NA	NA	NA	NA	NA	NA	NA	NA
Acsm5	NA	NA	NA	NA	NA	NA	NA	NA	NA	NA	NA	NA
Acss1	16.1	15.2	9.2	9.7	10.3	2.9	8.3	2.4	0.6	5.2	4.1	6.7
Acss2	21.9	19.1	25.8	16.4	NA	1.1	3.1	0.5	2.5	10.6	1.7	2.5
Acss2os	18.2	14.9	19.2	15.2	NA	NA	2.5	NA	NA	6.2	1.6	1.9
Acss3	0.2	0.4	2.6	0.6	NA	NA	NA	NA	0.9	NA	NA	0.6
Acta1	0.4	0	NA	NA	NA	NA	NA	NA	NA	NA	NA	NA
Acta2	349.1	62.2	40.1	50.7	150	69.9	12.8	152.7	5.7	20.1	26.1	9.2
Actb	2862.9	2720.4	3063.8	4183.7	7516.7	9679.4	10950.7	10685.8	4700.8	6656.8	5033.4	8309.6
Actbl2	NA	NA	NA	NA	NA	NA	NA	NA	NA	NA	NA	NA
Actc1	0.7	NA	NA	NA	NA	NA	NA	NA	NA	NA	NA	NA
Actg1	514.8	509.5	611.2	733.8	1358.5	1759.1	2008.7	2230.1	845	739.9	849.5	1226.8
Actg2	12	1.5	0.1	NA	22.7	16.2	35.9	29	NA	NA	4.5	2.4
Actl10	NA	NA	NA	NA	NA	NA	NA	NA	NA	NA	NA	NA
Actl11	NA	NA	NA	NA	NA	NA	NA	NA	NA	NA	NA	NA
Actl6a	13.2	16.9	10.3	19	43.9	33.9	58.6	35.1	54	16.4	23.2	17.9
Actl6b	NA	NA	NA	NA	NA	NA	NA	NA	NA	NA	NA	NA
Actl7a	NA	NA	NA	NA	NA	NA	NA	NA	NA	NA	NA	NA
Actl7b	NA	NA	NA	NA	NA	NA	NA	NA	NA	NA	NA	NA
Actl9	NA	NA	NA	NA	NA	NA	NA	NA	NA	NA	NA	NA
Actn1	3.6	1	1.3	4.6	7.1	4.5	5.6	5.9	3	4.9	6.5	4.6
Actn2	0.2	0.4	NA	NA	NA	NA	NA	NA	NA	NA	NA	NA
Actn3	0.5	0.8	0.9	NA	NA	1	NA	0.6	NA	NA	1.6	0.8
Actn4	67.9	51.8	74	61.7	155	122.7	201.1	187.9	48.7	36	104.4	57.9
Actr10	23.4	19.8	26.5	13.1	19.3	23.6	23.5	21.5	13.4	31.9	21.3	19.4
Actr1a	58.2	55.2	49.8	39.3	64.8	70.7	85.3	96	59.1	44.7	47.4	32.2
Actr1b	31.9	26.8	26.1	14.5	32.4	41.1	61	64.3	44.5	9	31.5	30
Actr2	65.9	65.8	29.6	82.9	81.9	167.8	117.4	156.5	180.5	138	79.7	85
Actr3	19.9	17.8	24.6	37.8	48	66.2	72	85.8	20.7	56.8	45.1	49.5
Actr3b	0.2	3.1	3.5	NA	NA	NA	4.5	NA	NA	NA	0.4	NA
Actr5	0.7	2.3	3.4	4.2	1	NA	7	0.4	NA	NA	5.9	1.5
Actr6	12.5	11.7	9.4	8.9	8.3	15.8	6.6	9.8	16.6	13.5	6.7	6.8
Actr8	24.9	36.3	32.5	16.3	25.1	24.5	21.7	15	16.4	17.3	24.1	15.3
Actrt1	NA	NA	NA	NA	NA	NA	NA	NA	NA	NA	NA	NA
Actrt2	NA	NA	NA	NA	NA	NA	NA	NA	NA	NA	NA	NA
Actrt3	NA	0.5	NA	NA	NA	NA	NA	NA	NA	NA	NA	NA
Acvr1	1.5	1.6	1.3	3.1	2.7	3.1	0.9	2.9	3	3.8	2.2	4.6
Acvr1b	1.3	2.3	0.2	2.6	1	0.1	4.5	0.5	NA	0.5	1.9	1.5
Acvr1c	NA	NA	NA	NA	NA	NA	NA	NA	NA	NA	NA	0.2
Acvr2a	10.5	5.2	7	3.3	3.4	4.5	4.1	5.5	5.6	10	6.5	5
Acvr2b	9.6	5.4	8	0.1	NA	NA	3.2	NA	6.3	2.4	1.1	3.7
Acvrl1	2.4	3.1	2.6	3.7	0.5	2.7	2.5	2.8	1.4	2.3	2.6	1.5
Acy1	9.5	7.4	8	8.3	6.9	5.8	6.1	7	2.6	2.3	5.4	6.2
Acy3	6.3	11.2	8.7	8.1	NA	2.6	8.1	0.9	18.3	17.5	4.3	7.2
Acyp1	8.5	10.7	3.7	4.7	20.5	9	9.8	8.8	16.5	NA	10.4	14.9
Acyp2	23.6	18.9	17.5	12.4	11.7	7.4	25.8	6.2	27.4	16.1	13.2	22.5
Ada	0.7	0.3	0.4	1.6	4.6	6.8	8.3	3	NA	4.7	2.3	2.2
Adad1	NA	NA	NA	NA	NA	NA	NA	NA	NA	NA	NA	NA
[truncated: 22,111 more rows]
