# Supplementary material for: The Wound Microenvironment Reprograms Schwann Cells to Invasive Mesenchymal-like Cells to Drive Peripheral Nerve Regeneration
Source: Neuron. 2017 Sep 27;96(1):98–114.e7. doi: 10.1016/j.neuron.2017.09.008 (PMC5626803; doi:10.1016/j.neuron.2017.09.008)
Supplement: Table S4. Genes from 7 K-Means Clusters of D/I, B/I, and B/D Expression Ratios, Related to Figure 2 [file mmc5.xlsx]

## Sheet: Sheet1
TABLE_S4	Genes from 7 K-means clusters of D/I, B/I, and B/D expression ratios, related to Figure 2
#Clusters order on Figure 2A from top to bottom: 2,6,3,4,7,1,5
cluster_1	cluster_2	cluster_3	cluster_4	cluster_5	cluster_6	cluster_7
4930404N11Rik	2700094K13Rik	Snhg20	1700112E06Rik	0610030E20Rik	2410131K14Rik	Stra6l
Tmem268	2810417H13Rik	Lvrn	5430416O09Rik	1500009L16Rik	2810004N23Rik	Smim10l2a
6330549D23Rik	Ddias	4930474M22Rik	A2m	1700019D03Rik	9430041J12Rik	Acpp
Abca1	5730559C18Rik	4930550C14Rik	Abca5	2210039B01Rik	Acsbg1	Ankrd55
Abcg1	Abce1	4930563E22Rik	Abca8b	2310033P09Rik	Acta2	Apod
Acap2	Acot7	6430531B16Rik	Abcd2	Ccdc191	Adal	Asgr1
Adamtsl1	Actn4	7420461P10Rik	Adamtsl3	2700081O15Rik	Adamts20	Baalc
Agtrap	Adk	Snhg17	Adcyap1r1	2810474O19Rik	Arxes2	C1ql2
Alpl	Ahcy	A330069E16Rik	Adh7	4921511C10Rik	Bola1	Card9
Ankrd40	Ak1	A630012P03Rik	Adora1	4930438E09Rik	Cd200	Cd4
Apoe	Anapc4	Abca6	Ago4	4930470H14Rik	Cd82	Col2a1
Arhgap21	Angptl2	Abca8a	Alpk1	4930511M06Rik	Ch25h	Cxcl5
As3mt	Anln	Abi3bp	Amigo1	4930519F09Rik	Chd1l	Dnmt3aos
Asgr2	Apex1	Acad12	Amy1	4930519G04Rik	Cirh1a	E230016M11Rik
Atf3	Aurkb	Acrbp	Apbb3	4931402G19Rik	Cmtm5	ERCC-00078
Atp13a2	Birc5	Adamtsl4	Arl4d	9130221H12Rik	Cox18	Fbn2
Atp2b4	Bok	Adh1	Bmp3	9230114K14Rik	Crabp1	Fetub
Atp8b1	Bzw1	Adm	Bmp6	A130077B15Rik	Crip2	Fga
B3gat2	C1qtnf3	Agt	C630043F03Rik	A430078G23Rik	Cyb5b	Fgd3
B4galt4	Ccna2	Alas2	C7	A430090L17Rik	Cyp20a1	Fyb
Brd4	Cct6a	Amot	Car3	A630072M18Rik	Cyr61	Gadd45a
Cacna2d1	Cenpm	Angptl7	Car4	Abca9	D030047H15Rik	Gcg
Cass4	Cep41	Ank2	Cbx7	Abcc5	Ddah1	Gpnmb
Cbr2	Chaf1b	Ankrd23	Cd55	Ackr3	Donson	Gzmb
Ccdc88a	Chtf18	Ankrd33b	Cdc42bpg	Adamts13	ERCC-00111	Kcnv1
Ccl2	Cnn2	Asap3	Cdk15	Adamts5	ERCC-00171	Kng1
Ccl24	Col12a1	Atp8a2	Cfi	Adcy2	Egfl8	Mcoln2
Ccl7	Copg2	Axin2	Chil1	Adcy6	Adgrl4	Mrap
Ccl9	Cpa4	B130024G19Rik	Cldn22	Adcy9	Ephb6	Nwd2
Cd5l	Crlf1	Bmp5	Comp	Aftph	Fads3	Ptx3
Cd83	Crym	Brdt	Cp	Ahnak	Fam175a	Shisa6
Cdk12	Csrp2	C3	Cxcl13	Aldh3b1	Fam198b	Stc2
Cdk20	Ctla2a	C4b	Cyfip2	Alox12	Fam212b	Syndig1
Cebpa	Ctsw	Catsperg1	Dnajc28	Ankrd11	Fam57a	Syt6
Cep290	Dctpp1	Ccdc74a	Efnb3	Ankrd12	Fdps	Treml2
Cgnl1	Ddx39	Ccl11	Enpp2	Ankrd44	Fndc4	Wif1
Chd3	Edil3	Celf5	Fam117a	Ap4m1	Fxyd7
Chp2	Eif2s1	Cfd	Fgf10	Appl2	Fzd6
Cldn10	Eif5a	Cmah	Folh1	Arap2	Gfap
Clec10a	Eif6	Cnksr2	Foxred2	Arhgap12	Gja4
Cnr2	Emcn	Col24a1	Fzd8	Arhgap24	Gm10509
Col26a1	Ets1	Crebzf	Gm11627	Arhgef11	Gm11149
Col28a1	Evpl	Crispld2	Gm5886	Arid2	Gm20319
Colec12	Rflnb	Cttnbp2	Gnaz	Arid4b	Gpihbp1
Cplx2	Fbln2	Cyb561d1	H2-K2	Arrdc1	Hbegf
Cpxm1	Fen1	Cyp26b1	Hinfp	Aspa	Hhipl1
Crp	Fibin	Cyp2e1	Htra4	Atp8a1	Il1rap
Cst3	Fkbp10	Cyp3a13	Hykk	Atrx	Itih5
Cst6	Flna	Cyp4f13	Inmt	Atxn2	Kcnq1
Ctsh	Fstl3	Cytl1	Kcnt2	BC005561	Kdelr3
Dbx2	Gars	D430041D05Rik	Kctd4	BC037034	Kdr
Diras1	Gart	D630003M21Rik	Kifc2	Baz2a	Kit
Dnajb13	Gfra2	Dennd6b	Lag3	Baz2b	L1cam
Dnm1	Ggct	Dffb	Ldhd	Bbs4	Lancl2
Dock2	Gjb3	Diexf	Mapk8ip3	Bcl2	Ldlr
Dok4	Gm1943	Dleu7	Mpzl2	Bend4	P3h4
Dtx4	Gm6682	Dmrt2	Msln	Bmp7	Lin54
Efemp1	Grb10	Dpep1	Myh11	Bod1l	Lmo1
Egfr	H2afx	Drp2	Nalcn	Bptf	Lrrtm4
Eid2	H2afz	Dtx1	Ncam2	Braf	Magix
Epb41	Heyl	E330011O21Rik	Nfasc	C1qtnf2	Mal
Epb41l1	Hist1h2ae	E530011L22Rik	Nos1ap	C1ra	Mmgt1
Epha5	Hmgb3	Echdc3	Ntrk3	C1rb	Mmp15
Epyc	Hmgn1	Efcc1	Parm1	C1s1	Mrpl57
F13a1	Hn1l	Efhd1	Pla2g2d	C2	Mthfd2
Fam228a	Katnbl1	Elmo3	Rragd	Cabin1	Myct1
Fam46a	Klk8	Eml6	Rspo1	Cabp1	Ncam1
Fam46c	Kpna2	Exd1	Sema4g	Cacna1a	Ncapd2
Fam78a	Ldlrad4	Fam150b	Serpinb6b	Camk1g	Necap1
Fbn1	Lmna	Fam184a	Serpind1	Camk2n1	Nop16
Fcna	Lrrc15	Fam46b	Sirt1	Cbfa2t3	Nsun6
Fgd4	Lrrc59	Fgf9	Snhg11	Cbll1	Nup205
Fn1	Lsm5	Filip1	Sorl1	Cc2d2a	Orc1
Fndc5	Lurap1l	Foxp2	Spice1	Ccnl1	Pcdhga6
Foxd1	Mcm2	Frs3	Tcaim	Ccnl2	Pcdhgb5
Foxd2	Mcm3	Fsd1l	Tenm2	Ccnt2	Pcid2
Foxd2os	Mcm6	Gm17644	Thrb	Cd209f	Pdik1l
Fxyd2	Mcm7	Gm3435	Thsd4	Cd209g	Pitpnb
Fzd2	Med14	Grin2b	Tmtc1	Cd302	Pla2g16
Gad2	Mest	Gsn	Tnni3	Cebpd	Pmp2
Gadd45b	Moxd1	Gstm1	Trim46	Cep350	Polr1b
Gapt	Msn	Gucy1a2	Trpm6	Cep83	Prep
Ghr	Mtap	Hcn4	Unc13c	Cep95	Psat1
Gm10754	Mybl2	Icam5	Vmn2r29	Cfh	Pstk
Gm11127	Nanos1	Igflr1	Wisp2	Chd6	Ptprn
Gm16287	Ndst3	Il17d	Xpnpep2	Clec3b	Rab38
Gm3893	Nop9	Ism1	Zfp248	Clk4	Rfc4
Gm6034	Notch4	Itpk1	Zhx3	Clock	Rgcc
Gnrh1	Nrep	Kcna3		Col27a1	Rnft2
Golga4	Nt5c3b	Kcnj2		Col4a4	Rpa1
Golgb1	Nubp1	Kdm8		Cpe	Samd10
Gpr160	Nup37	Klhdc1		Cpeb4	Scarb1
Gpr162	Nusap1	Klk14		Cped1	Sephs1
H6pd	Olfml2a	Leng8		Crebrf	Sgcb
Hk2	Orc6	Letm2		Ctcfl	Siah1b
Hk3	Palld	Lmo7		Ctso	Slc25a17
Hmgn5	Pcdh1	Lonrf1		Cul9	Slc35f1
Rida	Pdlim1	Lrrc7		Cyp27a1	Slc6a15
Hyal1	Pdlim4	Lrrn1		Dact2	Slc7a2
Ifi203	Plk1	Map9		Dcn	Slc7a5
Igfbp5	Plk4	Mdga2		Ddx60	Slitrk2
Il1a	Postn	Meis1		Dhx57	Snx7
Il1f9	Ppih	Mertk		Dkk3	Sorcs1
Itga9	Ppp1ca	Mgat3		Dmpk	Sostdc1
Kat6b	Ppp1r36	Mical3		Dmxl1	Spon2
Kng2	Prkg2	Mmrn1		Dnah1	Tagln
Lars2	Prmt3	Mpp2		Dnajc21	Thop1
Lbp	Prmt7	Mtap7d3		Dpp4	Timm50
Lepr	Prss57	Mtx3		Edrf1	Tmem107
Lhx6	Psmd14	Mustn1		Ehbp1	Tmem123
Lpl	Psmg1	Myoc		Emc9	Tmem97
Lrp4	Racgap1	N4bp2l1		F3	Traf7
Lrp5	Rad18	Ndnf		Fam102b	Trdmt1
Lum	Ran	Neat1		Fam193b	Tspan18
Mamdc2	Rasal1	Nek3		Fam208a	Tspan7
Mapk10	Rfc3	Neu3		Fam213a	Tti1
Matn4	Rfc5	Nexn		Fam58b	Tvp23a
Mctp2	Rplp0	Npr2		Fap	Wrb
Meg3	Rrm1	Nudt13		Fbxl3	Xrcc6
Meox1	Rrm2	Ocln		Fez1	Zcchc2
Mgp	S100a4	Ogn		Fgf7	Zdhhc15
Mgst1	Sdc1	Pawr		Fgfrl1
Morc3	Sec13	Pcdhb15		Fnbp4
Ms4a4d	Siva1	Pcf11		Foxc1
Mterf4	Slc35b2	Pcp4		Fuom
Myo5a	Slc4a7	Per3		G530011O06Rik
Naip5	Slc7a6	Pi16		Gab1
Nipal1	Slco4a1	Pipox		Ganc
Nol3	Smim3	Pln		Gas6
Nt5e	Snx16	Podn		Gigyf1
Numbl	Sox18	Ppargc1a		Gm16702
Oas1c	Spag5	Ppp1r9a		Gm17821
Ogfrl1	Spc24	Ppp2r2b		Gm19757
Olr1	Spcs3	Pptc7		Zfp994
Omg	Spink2	Prr15		Gm7694
Osmr	Syn1	Prrt2		Gm9159
P2ry14	Tagln2	Psd4		Gpc3
Palm3	Tcf19	Ptpdc1		Adgrd1
Papd5	Tcp1	Ralgps2		Grin3b
Paqr5	Tgfb1i1	Rarres2		Gstt1
Pced1b	Tgfb2	Rasgrp2		Hdac7
Pdpn	Thbs2	Rasl11a		Hmgcs2
Pdrg1	Tk1	Ret		Hnrnpul2
Pds5a	Tm4sf1	Rgs7bp		Homer2
Pdzrn3	Tma16	Rhbdl3		Hoxa5
Phc2	Tmem119	Rnasel		Hoxc9
Pik3c2a	Tnc	Rnf152		Hpgd
Pikfyve	Tnfaip6	Rwdd3		Hps3
Pkdcc	Tnfrsf12a	S100a7a		Hspa2
Plekhm2	Tnfsf18	Scara5		Htr2b
Pltp	Tuba1a	Scel		Htra1
Plxdc1	Ube2c	Sdk2		Ifi205
Pogz	Uck2	Serpina3c		Ifitm6
Psap	Uhrf1	Sfrp5		Igfbp6
Ptpn22	Ung	Sh2d4a		Igip
Pura	Wdr12	Slc22a21		Il16
Nectin3	Yrdc	Slc22a3		Il33
Pygl	Zcchc12	Slc24a3		Il6ra
Rab43	Zdhhc16	Slc36a1		Ildr2
Ramp1		Slc4a3		Impact
Rarres1		Slc6a12		Inpp4a
Rasa1		Smoc2		Insig2
Rasa4		Smpd3		Ip6k1
Rassf3		Srpk3		Iqck
Rbbp6		Sult1a1		Iqsec1
Reps2		Tbc1d32		Itgbl1
Retnla		Tbx6		Itm2a
Rgma		Tgfa		Jade1
Rock2		Tmem191c		Kansl1l
Saa1		Tmem200b		Kat2b
Sbsn		Tssk6		Kcnk2
Scgb1a1		Unc13d		Kcnq1ot1
Scube1		Vit		Kctd6
Sema4b		Vsig4		Kidins220
Sepp1		Vtn		Klf4
Shox2		Zbtb16		LOC102634101
Slc13a3		Zbtb43		Lama2
Slc16a11		Zfp108		Lamb2
Slc17a8		Zfp341		Lamb3
Slc23a1		Zfp41		Lemd2
Slc43a2		Zfp456		Lman2l
Slc45a4		Zfp612		Lrba
Smap1				Lrp1
Snx21				Lrrc61
Sox5				Lrrc8d
Sox9				Lyve1
Spink1				Maf
Spred1				Malat1
Stab2				Mamdc4
Steap2				Man1a
Steap3				Map3k5
Stk32b				Marf1
Tbx18				Mbd4
Tcirg1				Mettl3
Tcn2				Mgl2
Tenm4				Mir3064
Tgfbi				Mllt10
Tgs1				Mok
Thbs1				Mospd2
Thbs4				Mpi
Tmem131				Mroh1
Tmem158				Mtor
Tmem82				Mycbp2
Trerf1				Myo6
Trf				Naalad2
Trim41				Nab1
Trio				Nbeal1
Tshz3				Ncoa1
Ubn1				Ncoa3
Ugcg				Nek8
Usp50				Nipbl
Vwa5a				Nktr
Wdr60				Notch2
Wfdc5				Nrde2
Zfp318				Ntn1
Zfp618				Ntrk2
				Nupr1
				Olfm1
				Olfml1
				Olfr613
				Olfr856-ps1
				Omd
				Oraov1
				Osr2
				Pamr1
				Parp3
				Pax9
				Pcmtd2
				Pdgfra
				Pdlim2
				Phactr3
				Phf11c
				Phf21a
				Phf3
				Phka1
				Pi15
				Pkd2l2
				Pla1a
				Plcb4
				Pld1
				Pnisr
				Plpp3
				Ppfia1
				Ppp1r12a
				Prdm2
				Prelp
				Prg4
				Prickle1
				Prkar2b
				Procr
				Prpf40b
				Prpf4b
				Prrt1
				Psen2
				Psip1
				Ptges
				Pwwp2a
				Qpct
				R3hcc1l
				Rab11fip1
				Rab11fip2
				Ralbp1
				Rapgef5
				Rasgrp4
				Rassf2
				Rb1cc1
				Rbm26
				Rbpjl
				Recql5
				Rell2
				Reln
				Rere
				Rfxap
				Rnd2
				Rnf130
				Rnf20
				Rnf24
				Rora
				Runx1t1
				Ryr1
				S100b
				Sap30l
				Sart1
				Scara3
				Selenbp1
				Selenbp2
				Sema3d
				Serpina3n
				Serping1
				Sertad3
				Setd1b
				Sfi1
				Sfrp4
				Sft2d2
				Sgip1
				Shisa3
				Slc10a1
				Slc16a1
				Slc1a3
				Slc2a4rg-ps
				Slc35g1
				Slco3a1
				Slfn5
				Slmap
				Smg1
				Snapc1
				Sned1
				Snhg12
				Snx13
				Sod3
				Soga3
				Sox2ot
				Sp140
				Spry2
				Sqrdl
				Srgap1
				Srpx
				Stard13
				Steap4
				Svil
				Syne2
				Taok2
				Tapt1
				Tchp
				Tecpr1
				Tns2
				Thbd
				Tlr5
				Tmeff2
				Tmem259
				Tnxb
				Trib2
				Trpm7
				Ttc7b
				Txnip
				Upf2
				Usp13
				Uvssa
				Vldlr
				Wfdc1
				Whamm
				Wnk4
				Xdh
				Ypel3
				Ythdc1
				Zbtb38
				Zbtb4
				Zc3h11a
				Zc3h6
				Zcchc7
				Zfc3h1
				Zfp1
				Zfp217
				Zfp263
				Zfp488
				Zfp704
				Zfp709
				Zfp768
				Zfp949
				Zkscan3
				Zscan21
				Zscan26
