# Supplementary material for: The Wound Microenvironment Reprograms Schwann Cells to Invasive Mesenchymal-like Cells to Drive Peripheral Nerve Regeneration
Source: Neuron. 2017 Sep 27;96(1):98–114.e7. doi: 10.1016/j.neuron.2017.09.008 (PMC5626803; doi:10.1016/j.neuron.2017.09.008)
Supplement: Table S5. Transcriptional Signatures of Rat Schwann Cells Treated with TGFβ In Vitro, Related to Figure 3 [file mmc6.xlsx]

## Sheet: Sheet1
TABLE_S5	Transcriptional signatures of rat Schwann cells treated with Tgfβ in vitro, related to Figure 3
#Two lists with UP regulated and DOWN regualted genes
IN-VITROTGFB_SIGNATUREUP	IN-VITROTGFB_SIGNATUREDOWN
NUAK2	MAP6D1
CCL7	PTCHD1
UNC5B	SAT1
TPST2	RXRG
IER3	NGFR
SERPINE1	CYFIP2
CLDN4	SEMA4F
DLX2	AMOT
DLX1	ARHGAP11A
HES1	REEP1
FAM43A	PCDH17
KCNE1	NUDT4
KIT	PPAP2A
PDGFRA	HS3ST1
GALNT10	FAAH
ATP1B1	FILIP1
WNT9A	MAP2
TNFRSF12A	SGTB
PRRX1	TNIK
CXCR4	MAF
VASN	AMPH
AVPR1A	LRRC17
MYH9	TLL2
UPP1	AHRR
ZFP36L2	STAR
CREB3L1	ABCD2
MAML2	DHRS3
BNC2	GPRC5B
FAM101B	SETBP1
ITGA11	HSPA12A
LIF	SOX8
SLIT3	ARMC4
MSC	NPR3
LRIG3	ASPA
SEMA7A	PYCARD
NUAK1	ARTN
NAB2	RUNX2
GJA3	ADAMTS9
CHST11	DNM3
SLC6A6	NTNG1
EPHA2	ACTR3B
FSTL3	NRIP2
SNAI1
RSPO1
SLC39A14
SKIL
PCDH18
PKP1
PALLD
LEF1
TRIM2
PLAU
DLC1
RFTN1
DKK2
AKAP2
SDC3
SLC39A13
NFATC2
ADAMTS6
CABLES1
TGM2
PDE7B
PROSC
SP7
TNS1
NKD1
CYR61
NEDD9
DDAH1
MAPKAPK3
CTGF
RGS14
IL21R
WNT11
NKD2
FZD1
MICAL2
KLF4
PDLIM5
CRISPLD2
CD3EAP
FHL2
MALT1
PDGFB
SPSB1
IL11
TAGLN
EGR3
ERCC1
DHRS2
SRF
SMAD7
PDGFRB
ANKRD1
HBEGF
MYRIP
SH3BP4
JUND
PGPEP1
TGFB1I1
CRLF1
KLHL26
CDH3
ACTN4
FOSL1
SIPA1L3
ADRA1D
RHOB
TIAM1
ID1
CHST8
GCNT2
DUSP6
PPP1R13L
CCDC102A
TCOF1
VGLL3
RAI14
CUBN
BSN
RTN4R
SLC16A3
PLAUR
IL31RA
JUNB
CNN2
THBS1
JARID2
PCOLCE2
ZBTB7C
AJAP1
