# Supplementary material for: The Wound Microenvironment Reprograms Schwann Cells to Invasive Mesenchymal-like Cells to Drive Peripheral Nerve Regeneration
Source: Neuron. 2017 Sep 27;96(1):98–114.e7. doi: 10.1016/j.neuron.2017.09.008 (PMC5626803; doi:10.1016/j.neuron.2017.09.008)
Supplement: Table S6. Time Course Analysis Dataset, Related to Figure 2 and 3 [file mmc7.xlsx]

## Sheet: Sheet1
TABLE_S6	Time-course analysis dataset, related to Figure 2 and 3
#Filtered dataset for an RNA-seq time course of SC isolated from single nerves at different times after sciatic transection.
#Sample key:
#I = intact nerve
#D1, D2, D4, D6, D8, D10: dSC at day 1, 2, 4, 6, 8, 10 after injury respectively.
#B4, B6, B8, B10: bSC at day 4, 6, 8, 10 after injury respectively.
Gene ID	ratio_D1-I	ratio_D2-I	ratio_D4-I	ratio_D6-I	ratio_D8-I	ratio_D10-I	ratio_B4-I	ratio_B6-I	ratio_B8-I	ratio_B10-I	pval_D1-I	pval_D2-I	pval_D4-I	pval_D6-I	pval_D8-I	pval_D10-I	pval_B4-I	pval_B6-I	pval_B8-I	pval_B10-I	NC_I.0	NC_I.1	NC_I.3	NC_I.4	NC_I.5	NC_D1.0	NC_D1.1	NC_D1.2	NC_D2.0	NC_D2.3	NC_D2.4	NC_D4.0	NC_D4.1	NC_D4.2	NC_D6.0	NC_D6.1	NC_D6.3	NC_D8.0	NC_D8.1	NC_D8.2	NC_D10.0	NC_D10.1	NC_D10.3	NC_B4.0	NC_B4.1	NC_B4.2	NC_B6.0	NC_B6.1	NC_B6.3
0610007P14Rik	-0.487529	0.0166631	-1.1807	-1.99729	-1.27817	-1.02339	-0.566853	-1.02775	-0.893112	-0.850021	0.908449	0.995537	0.106214	0.00309667	0.113382	0.274041	0.581049	0.165726	0.403266	0.355332	3304.4	1397.5	560.3	514.5	537.9	599.4	1450.9	560.4	3145.1	491.6	498.7	397.6	419.1	544	73	144.6	383.7	409.4	364.6	464.3	533.3	622.5	426.1	579.2	451.9	1395.6	689.3	337.3	548.5
0610009B22Rik	-0.20668	0.412566	-1.52133	-0.807399	-0.703093	-0.442944	-0.788223	-1.12245	-0.404471	-0.094137	0.998577	0.769428	0.0299621	0.380818	NA	NA	0.394323	0.137206	NA	0.957758	443.8	1351.2	60.3	183.1	357.9	330.6	680.1	230	1598.1	283.9	326.3	78.7	145.8	109.7	260.2	259.2	176.3	281.5	339.2	149.6	96.4	370.6	523.8	199.8	180.5	328.2	230.5	106.3	169.9
0610009O20Rik	-0.053321	-0.429653	-0.5172	-0.00405716	0.022988	-0.0266157	-0.346285	-0.0686867	-0.166198	-0.0361648	0.998577	0.754202	0.576374	0.996273	NA	NA	0.778192	0.948143	NA	0.986618	79.1	208.5	589	646.8	441	580.1	86	474	37.7	420.4	330.9	222.8	356	149.1	197.8	674.7	322.7	248.3	555.2	421.5	489.4	393	287.3	300.8	332.4	227	197.7	199.8	725.5
0610010F05Rik	-0.138461	-0.10163	-0.168279	-1.08684	-0.181809	0.0617087	-0.357175	-0.0173023	-0.0774747	0.165375	0.998577	0.950815	0.880685	0.155592	0.882408	0.966267	0.752284	0.985294	0.969195	0.913503	307.3	1117	731.5	433.8	228.1	557	566	387.6	301.3	651	607.4	457.7	506.4	506.5	415.1	37.5	169.5	458.6	614.9	378.6	557.7	759.7	493.1	483.8	459.7	293.8	535.7	400.8	749.3
0610010K14Rik	-0.0147163	0.202513	-0.370363	-0.557568	-0.50346	-0.527858	-0.0895759	-0.624259	-0.136196	-0.0119242	0.998577	0.900884	0.712249	0.582098	0.636831	0.637358	0.953697	0.44501	0.944562	0.994748	445.6	1629.1	135.7	349.5	632.1	445.1	956.8	525.4	1560.4	362.8	435.6	158.1	813	412.7	528.5	304.1	324.7	565.5	482.8	170.5	156.2	527.2	506.8	399.6	899.9	499.3	578.7	232.2	274.7
0610012G03Rik	0.0161761	0.347833	-0.253592	-0.0825711	-0.651104	-0.323032	0.0920492	-0.368422	-0.0424899	0.197675	0.998577	0.806867	0.825321	0.949096	0.528761	0.813714	0.953697	0.687519	0.984345	0.899157	486.9	1392.3	122.2	497.8	533.9	582.7	642.6	638.6	1396.3	523	633.5	142.8	940.5	354.5	667.2	572.9	455.6	436.5	320.8	211.3	103.7	621.6	616.6	277.2	1166.1	560.6	663.7	238	382.1
0610030E20Rik	-0.225141	-0.313911	0.071693	0.273369	-0.469093	-0.842475	-0.270203	-0.176693	-0.82581	-0.350895	0.991953	0.788221	0.945997	0.773749	NA	NA	0.793821	0.819792	NA	0.727692	578.6	280.5	552.8	423.3	270.3	270.1	522.2	272	487	216.1	289.8	554.4	478.9	328.3	423.2	960.6	225.8	319.7	177.2	372.3	280.7	200.4	153.3	259.3	498.6	267.9	270.4	410.1	427.9
Glmp	-0.345615	-0.419893	-0.325504	-0.33032	-0.181489	-0.110249	0.115187	-0.218763	-0.0931311	-0.13934	0.888877	0.549066	0.565533	0.608648	0.812594	0.908134	0.890383	0.698062	0.940878	0.876664	3200.2	4166.7	3113.9	2335.9	2842.9	2290.9	2476.5	2490.3	2644.7	2108	2108.7	3792.1	1436.6	2138.4	2460.3	2231.7	2650.1	1850.3	2899.3	3472.1	2974	2455.2	3250.8	5061	1543.9	3695.2	2109	2771.1	3112.5
0610037L13Rik	0.301002	-0.462069	-0.0827638	-0.385682	-0.323092	-0.555692	-0.129482	-0.609291	-0.548495	-0.618825	0.959334	0.633509	0.932437	0.650696	0.715828	0.508138	0.907114	0.336434	0.586683	0.417036	628.9	1315.1	863.5	875.2	836.5	922.3	1783.9	804.4	573.1	644.2	667.6	463.7	1149.5	959.5	826.1	391.9	789.1	765.9	927.5	419.4	447.9	693.6	604.5	548.9	1237.5	689.8	924.9	412.4	333.7
1110004E09Rik	0.284777	0.843206	-0.38479	-0.325953	-0.273053	-0.435897	0.0807033	-0.420125	-0.184335	0.481582	0.989532	NA	0.693987	NA	NA	NA	NA	0.624748	NA	0.665136	314.4	391.2	101.8	265.3	213.6	362.7	451.8	185.6	863.6	379.7	409.6	106.1	373.2	61	238.3	112.4	219	132.8	253.5	212.3	101.3	303.5	109	238	424.6	168.9	137.3	62.4	321.4
1110004F10Rik	-0.506206	0.225153	-0.696057	-0.92849	-0.631293	-0.605052	-0.850557	-1.15079	-0.392081	-0.533457	0.861304	0.860878	0.305296	0.164561	0.442189	0.491225	0.205724	0.0495045	0.753514	0.542801	5836.2	5803.6	2432.9	2136.1	2416.5	1457.4	4016.5	2088.7	8929.5	2503.8	2415.8	1815.3	929	3709.3	1945.6	1795.9	1568.8	1769.2	2646.5	2397	2345.5	2093.3	2525.3	1717.3	945.3	3006.5	1598.9	1085.8	1716.1
Card19	0.801283	1.21757	0.296703	1.02225	0.785905	0.795492	0.492342	-0.154747	0.803142	0.904019	0.611256	0.0987522	0.753164	0.158145	0.362405	0.371105	0.601684	0.858499	0.412022	0.249119	228.2	905.9	202.9	571.6	588.6	747.3	975.6	1164	1654.6	1122.2	1358.3	411	893.4	550.5	1315.7	1779.8	400	1294.6	927.5	626.4	150.1	1319	1401.9	672.3	944	587.5	614.6	301.5	321.4
1110008F13Rik	-0.166268	0.428113	-0.584956	-0.20574	-0.874584	-0.514533	-0.173963	-0.505711	-0.510354	-0.536057	0.998577	0.730322	0.47952	0.859279	0.322507	0.626955	0.89155	0.531593	0.708145	0.607304	1868.7	2342	295.6	557.7	1158.1	731.9	1857.4	711	3858.1	660.3	1065.6	634.5	1228.7	399.5	1500.5	933.8	751.8	907.3	308.1	518.7	618.7	841.4	951.5	1245.9	1336.2	696.2	1308	566	557.3
1110012L19Rik	-0.47595	-0.200201	-0.492888	-0.82496	-0.735133	-0.627188	-0.65701	-1.22077	-0.487182	-0.934057	0.903395	0.898858	0.568353	0.322907	NA	0.536526	0.46969	0.0722577	0.729329	0.256111	1872.3	563.6	190.8	420.5	450.2	527.4	542.5	367.8	1213.4	406.8	225.6	317.6	645.4	453.9	365.6	393	290.2	422.9	510.8	203.9	272.1	351.2	631.1	262.6	675.2	284.1	203.8	189.4	333.7
1110032A03Rik	-0.0674314	-0.903038	-1.18698	-0.324165	-0.146153	-0.338091	-0.719885	-0.57086	-0.297804	-0.159074	0.998577	NA	0.0896186	NA	NA	NA	NA	0.479839	NA	0.918	235.4	195.6	311.5	403.8	578.1	365.3	434.6	210.2	91.5	188.2	188	181.5	149.3	28.1	194.6	408	200	441.4	369.7	130.7	153.8	227.6	410	175.1	141.5	241	296	61.2	282.6
1110037F02Rik	-0.280322	-0.716789	0.236426	0.308685	-0.337917	-0.0856451	-0.0531185	0.860203	-0.184338	0.593501	0.983857	0.458082	0.81736	0.766758	0.744472	0.953717	0.971505	0.214478	0.912108	0.52953	303.7	347.4	651.6	431.7	814.7	551.8	181.4	460	70	413.6	317.6	742.5	312.4	823.5	868.2	653.2	479.3	485.6	379.3	268.8	411.3	480.5	525.4	434.4	380.5	643.5	547	1567.5	1099.7
1110038F14Rik	-0.630245	-0.532681	-0.712028	-0.483474	-0.331184	-0.813702	-0.562625	-1.14307	-0.571165	-0.85899	0.78254	0.609193	0.32593	0.592733	NA	NA	0.521288	0.069161	NA	0.261941	831.9	815.8	224	499.2	392.9	313.9	459.7	230	333.6	359.4	398	265.5	424.9	245.7	304.8	395.2	438.6	443.8	489.8	362.9	185.5	333.6	337.4	233.5	477.9	352.9	202.8	203.3	236.8
1110051M20Rik	-0.776817	-0.69096	-0.841657	-0.942086	-0.506281	-0.469073	-0.823432	-0.685397	-0.722935	-0.833203	0.609828	0.456478	0.221168	0.189668	0.577843	0.634313	0.260186	0.321616	0.458279	0.280024	2443.7	1245.6	567.9	437.2	232	424.5	858.3	303.6	890.5	383.1	439.1	437	384.7	679	402.9	263.4	709.1	575.4	769.9	654.7	665.1	716.9	682.8	573.6	411.6	539.1	579.7	462	674.4
Ldah	0.0433926	0.711673	0.991259	0.472017	0.355036	0.387215	0.802717	0.455099	0.478798	0.41783	0.998577	0.518339	0.201943	0.658832	0.756389	0.756071	0.372017	0.602421	0.748673	0.730738	265.9	0	608.6	649.6	723.1	375.6	317.4	646.8	1423.2	564.5	546.7	1061.5	1312.6	901.3	555.3	978.8	487.4	686	553.9	568.9	540.6	634.2	690	809.3	1427.1	517.6	706.7	612.2	670
Sdhaf4	-0.0278495	0.548563	-0.475539	-0.306558	-0.657624	-0.380095	-0.174694	-0.821033	-0.426835	-0.462962	0.998577	0.715431	0.678194	0.822069	NA	NA	0.917097	0.37781	0.828261	0.741527	345	1631.7	29.4	215.8	242.6	338.3	806.7	360.8	2394.5	210.2	223.3	73.4	694.8	116.3	227.8	697.1	162.7	434	180.4	85.8	51.3	503.9	439	151.5	771.3	348.6	312.4	69.3	179.6
1110059E24Rik	0.07339	-0.0780246	-1.03064	-0.690861	-0.336997	-0.557841	-0.542422	-0.584961	-0.213563	-0.499058	0.998577	0.963959	0.133217	0.414085	0.746969	0.57624	0.562395	0.437886	0.901748	0.623692	1205.7	2298.3	1630.5	1095.9	918.9	1250.3	2284.2	1167.5	2459	895.1	775.2	1242.9	457	68.5	952.5	607.2	842.7	804.1	939.6	1543.6	1045.8	874.5	784.5	725.1	501.2	1515.1	1330.5	623.8	685.9
1110059G10Rik	-0.449143	-0.178908	-0.539023	-0.255725	-0.376893	-0.863676	-0.512982	-1.10251	-0.110618	-0.530235	0.916989	NA	0.533229	NA	NA	NA	NA	0.11821	NA	NA	524.7	429.8	108.6	272.2	259.7	262.4	189.2	207.8	295.9	276.3	271.3	124.1	296.3	187.6	147.5	524.7	115.3	293.8	275.7	134.9	76.9	182.9	188.9	214.4	276.6	131.3	194.6	53.1	110.1
Ncbp3	0.285093	0.699554	0.625446	0.613264	1.07369	0.93661	0.144716	0.493071	0.467266	0.830009	0.991953	0.555475	0.499815	0.563124	NA	NA	0.924209	0.590811	0.775336	0.407388	1.8	159.6	524.9	289.6	280.8	609.7	70.4	260.4	446.6	448.4	532.2	810.6	329.6	185.7	495.3	333	482	667.6	591.4	793.8	783.5	477.6	538.3	281.7	307.7	223.8	319.6	250.7	591.7
1500011B03Rik	-0.717078	0.438034	0.124395	-0.0278042	0.380557	0.091273	-0.491709	-0.673375	-0.181038	0.0820099	0.825001	NA	0.924547	NA	NA	NA	NA	0.457945	NA	0.968841	237.2	424.7	166.7	238.1	251.1	244.4	4.7	113.3	782.9	187.3	284.6	240.2	256.1	413.6	242.4	10.7	522.7	301.2	474.5	404.7	235.5	343.4	300.2	77.4	240.2	151.7	87.1	119	175.2
1600012H06Rik	-0.254827	0.270638	0.07124	-0.733864	0.145263	0.0220529	0.0630936	-0.404363	0.199112	-0.589512	0.989532	0.831596	0.949868	0.343628	0.89926	0.987009	0.964681	0.595677	0.902303	0.509601	1827.4	1654.9	456.3	612	936	1072.8	725.4	864	2413.3	1051.9	707.5	1802.7	859	855.3	150.8	837.4	770.1	1207.3	773.1	1766.4	1392.4	849.2	1132.3	1360.4	912.9	1220.2	670.9	1128.6	541.5
1600014C10Rik	1.21011	-0.0146775	0.192605	0.325203	0.439222	0.706996	0.763062	0.923748	0.554679	0.0712603	0.499317	0.996533	0.887238	0.812319	NA	0.57869	0.511558	0.319519	0.753514	0.975549	9	15.4	783.6	488.1	31	553.1	1327.4	1326.3	0	364.5	307.8	593.1	306.6	15	222.9	511.9	364.1	429.1	336.7	512.4	718.8	530.1	541.5	1016.9	305.2	594	637.1	874.4	805.6
1700020I14Rik	-0.129798	-0.160834	-0.708404	-1.25999	-1.30508	-0.648184	-0.653886	-0.87026	-0.512681	-0.853033	0.998577	0.905999	0.285049	0.0368134	0.0362201	0.440777	0.373986	0.153382	0.639782	0.218571	954.1	2058.9	626.7	726.2	492.4	966	1266.4	468.2	1487.8	563.7	590.1	601.8	504.1	571.2	174.3	503.3	381	441.4	421.2	155.8	565	484.4	713.4	610.6	440.2	703.7	532.6	486.3	447.3
1700021F05Rik	0.279989	-0.291528	-0.423647	-0.356132	-0.499967	-0.581728	-0.289268	-0.485162	-0.629531	-0.140099	0.992149	NA	0.700411	NA	NA	NA	NA	0.61083	NA	0.941852	521.1	298.5	127.5	400.3	238.6	227.7	825.5	261.5	0	346.7	381.8	101.4	338.8	196	133.8	368.4	181.7	180.7	199.5	205	84.2	218.9	231.6	156	384.4	193.7	303.2	28.9	262.4
Rubcn	0.56307	0.365149	0.630004	0.991928	1.04093	0.926598	0.582967	1.02008	0.772812	0.319972	0.913221	0.831596	0.553925	0.340264	0.347983	0.443194	0.644756	0.262786	0.613446	0.844706	35.9	0	306.9	536.1	411.3	460.5	254.8	695.8	115.7	425.5	535.7	965.4	157.3	416.4	1389.5	738.9	278	1061	870.3	618.1	428.3	493.2	1304.2	665.6	196.1	586.5	349.3	1358.4	780.1
1700025G04Rik	-0.808981	-0.0943055	-0.210569	0.00252433	-0.17613	-0.197843	-0.291949	-0.287647	-0.380744	-0.0996572	0.595172	0.950815	0.834709	0.997401	NA	NA	0.790432	0.725288	NA	0.949758	59.3	573.9	315.2	398.3	549.1	250.8	134.5	185.6	476.2	307.7	284	156.1	335.3	472.7	350.2	252.7	553.9	232.4	286.5	473.8	295.3	398.8	280	233.5	292.2	372.3	239.7	139.8	521.2
1700037H04Rik	0.168404	0.232576	0.40101	0.317354	-0.0240997	-0.159708	0.34101	0.219766	0.542153	-0.349838	0.998577	NA	0.612453	NA	NA	NA	NA	0.778155	NA	0.730738	133	92.7	199.8	286.9	357.9	162.1	256.4	319.9	352.4	203.4	225.6	226.2	170	499	240.8	415.5	179.7	140.2	313.8	172.6	163.5	145.9	250.2	425.4	207.8	218.4	245.8	203.3	320.5
1700071M16Rik	1.20583	1.21998	1.56779	1.13689	0.937357	0.95551	1.90934	1.15113	0.759787	0.35052	0.438868	0.203769	0.0381792	0.206746	NA	NA	0.00802995	0.155224	NA	0.813493	161.7	0	158.4	73.8	195.1	380.7	289.2	449.5	96.9	511.9	524.1	821.9	302	487.7	402.1	564.4	76.6	277.9	313.8	254.1	175.7	386.2	300.2	1193.1	279.2	778	296	700	62.5
1700123O20Rik	-0.690797	0.0981111	-1.38507	-1.02819	-1.16726	-1.00909	-1.17623	-1.23893	-0.859874	-1.30064	0.807668	0.958096	0.0550742	0.227993	0.1834	0.301353	0.133223	0.0941239	0.446427	0.105002	2725.8	4370	513.6	587.6	700	829.6	1730.7	476.4	5111.8	604.3	621.3	434.3	321.5	780.3	531	979.9	681.3	690.9	777.6	442.4	478.4	824.9	929.7	648.8	307.7	937.2	1049.9	294.6	435
1810011O10Rik	-0.878148	-0.294887	-1.76429	-0.809958	-0.668469	-1.01915	-1.66428	-1.79818	-0.823749	-1.38586	0.538739	0.819169	0.00254111	0.304124	0.452547	0.215753	0.00481346	0.00221965	0.388749	0.0352028	1229	929.1	1110.1	1207.3	644	474.6	472.2	597.8	912.1	958.6	678	408.3	267.6	30	555.3	456.2	626.4	477	771.8	601.3	595.5	156.6	614.2	358	220.7	193.7	369.8	129.4	185.8
1810013L24Rik	0.695248	-0.108556	-0.0115632	-0.150177	0.528529	0.26615	-0.0930845	0.0500239	0.220677	0.013215	0.720632	0.942828	0.99165	0.892579	0.568849	0.831716	0.945814	0.956307	0.894424	0.992955	149.1	429.8	886.1	786.8	712.5	807.8	1877.7	523.1	551.5	584	470.9	998.7	450.2	298.2	267.5	366.2	914.5	933.1	592.7	1259.2	616.3	633.2	973.3	941.7	368.8	317.4	365.7	793.6	685
1810022K09Rik	0.395272	1.19615	0.0636525	0.196588	-0.00308408	-0.343465	0.00792085	-0.716324	-0.104716	0.326953	0.965398	0.221855	0.966147	0.886952	NA	0.816858	0.994675	0.42332	0.964975	0.827161	93.4	1011.4	258.7	215.8	276.8	645.7	717.6	294.2	2574.7	417.9	666.4	101.4	815.3	257	317	746.4	286.8	763.5	165.2	164.2	98.8	340.5	310.7	85.3	867.4	152.8	177.2	150.2	156.7
1810026J23Rik	-0.632491	-0.126001	0.0548061	-0.789643	-0.27756	-0.300056	-0.824535	-0.310986	-0.404615	-0.550053	0.816434	0.940076	0.966497	0.348797	0.812594	0.814618	0.316849	0.721324	0.785464	0.593936	2368.3	1153	859.7	797.9	804.2	698.4	656.6	735.5	1810.7	783.2	715	1469.8	285.9	2124.3	827.7	123.2	857.6	848.3	941.5	1095	812.8	822	1192	1108.9	244.1	398.1	527.5	903.3	1368.3
1810030O07Rik	-0.223789	-0.551055	-0.1882	-0.297467	-0.0183077	0.0503638	0.29607	0.34749	0.0723734	0.107183	0.998577	0.708197	0.885728	0.823938	0.990913	0.978941	0.836689	0.738394	0.973715	0.957008	309.1	33.5	943.4	1088.2	1404	599.4	143.8	1026.3	10.8	581.5	597.6	731.2	1086.3	26.3	374.5	387.7	860.3	756.1	943.4	537.5	744.4	731.5	939.4	1344.6	1007.7	804.9	937.2	1457.8	940.4
1810037I17Rik	-0.405212	0.312025	-0.764596	-0.806645	-1.01922	-1.22634	-0.699788	-1.51106	-0.826645	-0.686106	0.967175	0.856639	0.428916	0.447648	0.337503	0.238146	0.537561	0.0599458	0.542259	0.567784	1811.2	5443.3	299.4	819.5	1014.4	964.7	2392.1	692.3	6766.4	714.5	1039.6	262.2	2032.6	421.1	764.5	1220.8	602	1274.9	468.2	270.9	79.3	750.9	728.8	255.9	2262	405.7	467.1	181.4	422.6
1810043G02Rik	0.209789	-0.43415	-0.154416	0.551239	0.326005	0.455654	0.128968	0.14461	0.48483	0.461894	0.998577	0.784014	0.909446	0.647828	0.815061	0.742532	0.937636	0.897427	0.784693	0.736776	752.9	0	306.9	667.7	282.1	402.6	645.7	432	0	288.2	388.8	434.3	411.1	121	983.3	688.6	484.1	365.1	553.3	767.6	471.1	683.8	789.3	404.1	453.2	492.8	202.8	502.5	669.2
1810055G02Rik	-0.0571523	0.0684122	-0.384496	-0.245408	0.0197786	0.301428	0.201127	0.32868	-0.174977	-0.190997	0.998577	0.976023	0.754706	0.866552	0.990849	0.859536	0.900882	0.765809	0.942253	0.920996	398.9	0	776.8	886.3	1017.1	585.3	239.2	893.2	0	1161.2	866.6	689.2	342.2	39.4	312.1	537.6	469.1	641.8	647.3	614.9	989.7	1071	665.8	976.5	319.4	1110.5	1159.5	906.8	752.8
1810058I24Rik	0.274165	0.0425756	0.0167077	0.0952976	-0.291202	-0.188279	0.242276	-0.385656	0.0613237	-0.10884	0.991953	0.984041	0.989105	0.944601	0.816714	0.900396	0.854478	0.670937	0.97515	0.951309	1326.1	1428.4	141.8	820.2	756.7	942.8	1954.3	588.4	1436.7	578.1	787.3	240.8	1884.4	606.8	774.2	1455.3	714.6	988.5	601.6	437.1	142.8	910.5	1187.2	559	2078.9	745.7	894.2	280.7	671.8
Borcs7	0.255949	0.690126	0.0195734	-0.158983	0.00549199	0.0514595	0.0431821	-0.224781	-0.059	0.246572	0.980796	0.402885	0.98347	0.877025	NA	NA	0.974279	0.768691	0.971826	0.827161	255.2	558.5	414.8	244.4	307.2	524.8	534.7	251	1240.3	282.2	361.6	269.5	410	399.5	437.8	203.5	288.1	375	439.6	251	273.4	608.9	225.2	418.7	441.5	240	309.3	353.5	217.5
2010107E04Rik	0.310866	1.09381	0.25643	-0.114274	-0.391947	-0.759392	0.307491	-0.84807	-0.312092	-0.0217619	0.991953	0.327207	0.850239	0.942343	0.778234	0.547764	0.836795	0.369755	0.885421	0.992586	348.6	3211.9	96.5	285.5	344.1	1086.9	2185.7	517.2	7794.2	495.8	714.5	183.5	2875.5	495.2	615.3	1178	447.4	1170.4	211.5	152.7	58.6	428	380.1	153.8	3221.6	400.3	243.8	228.7	269.4
2010111I01Rik	-0.493211	0.028027	-0.500605	-0.211627	-0.0535722	-0.466556	-1.02266	-0.560522	-0.690647	-0.364636	0.820992	0.987187	0.433675	0.806249	0.965452	0.561223	0.0545792	0.344961	0.379715	0.668397	2668.3	1109.2	2445	1892.4	2146.9	1431.6	1016.2	1778.1	3782.7	1351.9	1275	1194.2	1256.3	1750.1	1764.8	1677	1847.4	1925.3	2502.9	1568.7	1142.2	2065.1	1108.9	1108.9	1351.8	302.4	883.9	1456.6	1663.2
2210013O21Rik	-0.546498	0.0655	-0.885317	-0.567566	-0.861157	-0.657461	-0.430362	-1.01966	-0.221701	-0.203665	0.886844	0.971826	0.257454	0.564396	0.351442	0.526333	0.693937	0.161127	0.902303	0.887219	594.8	2107.8	268.5	637.1	729.7	340.9	822.4	479.9	2071.6	430.6	377.2	158.1	707.4	331.1	699.6	431.6	480	484.4	513.9	224.8	197.7	708.1	575.4	341.2	785.6	702.7	560.3	140.9	350.4
Ube2d-ps	-0.115898	0.677928	-0.545275	-0.711618	-0.952601	-1.17236	-0.979379	-0.753263	-1.11859	-0.736299	0.998577	NA	0.542317	NA	NA	NA	0.228567	0.340249	NA	0.445952	478	1003.7	223.2	177.5	246.5	355	580	269.7	1923.7	251.7	286.9	100.1	204.4	506.5	321.8	219.5	151.9	303.7	170.9	76.3	105	186.8	152.5	177.3	211.7	147.4	207.9	239.1	219.2
2210016F16Rik	-0.0378779	-0.209274	-0.00591285	-0.268234	-0.145057	-0.176887	0.201096	-0.187402	-0.0970365	0.0416599	0.998577	0.835853	0.9952	0.723915	0.866319	0.857973	0.818306	0.768948	0.944376	0.975549	2123.9	610	696.8	687.2	823.3	839.9	1314.9	728.5	594.6	931.5	992.7	880.7	1146.1	930.4	1048.2	455.1	905.7	708.2	1042.5	901.5	615.1	902.7	1069.4	960.8	1171.3	1340.8	1035.5	748.5	782.7
2210016L21Rik	-0.34489	-0.408655	0.180326	0.192839	-0.332107	-0.244103	-0.204316	-0.304905	0.0278548	-0.294779	0.950577	0.714873	0.855139	0.854325	NA	0.841531	0.85459	0.69416	0.988593	0.793268	745.7	252.2	437.4	589	669.7	641.9	82.9	495	242.1	392.4	517.2	551.1	650	699.7	554.5	700.4	665.7	312.3	438.3	482.1	379.5	573.9	375.3	339	758.3	277.6	367.7	240.3	653.3
Faap100	0.366246	-0.0066819	0.630287	0.470889	0.467773	0.188002	0.583386	0.0912922	0.00708078	0.456333	0.981772	0.999069	0.556222	0.715707	NA	NA	0.646668	0.941177	NA	0.754947	436.6	0	204.4	325.8	300.6	310	486.2	356.1	0	373.8	315.3	346.3	857.8	398.6	433.7	455.1	427.8	257	541.9	512.4	363.7	306.4	239.7	229	860.9	424	1	668.8	125.9
2310011J03Rik	-0.413364	-0.568596	-0.651483	-0.733672	-0.896006	-0.676706	-0.976507	-0.978528	-0.893519	-0.788964	0.861431	0.4138	0.228576	0.193349	0.105986	0.299824	0.0432016	0.0416329	0.140179	0.157933	2456.3	1796.4	667.4	565.4	767.9	816.8	1221	740.2	1113.8	668.8	686.1	721.9	621.3	966	662.3	767.8	736.2	611	712.8	584.6	774.9	833.6	656.1	571.3	666.1	555.2	612.5	619.1	558.2
2310022B05Rik	-0.172777	-0.16944	-0.119059	-0.243768	-0.445712	-0.263656	0.0910302	0.304533	-0.477637	-0.81822	0.996851	0.88862	0.888217	0.772524	NA	NA	0.932313	0.640146	NA	0.179305	233.6	200.7	432.9	469.3	660.5	226.4	425.3	407.5	535.4	281.4	251.1	196.1	496.1	413.6	236.7	400.5	363.4	276.6	260.5	314.8	308.7	386.2	289.7	306.4	616.8	382	483.5	502.5	558.2
2310035C23Rik	0.395978	-0.156923	0.729075	-0.0313297	0.0505365	-0.200612	0.162131	-0.176392	-0.282715	-0.161719	0.968337	0.937539	0.450073	0.98285	NA	NA	0.919199	0.871993	NA	0.933635	416.9	0	774.5	324.5	108.1	245.7	958.4	288.4	220.6	223.8	367.4	458.3	373.2	1276.5	613.7	192.8	130.8	491.8	310.6	224.8	580.9	114.8	77.5	392.8	333.7	434.7	172.1	377.7	244.8
2310036O22Rik	-0.623983	0.589938	-0.0589172	0.417818	-0.013296	-0.164479	0.375031	-0.165593	0.423632	0.281573	0.816434	0.586024	0.963799	0.680003	NA	NA	0.733645	0.851474	0.768316	0.827161	88	625.4	155.4	392	600.5	199.4	178.2	248.7	906.7	329.7	635.2	180.1	622.4	248.5	414.2	780.7	411.5	570.5	193.1	331.5	192.8	332.7	428.5	277.2	746.7	523	557.2	174.4	221.9
2410002F23Rik	-0.431719	0.0172912	-0.534154	-0.660025	0.407647	-0.15297	-0.390123	-0.295548	-0.290416	-0.71822	0.935119	0.995537	0.567595	0.50784	0.723169	0.923791	0.746044	0.756744	0.875132	0.486937	580.4	1528.7	624.4	772.8	472.6	496.5	406.5	715.7	750.6	786.6	958	831.3	444.4	186.6	547.2	189.5	553.2	1053.6	1165.7	1377.3	762.7	979.5	379.3	559	502.5	624.1	466	644.6	737.8
2410004B18Rik	-0.145158	-0.115307	-0.784669	-0.419265	-0.602439	-0.579902	-0.69331	-0.914761	-0.497356	-0.745433	0.998577	NA	0.392162	NA	NA	NA	NA	0.279526	NA	0.500556	413.3	278	300.9	379.5	437.7	342.1	329.9	326.9	314.8	334	380.7	272.9	215.9	23.4	197	365.2	193.2	250.8	224.9	147.5	151.3	222.8	263.9	148.2	193.5	223.8	257.1	105.1	81.9
2410015M20Rik	0.287884	0.805286	-0.651951	-0.502235	-0.764771	-0.76845	-0.371188	-0.942873	-0.422726	-0.218975	0.994541	0.529616	0.52703	0.689449	0.508426	0.531602	0.794561	0.295977	0.82963	0.902725	684.6	3340.6	90.5	447	586	721.6	3280.1	484.5	6648	423	635.8	146.1	1175.9	171.6	322.6	1028	455.6	866.8	330.3	89.9	85.4	608	586.7	204.3	1277.7	639.2	526.5	168.6	310.8
Carnmt1	0.808116	0.882153	0.667163	0.307957	0.298897	0.5662	0.373127	0.656903	0.270589	0.986449	0.683762	0.35759	0.427927	0.785479	NA	0.599652	0.746799	0.411167	0.880372	0.243885	240.8	30.9	383.9	381.5	443.6	321.6	1185.1	291.9	955.1	423.8	549	588.4	490.3	501.8	122.4	234.5	773.5	466	339.9	315.8	479.6	439.7	520.6	512.9	553.2	136.7	788.7	346.5	430.6
2510002D24Rik	-0.909079	-0.0309922	-0.459526	-0.366753	-0.300222	-0.663445	-0.421824	-1.01382	-0.674403	-0.496566	0.671844	NA	0.672423	NA	NA	NA	NA	0.225848	NA	NA	172.5	265.1	376.3	491.6	280.1	210.9	0	176.3	546.2	253.4	185.7	249.5	253.8	128.5	215.6	344.8	136.3	333.2	193.8	219.6	152.5	157.6	197.7	135.8	268.8	252.9	238.7	21.9	82.8
2510009E07Rik	-0.16001	-0.58271	0.284682	0.0515025	0.297011	0.232301	0.0883496	0.669504	-0.00227684	-0.344079	0.998577	0.623298	0.792036	0.96842	0.809316	0.871616	0.954248	0.403457	0.999045	0.788305	388.1	646	831.8	841.8	1061.2	829.6	211.1	896.7	8.1	760.3	516.6	826.6	538.6	1568.1	849.6	686.4	827.1	1160.6	490.4	1316.7	1091	894.9	809.5	1066.3	514.2	865.1	981.2	1676.1	1508.3
2610001J05Rik	0.0485874	0.0627665	-0.417736	-0.422927	-0.608136	-0.737985	-0.45493	-1.1623	-0.372987	-0.568379	0.998577	0.9716	0.6416	0.668687	0.512893	0.435546	0.648281	0.0795221	0.801233	0.562827	4118.4	6459.8	566.4	1304.8	1647.2	2301.1	5142.2	1645.1	6110	1446.8	1652.8	1119.5	2180.7	2737.7	2280.4	2591.5	1138.3	2112.2	1654.9	1330.3	950.7	1543.7	2042.7	1759.9	2168.5	1913.2	1566.1	584.5	936
Faap20	-0.50017	-1.16543	-0.41762	-0.165009	-0.232521	-0.315351	-0.774673	-0.591794	-0.239135	-0.46053	0.848928	0.0621437	0.562851	0.866024	0.812594	0.746315	0.234795	0.350074	0.867006	0.593208	1074.5	1235.3	306.2	512.4	437.7	311.3	747.3	391.1	252.9	307.7	275.9	442.3	451.3	657.5	881.2	486.2	537.6	585.2	437.7	781.2	505.2	576.8	603.7	442.2	483.1	232.4	480.4	234.5	629.5
2610002M06Rik	-0.0444387	0.28159	-0.0618405	-0.199011	0.0459529	0.0101898	0.274944	0.319492	-0.0327308	-0.326883	0.998577	0.884743	0.970267	0.89378	NA	NA	0.856357	0.774018	NA	0.844435	0	0	721	314.7	659.8	531.2	95.4	321.1	739.9	398.4	354.6	328.9	594.8	0	448.3	98.5	201.3	489.3	324.6	266.7	313.6	375.5	337.4	407.4	612.9	458.4	653.5	563.7	350.4
2610020C07Rik	-0.622107	0.569965	-0.118763	0.0205663	-0.294502	0.0797555	-0.110741	0.851042	0.0152895	0.462058	0.820992	NA	0.915301	NA	NA	NA	NA	0.238585	NA	0.667379	504.9	126.1	249.6	126.7	206.3	216.1	46.9	145.9	492.3	335.6	373.1	353.6	58.6	236.3	262.7	159.6	313.9	163.5	179.8	210.2	230.6	257.8	288.1	287.3	46.7	319.6	553.1	630.7	348.7
Arpin	-0.466429	-0.662394	-0.694425	-1.52956	-0.964076	-0.535529	-0.253523	-0.988302	-0.939732	-1.00994	0.89999	0.495571	0.350405	0.0167931	0.223	0.579936	0.827235	0.136664	0.285875	0.171141	1385.4	1407.8	538.5	424.7	541.8	731.9	838	239.3	823.3	348.4	361.6	400.3	359.4	726.9	259.4	55.7	395.2	361.5	528.5	284.5	593.1	724.7	388.2	926	412.9	833.9	322.6	444.7	383
2610301B20Rik	-0.541803	-0.834144	-0.772219	-0.716107	-0.171331	-0.454411	-0.643056	-0.147838	-0.277937	-0.546325	0.921283	0.523178	0.449454	0.545155	0.913975	0.758619	0.602378	0.899069	0.900568	0.695238	1956.8	0	1006.8	552.1	602.5	205.8	725.4	429.7	2.7	526.4	354.6	332.9	39	602.1	116.7	290.2	652.9	630.7	493.6	1087.6	561.4	614.8	357.5	757.6	61	360.5	472.2	611.1	1193.9
2610507B11Rik	0.201001	0.275886	0.884792	0.419022	0.466411	0.242468	0.4403	0.797939	0.1146	0.102694	0.992748	0.802719	0.135596	0.611438	0.570959	0.825003	0.590473	0.180128	0.942642	0.940155	506.7	290.8	1840.9	1256.7	1479.8	1485.6	725.4	1530.6	613.4	1668.1	1690.4	1800	1562.9	3161.6	1322.2	980.9	2166.7	1653.6	1493.5	1499.7	1353.4	1160.5	1356.7	1928.3	1371.2	1249.3	1799.6	2570.2	1712.5
2610524H06Rik	-0.817249	-0.680472	-1.37984	-1.24781	-1.06685	-1.13653	-1.05823	-1.26094	-1.08566	-0.789345	0.714611	0.565503	0.0609777	0.127886	NA	NA	0.209702	0.0934194	0.288109	0.429466	1563.3	1732.1	177.2	256.9	189.2	199.4	806.7	179.8	831.3	261.9	265.5	113.4	244.6	317.9	290.2	99.6	383	440.1	216	271.9	220.9	251	393	270.5	263.6	401.4	328.8	99.3	334.6
Hpf1	0.0253291	0.063819	-0.869679	-0.727892	-0.66257	-0.607329	-0.683659	-0.668413	-0.513143	0.0453622	0.998577	0.9716	0.238261	0.385508	0.468106	0.540894	0.425934	0.37092	0.695885	0.980064	1423.1	2084.7	276	422.6	557	554.4	2029.3	421.5	1668.1	733.2	712.1	486.4	282.5	588.1	793.6	326.6	422.4	536	552	548	556.5	457.2	705.4	713.9	359.7	531.6	581.8	226.4	818.8
2700060E02Rik	-0.0480781	0.616327	0.0487731	0.410241	0.485221	0.00161498	0.380147	0.0943276	0.624943	0.530811	0.998577	0.488598	0.966147	0.637598	0.573151	0.998319	0.679878	0.908987	0.524585	0.543225	2927.1	3054.9	964.6	1239.3	653.9	1510.1	2084.1	1411.5	5405.1	1547.7	1758.1	847.3	3228	1355.2	2843	2261.7	2232.5	2814.2	3021.9	1971.3	1300.9	2014.5	1903	2033.8	3094.4	2028.4	2391.7	1039.6	2208.2
Smim10l1	-0.0157862	-0.438343	-0.745789	-0.32935	-0.743756	-0.317301	-0.939425	-0.615937	-0.61183	-0.461385	0.998577	0.458728	0.0586287	0.558444	0.0990158	0.607511	0.0120076	0.135711	0.247011	0.377004	2229.9	1562.2	3340.9	2496.1	2746	2579	2629.7	2206.6	2486	1619.8	1317.8	1397	1163.3	1743.5	2250.4	1398.6	2221.6	1761.8	1120	1430.7	2258.9	1619.6	2046.7	1610.7	1031	1082.5	1779.1	1321.5	1641.2
2700094K13Rik	0.623895	1.73414	0.731453	0.598908	0.184355	0.390385	1.28035	0.614699	0.999897	1.70473	0.83196	0.0114292	0.361662	0.528476	NA	NA	0.0650622	0.437033	NA	0.00982759	86.2	293.4	86.7	182.4	197.1	261.1	326.8	251	1463.6	286.5	525.9	98.1	651.1	178.2	321.8	228.1	269.8	260.6	219.2	76.3	129.4	327.8	217.9	260.4	773.9	486.4	474.2	95.9	261.5
2810004N23Rik	-0.0615731	0.127852	0.203218	0.262293	0.0527749	0.0897371	0.157762	-0.715052	0.0594708	0.519062	0.998577	NA	0.831531	NA	NA	NA	NA	0.276917	NA	0.561181	375.5	386	191.6	190.8	189.8	234.1	147	373.6	78	417.9	381.2	238.8	359.4	343.3	180.8	400.5	407.4	347.9	314.5	167.3	251.4	172.2	431.8	241.3	376.6	288.4	173.1	107.4	151.4
2810013P06Rik	-1.03411	-0.551551	-0.777059	-1.30921	-1.03834	-1.506	-1.09305	-1.52762	-1.57451	-1.27488	0.593811	0.709477	0.423263	0.147349	NA	NA	0.242575	0.0586837	NA	0.171943	2185	628	285.1	470.7	361.2	279.1	442.5	182.1	1210.7	121.2	209.4	358.3	489.2	357.3	341.3	88.9	224.4	318.4	372.9	208.1	105	285	123.5	206.5	492.1	146.3	136.2	34.7	328.4
2810025M15Rik	-0.109461	0.692816	-0.141415	0.363191	-0.582027	-0.509528	0.101972	-0.217417	0.632917	0.494356	0.998577	0.505166	0.898115	0.732097	NA	0.635461	0.942572	0.80869	0.605464	0.645008	661.2	368	192.3	431.7	334.2	259.8	506.6	305.9	1662.7	278.9	267.3	150.1	672.9	219.5	282.1	1016.3	345.1	346.7	189.9	155.8	184.3	304.5	251.8	240.2	644.1	415.4	503.9	228.7	238.6
2810403A07Rik	-0.211062	-0.153997	-0.96581	-0.0684696	-0.441988	-0.275361	-1.00014	-0.305439	-0.382314	-0.792727	0.992149	0.909775	0.111572	0.947848	0.615319	0.795655	0.103631	0.679454	0.75912	0.271807	506.7	795.3	980.4	809.7	701.3	581.4	509.7	865.1	438.5	895.9	712.1	615.1	347.9	78.8	501.8	1168.3	530.2	604.9	696.2	313.7	402.7	696.5	754.6	290.7	371.4	350.8	346.2	775.1	687.7
2810408M09Rik	-0.240154	-0.215506	-0.988585	-0.457284	-0.980584	-0.612683	-0.759845	-0.850919	-0.832275	-0.565701	0.998577	NA	0.273213	NA	NA	NA	NA	0.340026	NA	NA	395.3	620.2	349.2	258.3	263	245.7	487.8	221.8	478.9	245.8	258	152.1	244.6	16.9	164.6	245.2	347.1	164.7	226.2	26.1	289.2	152.7	196.1	126.8	220.7	192.6	50.2	249.5	186.7
2810417H13Rik	1.46231	3.1872	2.13518	1.57281	1.14114	1.63776	2.64877	2.64512	2.20224	2.92149	0.175913	1.75977e-07	0.00101794	0.0357246	0.194086	0.0360775	1.64478e-05	2.28729e-05	0.00146413	1.94792e-06	185.1	43.8	139.5	71.7	10.5	520.9	287.7	138.9	3320	695.9	782.7	413	1090.9	320.8	159.7	279.5	619	288.9	271.3	123.4	499.1	289.9	339.8	1046.1	1070	827.5	1329.5	397.4	1206.3
2810428I15Rik	-0.00197477	-0.312614	-0.381696	-0.111058	-0.586631	-0.521452	-0.0454182	-1.04844	-0.268971	-0.305073	0.999304	0.836814	0.715312	0.93742	NA	NA	0.978938	0.176555	NA	0.82724	537.3	949.7	59.6	305	393.5	475.9	434.6	477.5	489.7	236.5	304.3	101.4	653.4	207.3	304	746.4	200.7	355.3	287.8	141.2	80.5	372.6	383.4	157.1	810.3	364.8	255	82	150.6
2810474O19Rik	0.156945	0.0898909	0.144196	0.349131	0.230264	0.326533	0.270334	0.0231434	0.535914	0.394907	0.998577	0.950815	0.883794	0.70736	0.824494	0.757003	0.795951	0.978263	0.633542	0.690863	398.9	198.2	1214.2	1009.6	1196.4	1014.9	423.7	1281.9	398.2	903.5	1263.5	1391	721.2	577.7	873.9	1256.1	1067.1	1208.5	779.5	905.7	1176.4	821	1139.6	904.7	683	1404.3	855.3	928.7	645.4
2900097C17Rik	-0.00139126	-0.649248	-0.124379	-0.318561	-0.181423	-0.13057	-0.232801	0.381152	-0.550558	-0.168923	0.999304	0.273017	0.867996	0.635831	0.818959	0.889416	0.760517	0.479118	0.434986	0.851577	8475.8	3852.7	8873.3	7275.2	7080.6	6916.3	6627.4	7882	3314.6	5601.8	4120.7	5915	4852.9	8733.5	5246.6	3996.5	7563.1	5603.8	7212.8	5851.3	5983.4	6580.5	6845.5	8259.8	4337.1	5351.2	5345.6	16656.9	6692.5
3110002H16Rik	-0.0337763	0.661672	0.295467	0.303928	0.0960357	-0.00150939	-0.137801	-0.555062	0.00293514	-0.91395	0.998577	0.498861	0.752547	0.768364	NA	0.998415	0.915881	0.458586	0.998709	0.238819	319.8	391.2	294.1	471.4	845.7	214.8	520.6	622.3	1086.9	729.8	656	641.1	241.2	921.9	854.4	592.2	371.5	346.7	347.5	825.1	190.4	699.4	505.2	543.2	196.1	499.3	326.7	316.5	214
3110043O21Rik	-0.335088	-0.46111	0.121066	-0.391267	-0.217759	-0.31202	-0.0978818	-0.496984	-0.174574	-0.268734	0.990846	0.781103	0.934206	0.772492	NA	NA	0.959351	0.633944	0.942253	0.874278	328.8	1150.4	315.2	107.9	507.5	452.8	0	534.7	0	418.7	407.8	443.7	499.5	823.5	357.5	376.9	179.7	468.4	327.8	358.7	242.8	522.4	253.4	499.5	544.1	304.5	60.4	586.8	140
3110062M04Rik	-1.16902	-1.99332	-1.76929	-0.880088	-1.16981	-1.44131	-1.59146	-1.87398	-0.951882	-1.52829	0.189127	0.000268324	0.000944646	0.204563	0.0804438	0.0233434	0.00348335	0.000396911	0.227673	0.00729277	1942.4	4179.6	1849.2	1909.1	1260.3	953.1	888	881.5	454.7	516.2	387	689.8	659.2	294.5	607.2	1955.4	900.3	1084.4	548.9	1088.7	656.5	769.4	741.7	1043.8	686.9	179.7	477.3	285.3	740.5
3110082I17Rik	0.342165	0.628685	0.420716	-0.203198	0.348613	-0.200097	-0.108613	0.0326888	-0.203457	0.821403	0.968337	NA	0.657904	NA	NA	NA	NA	0.972959	NA	0.358108	345	185.3	83	229.8	198.4	258.5	369	212.5	309.4	380.6	396.9	214.2	218.2	469.9	242.4	11.8	253.6	156.1	316.4	372.3	197.7	171.2	141.2	232.3	209.1	114.1	306.3	134	192.8
3830406C13Rik	0.335427	0.235528	-0.167254	-0.203189	-0.000972452	0.158807	0.397668	-0.0808478	0.419032	0.241528	0.940205	0.846222	0.859312	0.837304	0.999247	0.895915	0.649652	0.922622	0.725653	0.827161	301.9	175	668.2	914.9	245.9	661.1	437.8	719.2	661.8	517.9	496.9	529.1	335.3	335.8	471.8	463.7	230.5	429.1	592.7	355.6	569.9	498	504.4	914.8	284.4	713.4	486.5	378.9	424.4
Vsir	0.517931	0.250916	1.58112	1.02316	0.35256	0.295876	0.905988	0.616471	0.490274	0.294538	0.897259	0.871766	0.0153832	0.205811	0.751457	0.827434	0.268482	0.44393	0.735642	0.827149	64.7	391.2	1142.5	774.9	1132.4	613.6	1472.8	1148.9	686.1	841.7	991	2282.4	2021.1	4137.9	2344.4	2293.8	496.9	915.9	508.2	1349.1	803	1273.3	552.8	1823.9	2003.6	790.9	1005.8	2024.9	513.3
4833439L19Rik	-0.149117	-0.513669	-1.00156	-1.21598	-0.385471	-0.46486	-1.06738	-0.100039	-0.565901	-0.429664	0.994541	0.384386	0.011563	0.00254584	0.523181	0.45264	0.00654294	0.861146	0.357218	0.467487	4688	3325.1	3576.9	3979.1	3326.7	3066.5	4168.1	3028.6	2752.3	2734.3	2314	2654	1179.4	1560.6	1100.9	1653.4	1833.8	2241.3	3527	2820.5	2792.2	2645.8	2653.6	2458.1	1137.5	1537.7	2833.1	3236.7	4579.4
4921524J17Rik	-0.27435	-0.678884	-1.54724	-0.802027	-0.848725	-1.0137	-1.03405	-0.781669	-0.654803	-0.60449	0.991953	0.560567	0.0278396	0.388383	NA	0.300939	0.215083	0.339144	0.630411	0.585357	866.1	1369.2	650.1	607.8	450.2	486.2	1172.6	307.1	567.7	463.6	307.8	286.9	269.9	0.9	455.6	348	383	461	438.3	234.3	386.9	214	362.4	288.5	237.6	417.5	344.2	351.2	515.1
4930402H24Rik	-0.458332	0.51915	0.0466856	0.65362	0.174854	0.185569	-0.171698	-0.178594	0.311075	0.314077	0.934851	0.711783	0.974956	0.544084	0.902698	0.910429	0.909866	0.863451	0.872145	0.830675	384.5	283.1	496.2	638.5	341.4	254.7	48.5	465.8	1259.1	454.3	439.1	625.1	341.1	361.1	1093.6	42.8	1317.2	451.2	649.9	415.2	451.5	508.7	573	512.9	357.1	182.9	13.3	440.1	591.7
Particl	-0.39813	0.157042	-1.61465	-1.19534	-1.08131	-1.15833	-1.67979	-1.02353	-1.3634	-1.48009	0.940131	0.925577	0.0113982	0.110214	NA	0.171868	0.00813015	0.150472	0.0949973	0.0340041	1897.5	936.8	573.9	529.2	477.9	429.6	1025.6	551.1	2383.7	478	409.6	286.2	78.1	296.4	479.1	315.9	183	225	296	564.7	261.2	454.3	296.2	352.4	66.2	202.3	456.8	415.8	272.1
4930453N24Rik	0.361461	0.429374	-0.13921	-0.156248	-0.459973	-0.261416	0.0912377	-0.1839	-0.206536	0.330031	0.968337	0.75984	0.909803	0.90601	NA	NA	0.954835	0.850039	NA	0.81377	625.3	2.6	247.4	455.4	314.4	317.7	745.8	336.2	774.8	297.5	423.5	264.2	306.6	293.6	283.7	385.5	181	218.8	176.6	232.2	393	235.4	138	420.9	314.2	346.5	536.7	188.3	102.1
4930473A02Rik	-0.716875	-0.200292	0.612444	0.528954	-0.160149	-0.0277344	0.0248683	-0.0247817	0.112482	-0.928174	0.748299	0.898858	0.457049	0.588956	NA	NA	0.986704	0.979253	0.954712	0.267116	812.2	66.9	479.6	496.4	320.3	373	32.8	272	212.5	412.8	467.4	509	695.9	1064.5	778.2	814.9	515.2	566.8	247.1	323.2	422.2	383.3	476.2	406.3	690.8	247.5	444.5	458.6	382.1
4930506C21Rik	-0.36212	0.134788	-1.49203	-1.30226	-1.17562	-1.33647	-1.06659	-1.60391	-1.13596	-0.982673	0.970399	0.94163	0.0420583	0.113555	0.195787	0.141843	0.211071	0.0278152	0.258577	0.294623	4826.3	5533.3	383.9	1082	927.4	1021.3	3947.7	1000.6	7544	1006.1	973.6	359.6	1186.2	378.9	930.6	809.6	608.8	961.4	1246.4	468.5	341.7	1065.1	859.5	973.1	1163.5	854.4	1103.1	279.5	324
Shtn1	0.0556412	1.06393	0.393607	1.15012	1.08987	0.742634	-0.228697	1.10652	0.739961	0.951344	0.998577	0.306723	0.729262	0.21138	0.279035	0.52785	0.874546	0.184972	0.602871	0.353063	68.3	90.1	480.4	525	226.7	331.9	70.4	386.5	365.9	1077.3	955.1	382.9	236.6	548.7	403.7	1231.5	986.4	641.8	1040.6	782.3	360	681.9	671.5	307.5	245.4	0	365.7	711.6	1429.9
4930523C07Rik	-0.236603	-0.882716	-1.28757	-1.02531	-1.06661	-0.854936	-1.11781	-1.05421	-1.18599	-1.76115	0.991953	0.275357	0.032967	0.140951	0.143484	0.304602	0.0816636	0.0950949	0.120511	0.00238145	681	810.7	1101.8	1196.2	2272.8	1225.8	692.6	1237.6	1049.3	421.3	362.7	660.5	480	149.1	569.1	605	443.4	588.9	712.1	259.4	296.5	877.4	696.5	363.7	458.4	671.5	521.3	793.6	263.3
4930579G24Rik	0.656626	0.406311	0.194118	-0.328817	0.10434	0.793103	0.525563	0.842686	0.115002	0.661607	0.846742	NA	0.872126	NA	NA	NA	NA	0.299318	NA	0.545328	564.2	30.9	88.2	106.5	131.8	299.7	559.7	148.3	244.8	335.6	210.6	352.3	261.8	27.2	167	39.6	168.1	200.4	230	155.8	447.9	304.5	396.3	428.8	215.6	244.3	254	338.5	611.1
4930592A05Rik	0.254334	-0.929556	0.577191	0.321816	0.292862	0.413944	0.244128	-0.299624	0.271341	-0.482137	0.980796	0.198894	0.405463	0.720565	NA	NA	0.814543	0.684541	NA	0.585016	172.5	396.3	159.9	192.9	529.3	511.9	376.8	179.8	78	163.6	151.6	415	249.2	729.7	345.3	303.1	482	371.3	300.5	433	378.3	520.4	321.2	248.1	251.9	560.6	185.4	328.1	162.9
4931406C07Rik	-0.583107	-1.05169	0.0396368	-0.197283	-0.455092	-0.480483	0.0408813	-0.0761222	-0.779741	-0.113753	0.871719	0.246592	0.97646	0.873689	NA	NA	0.980019	0.941663	NA	0.948601	400.7	522.4	630.5	199.8	427.1	222.5	329.9	226.5	35	234.8	218.1	259.5	310.1	830	426.4	571.8	125.4	271.7	296	312.7	189.2	255.8	414	486	348	567.1	380	748.5	129.4
4931406P16Rik	-0.702239	-0.497796	-0.427448	-0.257077	-0.234124	-0.291651	-0.565605	0.620087	-0.386481	-0.272468	0.709386	0.649276	0.609232	0.800674	0.83026	0.801021	0.521288	0.384907	0.779379	0.822309	469	1340.9	1756.4	1637.6	1125.2	832.2	348.6	927	912.1	915.4	691.9	777.2	1368.8	531.8	1370	546.1	1185	863.1	1355.7	944.4	1132.5	759.7	1118.6	529.8	1184.3	660.7	755.9	3854.7	1926.5
4932438A13Rik	0.100052	0.470052	0.561888	0.476894	0.330848	-0.429194	0.363332	-0.528295	0.094159	-0.413538	0.998577	0.735052	0.553925	0.67019	0.793413	0.740009	0.773364	0.561182	0.967259	0.748098	242.6	301.1	725.5	635	282.8	352.4	486.2	596.6	1326.4	411.9	327.4	533.1	873.9	844.1	904.7	471.2	698.3	729.1	547	525	83	407.6	344.6	352.4	847.9	658.5	266.3	352.3	133.8
Susd6	0.204178	-0.240956	-0.176337	-0.646487	0.665971	0.451516	0.126128	0.710985	0.183066	0.443159	0.998577	0.893572	0.888217	0.554292	0.554503	0.735853	0.937052	0.423953	0.930102	0.737853	59.3	877.6	625.9	656.6	600.5	589.1	184.5	1278.4	13.5	603.5	650.2	783.2	258.4	322.6	455.6	90	250.8	931.9	828.4	1523.7	975.1	869.6	802.2	1207.7	288.3	393.8	467.1	2304.5	663
4933433G19Rik	-0.0473203	0.144085	-0.0658725	-0.0967074	0.0586668	0.256689	0.0691094	0.376498	-0.00262249	-0.355728	0.998577	NA	0.962624	NA	NA	NA	NA	0.684963	NA	NA	212	139	252.6	181.7	121.9	119.6	228.3	170.5	333.6	141.5	152.1	144.1	117.1	247.6	175.1	145.6	172.9	143.8	209	221.7	245.3	204.3	246.2	200.9	72.7	306.7	236.6	348.8	194.6
4933434E20Rik	-0.457882	-0.133474	-0.90328	-1.23432	-0.947517	-0.911729	-0.951536	-1.21476	-1.09112	-1.1925	0.897259	0.930786	0.174856	0.0613806	0.214473	0.262228	0.161621	0.0471025	0.161519	0.0722783	13082.9	7651.4	3055.8	2379.8	2353.8	2418.2	6838.5	2959.7	11628	2185.1	2247.5	3248.4	1825.9	3291	2238.2	1674.9	2378.9	2331	2854.9	2868.6	2598.1	2585.5	3121.7	3450.3	1934.8	2641.7	2480.8	2447.7	1471.3
5031439G07Rik	0.57821	1.14784	1.96754	0.884433	0.72378	0.92511	1.29325	1.779	0.660058	0.66929	0.897259	0.253196	0.00662103	0.372468	NA	NA	0.121894	0.0186119	0.657502	0.567594	28.7	216.2	55.1	179.6	183.9	127.3	173.5	350.3	0	570.4	635.8	741.2	661.4	1350.5	440.2	70.7	402.7	275.4	186.8	304.3	460.1	311.3	184	440	766.1	201.2	391.3	1130.9	769.5
Inafm2	-0.0524898	-0.136343	-0.772909	-0.0945406	0.185607	0.217002	-0.131405	0.0781024	0.236538	0.217955	0.998577	0.945604	0.447488	0.949096	0.908078	0.902121	0.938851	0.949295	0.914043	0.906692	474.4	0	766.2	770.8	1206.2	656	256.4	899	118.4	766.2	728.3	520.4	56.3	0	307.2	540.8	862.3	376.2	1176.5	918.2	1228.9	762.6	579.5	918.1	58.4	648.9	372.8	849	931.5
Rab7b	0.616499	0.27195	1.41674	0.592013	0.609715	0.852246	1.24381	0.130797	0.368129	0.368618	0.891251	0.881845	0.08332	0.614026	0.613027	0.473241	0.156464	0.908435	0.853928	0.80897	361.2	0	867.3	542.4	912.9	1303	10.9	1646.2	446.6	714.5	821.5	1791.3	1986.6	3157.8	556.9	1587	735.6	923.3	1133.3	880.6	687.1	1543.7	1609.3	1953	2038.7	1819.6	197.7	936.8	535.3
5730455P16Rik	-0.174088	-0.297585	-0.0917096	-0.728337	0.177994	-0.0363796	-0.20392	0.362884	-0.330151	-0.523815	0.998577	0.876049	0.953262	0.538408	NA	0.984944	0.899769	0.741643	0.878961	0.711686	363	0	1037	571.6	567.5	497.8	258	504.4	83.4	454.3	520.7	727.2	159.6	521.5	147.5	0	387.8	547.1	691.8	753	552.8	488.3	474.6	527.5	172.7	509	285.8	1252.2	955.3
6030458C11Rik	-0.308852	-0.691277	-0.605888	-0.545114	-0.562046	-0.186751	-0.53609	-0.169715	-0.158414	-0.381109	0.973392	0.478409	0.439914	0.553273	NA	NA	0.566822	0.843585	0.92755	0.730738	794.2	139	779.8	484.6	343.4	369.2	394	434.3	113	256.8	479.6	517.7	222.8	180.1	188.9	653.2	131.5	202.9	470.7	283.4	468.6	484.4	379.3	327.7	251.9	400.3	366.7	381.2	604
6820431F20Rik	-0.310804	-0.0205104	0.143713	-0.192104	0.223438	0.0185863	-0.278129	-0.174815	-0.365398	-0.509475	0.980796	0.995537	0.899285	0.8746	0.854929	0.988586	0.826883	0.850163	0.824958	0.644861	167.1	247.1	2717.2	1804.7	1353.9	1155.1	243.9	1467.6	672.6	1605.3	1472.3	1758.6	734.9	1868.3	991.4	1309.7	901	1453.2	1421.1	1816.6	958	1178.9	1752.9	1185.3	668.7	1100.8	833.7	1008.4	1411.4
9030624J02Rik	0.019423	0.00731741	-0.167132	-0.196349	-0.122202	0.249612	0.217994	0.974387	0.284203	0.459537	0.998577	0.998847	0.877488	0.863413	0.923889	0.8512	0.854941	0.15703	0.863683	0.663993	781.6	90.1	1320.5	1325	1551	1378.9	589.4	1091.6	992.8	1086.6	947.6	1202.2	703.9	682.8	908.7	328.8	1284	875.4	971.3	849.2	1242.3	1103.1	1407.5	1484.9	655.8	1508.6	1371.5	2600.2	3080.8
9130401M01Rik	0.391891	0.27727	-0.0776112	-0.14767	-0.513919	-0.241624	0.130542	-0.448995	-0.324622	-0.104648	0.953541	0.853088	0.952324	0.908847	NA	NA	0.926195	0.603591	0.853092	0.95222	690	733.5	445.7	167.8	92.9	360.2	1013.1	470.5	992.8	347.5	325.7	238.2	780.9	178.2	408.6	513	199.3	242.2	240.1	308.5	452.8	356	217.1	171.7	732.4	547.7	491.6	135.1	214.8
9430016H08Rik	0.0694123	0.765912	-0.409403	-0.474723	-0.434515	-0.357678	-0.327427	-0.371272	-0.413769	-0.840723	0.998577	NA	0.717513	NA	NA	NA	0.818022	0.716848	NA	0.433954	273.1	908.5	141	90.5	313.8	154.4	883.3	116.8	1834.9	253.4	256.9	193.5	320.4	172.6	222.1	107.1	307.8	227.4	203.3	236.4	234.3	302.5	190.5	179.6	353.2	219.5	295	160.6	260.6
9430020K01Rik	-0.571084	-1.21326	-1.28825	-1.26517	-1.133	-0.753405	-1.09322	-0.609691	-0.5763	-1.26546	0.889795	0.175958	0.0849626	0.118103	0.207518	0.487937	0.181977	0.481742	0.690582	0.121752	389.9	725.8	4703.6	4043.8	5017.5	2973.9	567.5	2151.8	223.3	1865.6	947	1635.2	836	346.1	706.1	858.8	1319.3	1313	1048.8	931.8	2049	1250.9	1480.1	877.7	794.7	1754	1470.8	1357.3	2659.1
9430069I07Rik	-0.519285	-0.639494	-0.256363	0.395909	0.918924	0.941574	-0.221637	1.19316	0.48517	0.697323	0.92625	0.657035	0.848138	0.766066	0.417172	0.424708	0.8869	0.168883	0.792245	0.575451	224.6	2.6	433.6	930.2	267	142.8	34.4	315.2	0	243.3	156.8	389.6	85	259.8	221.3	321.3	1172.8	581.5	1632.6	896.3	1093.4	966.9	1128.3	541	77.9	152.8	413.8	1137.8	2619.4
9530068E07Rik	-0.333011	-0.545061	0.0406921	-0.270948	-0.0572686	-0.085084	-0.174755	0.165119	-0.234753	-0.0833305	0.861965	0.289333	0.955722	0.646313	0.940772	0.921676	0.800391	0.748147	0.788415	0.928678	9570	6966.8	4509.1	4584.8	3744.6	4242.1	5622.1	3922.9	4910	3606.5	3261	5329.9	5355.9	7526.5	5159	5086.7	4195.1	4882.1	5866	6182.8	6272.6	3953.1	6358.8	5320.2	5222.7	4970.3	5640.6	8225.6	6113.2
9530082P21Rik	-0.417806	-0.320459	-0.362815	-0.201504	0.115238	-0.0777626	-0.304999	0.0112664	0.421944	-0.423048	0.968337	0.862125	0.777303	0.892579	NA	NA	0.840227	0.993249	0.837411	0.782597	97	0	854.5	560.5	536.6	220	170.4	311.7	0	511.1	301.4	255.5	307.8	200.7	431.3	6.4	530.2	313.5	477.1	693.4	418.6	423.1	308.3	321	288.3	223.8	437.4	478.2	380.4
A130010J15Rik	-0.8943	-0.681975	-0.339887	-0.738742	-0.836597	-0.902983	-0.316012	-0.96644	-0.579372	-0.0174532	0.709386	0.609193	0.780074	0.498377	NA	NA	0.829191	0.270106	NA	0.992955	1473.4	10.3	458.5	327.2	307.8	210.9	212.6	198.5	433.2	147.5	219.3	333.6	819.9	16.9	113.5	426.2	208.1	137.7	364	164.2	108.6	274.3	232.4	163.9	746.7	290.5	240.7	244.9	84.5
A130077B15Rik	-0.276371	-0.24	-0.0564797	0.132583	0.075512	-0.698908	-0.999888	-0.608183	-0.84148	-0.291776	0.984468	NA	0.963956	NA	NA	NA	NA	0.411689	NA	0.814035	237.2	409.2	414	327.2	186.5	229	317.4	213.7	357.8	214.4	215.2	404.3	260.7	255.1	425.6	421.9	236.6	404.5	294.1	333.6	74.4	235.4	213.1	121.2	224.6	53.8	154.7	369.6	44
A230046K03Rik	0.105286	0.210106	0.43919	-0.0168017	-0.0248926	-0.180004	0.0838892	0.288803	-0.153579	0.0682391	0.998577	0.784014	0.330167	0.980556	0.976042	0.80218	0.915642	0.538886	0.876937	0.941999	1520.1	1320.3	1514.3	1516.4	922.2	1483.7	1666.6	1249.3	1990.9	1408.7	1364.1	1922.1	1820.1	1896.4	1263	1682.3	1074.5	1845.4	1185.4	965.3	1044.6	1419.2	1095.2	1093.2	2078.9	1160	1569.2	1638	1835.8
A230073K19Rik	-1.01103	-0.0275673	-0.410881	0.357961	-0.572365	-0.640156	-0.344447	-0.598411	-0.215884	-0.170006	0.454612	0.989974	0.649332	0.726497	NA	0.509972	0.751751	0.429779	0.900568	0.90653	1094.3	259.9	892.2	343.9	300.6	101.6	365.8	253.4	998.1	370.4	371.4	477.7	512.2	247.6	1105.7	418.7	898.3	536	313.2	222.8	239.2	420.2	348.6	397.3	493.4	421.8	202.8	499	345.1
A430005L14Rik	-0.487514	0.320538	-1.00981	-0.78863	-0.628204	-0.824215	-0.966428	-0.879915	-0.534853	-0.349221	0.904183	0.819519	0.179737	0.372301	0.528744	0.404171	0.229108	0.244477	0.703013	0.782583	1658.5	1358.9	300.9	364.1	382.3	410.3	716.1	510.2	2545.1	439.1	424	246.2	176.8	578.7	105.4	737.8	393.2	359	674	402.6	300.2	399.8	494.7	477	211.7	355.1	474.2	232.2	427
A4galt	-1.22236	-2.16414	-1.75248	-1.23739	-1.046	-1.51283	-1.54216	-0.997614	-1.81211	-1.16544	0.386584	NA	0.0122437	NA	NA	NA	NA	0.211272	NA	0.1796	1512.9	494.1	643.3	661.4	141.7	267.5	339.3	128.4	8.1	168.7	94.9	82.7	259.5	87.2	569.1	65.3	90.2	272.9	342.4	259.4	129.4	143	276.8	80.8	261	191.5	230.5	269.1	417.3
Morf4l1-ps1	0.153282	-0.427327	0.0521329	-0.293223	0.262049	0.305387	-0.169112	-0.425433	-0.200867	-0.370659	0.998577	0.719059	0.966614	0.779748	NA	NA	0.889917	0.590722	0.903794	0.736776	327	1062.9	297.1	204.7	197.1	232.8	869.3	332.7	274.4	328	260.3	553.1	329.6	431.4	322.6	347	302.4	362.7	418	795.9	831.1	349.2	456.8	301.9	387	394.9	499.8	284.2	81
AI314180	-0.0462159	-0.276792	-0.201022	0.198594	0.431255	-0.0430966	0.129227	0.778789	-0.0534993	-0.752518	0.998577	0.87379	0.874051	0.886064	0.724343	0.980874	0.936206	0.376468	0.980615	0.498529	77.3	141.6	1039.2	615.5	568.8	500.4	148.5	746.1	252.9	344.1	488.3	493	568.4	119.1	594.2	95.3	1112.5	710.6	599.7	975.7	417.4	442.6	539.1	673.4	440.2	563.9	350.3	2261.7	615.5
Uqcc3	-0.202622	-0.0374749	-1.13134	-0.752232	-1.06375	-1.08404	-1.02875	-1.53848	-0.771367	-0.563756	0.998577	0.989316	0.191189	0.486136	NA	0.311318	0.275032	0.0521097	0.586683	0.65899	778	2457.8	156.9	367.6	245.2	357.6	1549.4	246.3	2095.8	173.8	287.5	104.1	446.7	223.2	291	594.3	311.2	420.5	329.7	87.8	45.2	399.8	372.9	111.1	497.3	264.7	187.4	101.7	175.2
AI467606	0.209788	0.823855	0.743785	0.043742	-0.475819	-0.455443	-0.0146729	-0.214802	-0.0145002	-0.362533	0.998577	0.495571	0.437422	0.976054	NA	NA	0.99228	0.837007	0.995895	0.810467	12.6	414.4	414.8	486.7	555	526.1	315.8	573.3	1818.7	375.5	480.7	299.6	647.7	1516.6	476.7	468	237.3	94.7	346.2	209.2	297.8	200.4	168.7	235.7	620.7	251.8	83	426.2	375.1
AI597479	-1.21027	-1.11037	-1.81414	-1.9233	-1.48168	-1.47451	-2.55359	-1.60489	-1.25521	-1.94245	0.428271	0.266179	0.0119816	0.011547	NA	0.104971	0.000139421	0.0334184	0.211471	0.0088793	4319.6	164.7	804.7	605	446.2	432.2	273.6	667.8	863.6	447.5	211.2	136.1	48.2	544	130.5	95.3	419.6	308.6	451.7	278.2	393	317.1	336.5	133.6	40.3	132.4	315.5	310.7	286.2
Ifi207	1.34408	0.666633	1.2123	0.978352	0.319543	0.26442	0.834978	0.703091	0.521722	0.364859	0.423234	0.651662	0.189945	0.361221	0.828593	0.879116	0.466559	0.485755	0.779379	0.825537	0	0	540.7	129.5	348.7	1357	300.2	2045.5	43	744.2	686.1	858.6	1260.9	1021.4	646.9	1504.6	159.3	558.2	83.9	178.8	135.5	186.8	415.6	438.9	1216.7	236.7	352.3	697.7	508.9
AI837181	-0.0297472	-0.527734	0.591499	0.370246	-0.0594676	-0.175047	0.346261	-0.231349	-0.436549	-0.474064	0.998577	NA	0.533104	NA	NA	NA	0.791586	0.815974	NA	0.706938	679.2	0	310	222.8	270.9	442.5	143.8	283.7	88.8	247.5	181.7	380.9	536.3	680.9	411.8	375.9	503.7	193	265.5	385.9	225.8	302.5	222.7	313.2	527.2	421.8	280.6	242.6	185.8
AI987944	-0.110028	-0.0078917	0.114453	-0.454504	-0.086682	0.275747	0.0231673	0.118639	0.44412	-0.352412	0.998577	0.999069	0.938976	0.731652	NA	NA	0.989296	0.922599	0.824473	0.827161	32.3	5.1	573.9	614.1	820	618.7	0	436.7	387.4	517	312.4	606.4	165.4	662.1	8.9	161.7	452.2	478.3	432.6	179.9	765.2	343.4	656.9	537.6	113	618.7	537.7	545.2	359.2
AU019823	0.388951	0.689119	0.142091	-0.104373	-0.115102	-0.120758	-0.258272	-0.325143	-0.00439117	-0.144443	0.957938	0.549066	0.907225	0.940364	NA	NA	0.842815	0.729152	0.998492	0.935938	77.3	988.3	274.5	229.8	418.6	459.2	1041.3	220.7	1638.5	313.6	332.1	406.3	242.3	713.7	573.9	205.6	294.2	454.9	342.4	265.6	156.2	366.7	533.5	423.1	306.5	193.7	332.9	413.5	118
AU040320	-0.296411	-0.0562507	1.25428	0.592054	0.466358	0.165094	0.432301	0.354327	0.608735	-0.23255	0.984468	0.976023	0.0712651	0.539696	NA	NA	0.69127	0.685174	NA	0.867795	116.8	77.2	498.5	247.9	285.4	239.2	95.4	207.8	99.5	316.2	262.1	237.5	396.2	1597.2	257	688.6	292.2	445.1	375.4	283.4	279.5	236.4	321.2	289.6	392.2	388.5	110.6	396.2	489.5
AV051173	0.196249	0.437827	-0.559891	-0.766554	-0.553426	-0.512431	0.0499634	-0.429399	-0.215165	0.0470181	0.998577	0.726646	0.504782	0.368645	0.574327	0.629927	0.974279	0.603752	0.902303	0.980064	2159.8	1878.8	187.8	465.1	473.9	838.7	2068.4	839.5	2972.9	820.5	849.8	483.7	875	536.5	432.1	688.6	444.7	705.7	810	390.1	454	817.1	707.8	1151.6	881.7	1256.8	1245.5	316.5	573.2
AW549877	0.0555355	-0.67894	-0.174695	-0.911097	-0.00138909	-0.606201	-0.595581	-1.0962	-0.294756	-1.26936	0.998577	0.597346	0.890412	0.352543	0.999247	0.623008	0.60489	0.186827	0.88416	0.158194	2041.2	20.6	1610.9	1252.6	727	933.8	1699.5	1203.7	158.7	845.9	765.9	1470.4	895.7	667.8	406.1	535.4	424.4	663.9	1273.7	1684.8	698	580.7	641.6	712.7	829.8	400.3	249.9	470.1	380.4
Aaas	-0.317679	0.267118	-0.252154	0.0177124	0.349863	0.0343482	-0.0188276	0.368007	-0.0571131	-0.262639	0.977937	0.856275	0.815693	0.987935	NA	NA	0.989296	0.66925	0.97543	0.844706	334.2	591.9	401.2	305	154.9	352.4	76.6	368.9	460.1	444.1	458.2	552.4	54	240.1	238.3	505.5	343	312.3	660.7	493.6	407.6	465	230.8	441.1	63.6	545.6	374.9	652.6	464
Aacs	0.276799	-0.179463	-0.242854	-0.866036	0.0427796	-0.227858	0.150959	0.31419	-0.650526	-0.398707	0.988543	0.906689	0.816848	0.286106	NA	0.865414	0.908153	0.714423	0.577975	0.72356	440.2	478.7	413.3	738	336.2	433.5	576.9	855.8	48.4	495	697.1	168.8	432.9	576.8	261.8	295.6	111.2	260.6	424.4	833.5	391.7	416.3	385.8	544.4	455.8	670.4	394.3	980.7	552.9
Aaed1	-0.405373	-0.615466	-0.982428	-1.30237	-1.12775	-0.819	-1.31313	-0.385936	-0.558502	-1.23058	0.959513	NA	0.254308	NA	NA	NA	NA	0.690999	NA	0.162046	341.4	332	775.3	449.8	551.1	319	531.6	231.2	349.8	293.3	234.3	215.5	13.8	369.5	227.8	34.3	161.4	166	204.6	142.2	208.7	181.9	320.4	300.8	13	104.4	273.5	199.8	629.5
Aagab	0.422124	0.573078	0.675024	0.715047	0.816427	0.717766	0.954204	0.688857	0.544247	-0.330584	0.968337	0.711301	0.524399	0.546423	0.491158	0.578193	0.371127	0.492454	0.766141	0.841197	3.6	5.1	454	609.2	316.4	537.7	233	552.2	573.1	606	451.2	1030.1	724.6	111.6	525.3	567.6	873.2	607.3	493.6	1136.8	701.7	670.2	601.3	954	719.4	980.3	314.4	1157.4	428.8
Aak1	-0.50604	0.17355	0.472797	0.826014	0.482461	0.319273	0.856953	0.066604	-0.0307458	0.0143295	0.90949	0.923607	0.638181	0.379246	NA	NA	0.353278	0.950564	0.989318	0.993421	398.9	30.9	336.4	302.9	404.7	138.9	179.8	190.3	309.4	388.2	324.5	914	345.7	109.7	314.5	525.8	1077.9	532.4	411.7	439.2	277	516.5	386.6	746.4	377.9	851.2	408.7	195.2	315.2
Aamdc	-0.430841	-0.517812	-0.598443	-0.661033	-0.653926	-1.02893	-0.491837	-1.1159	-0.496288	-0.321465	0.956039	0.726294	0.554552	0.557329	NA	NA	0.694229	0.185057	0.775336	0.833726	492.3	1956	80.7	343.3	350	249.5	889.6	188	791	217.8	201.9	86.7	871.6	147.2	250.5	457.3	322.7	505.3	430.7	102.5	61	281.1	330.1	183	941.4	118.4	350.3	71.6	183.1
Aamp	-0.556276	-0.41285	-0.116744	-0.139318	-0.0710776	-0.244791	-0.335019	-0.476952	-0.431073	-0.23601	0.470219	0.449751	0.842833	0.818415	0.919969	0.690331	0.514026	0.230367	0.453279	0.700854	4323.2	4864.2	3857.5	2941	2694.6	1866.4	2923.6	2678.3	3077.8	2601.3	2625.3	3518.6	2768.7	4039.5	3070	2698.6	4387	2888	3631.2	4161.3	2487.1	3856.8	3052.3	3082.1	2725.6	2983.9	2442.9	2542.4	2932
Aar2	-0.093532	-0.468019	-0.27877	-0.575243	-0.648236	-0.278708	-0.314697	-0.150702	-0.44924	-0.253081	0.998577	0.657035	0.752547	0.48117	0.440568	0.802653	0.75406	0.851022	0.717844	0.827161	1653.1	370.6	934.4	534.7	939.3	742.2	1067.8	694.7	914.7	532.3	384.7	476.4	683.3	984.8	609.6	582.6	476.6	329.5	898.3	338.8	987.3	536	621.4	770	681.7	628.4	438.4	1055.8	893.7
Aars	0.29665	0.510086	0.536752	0.331747	0.255312	0.420549	0.731151	1.2805	0.407071	0.273359	0.991953	0.718743	0.593635	0.789116	0.850374	0.754163	0.484101	0.102284	0.82187	0.859227	240.8	576.5	975.1	819.5	814.1	954.4	217.3	1465.3	2.7	1584.2	1706.6	1027.4	538.6	1823.2	977.7	583.6	1174.9	634.4	1203.2	685	1293.6	870.6	840.1	2104.5	498.6	1530.2	1879.5	2499.7	2724.2
Aarsd1	0.328087	-0.119694	0.751052	0.174126	-0.0129525	-0.26436	0.479924	0.159625	0.341614	0.0403445	0.939553	0.93176	0.225785	0.857249	NA	0.795051	0.54545	0.828902	0.780354	0.980064	576.8	411.8	257.2	307	428.4	396.2	711.4	429.7	244.8	387.4	431.6	480.4	952	732.5	663.9	327.7	364.7	329.5	464.4	370.2	418.6	388.1	142	651	933.6	155	465	363.9	511.6
Aasdhppt	-0.869778	-0.350119	-0.209487	-0.833682	-0.777208	-0.742426	-0.43739	-0.602607	-1.08794	-0.917187	0.635359	0.801693	0.855832	0.347455	0.427224	0.48334	0.696406	0.470311	0.253805	0.309169	1194.9	1989.4	266.2	640.6	559.6	644.4	353.3	308.2	1269.9	376.3	492.9	306.9	1390.6	734.4	167	583.6	602	499.2	425.6	503	456.4	402.7	616.6	452.3	1142.7	373.4	806.1	77.4	801.2
Aatf	-0.0127152	0.236443	0.263908	-0.036436	0.136702	-0.185815	-0.114644	0.275349	-0.068063	-0.122076	0.998577	0.902757	0.842289	0.980259	NA	NA	0.949021	0.802379	0.975718	0.953463	542.6	0	261.7	524.3	468	523.5	0	530.1	91.5	649.3	690.2	260.2	252.6	967.9	229.4	288.1	504.4	393.4	565.4	310.6	222.1	394	224.4	385	266.2	272.2	517.3	192.9	790.7
Aatk	-0.525808	-1.13094	-0.670969	0.198899	0.0736111	-0.302399	-1.02832	-0.0324979	-0.392967	-0.264934	0.918795	0.284002	0.505475	0.889362	0.966971	0.854868	0.285583	0.977147	0.843564	0.871513	1376.4	1760.4	876.3	3679	546.4	904.3	742.6	1245.8	0	549.2	779.2	1084.1	589.1	754.1	1918.8	1427.5	3148.4	1458.1	2793.9	1430.7	1269.2	1766.5	715.1	802.5	696	34.4	670.9	1272.9	3122.2
Abca1	0.607732	0.965036	2.15795	2.13465	2.10043	1.71759	1.76566	1.76346	1.65327	0.906455	0.897259	0.405185	0.00417972	0.00747747	0.01103	0.061752	0.025659	0.0274467	0.0926363	0.410505	0	54	1608.6	609.9	509.5	1265.7	283	1075.3	150.7	2125.8	2105.8	4708.1	7017.6	6102.8	5947.8	5915.5	5529.3	6431.2	4712.4	5626.4	1887.9	3362.7	5764.8	4269.7	6156.3	1203	1295.7	8430.1	1874.5
Abca3	-0.423887	-0.247057	0.165179	0.143843	0.21795	-0.399272	-0.314765	0.394995	0.126855	0.076658	0.965923	0.898858	0.906377	0.929744	0.886442	0.792365	0.834208	0.714798	0.958098	0.974023	0	0	1319.8	954.6	647.9	361.4	64.1	560.4	371.3	517	381.2	578.4	546.6	1047.6	245.6	916.7	953.9	673.7	938.9	704.9	340.5	287	394.7	225.6	599.9	329.3	210	1624.1	1029.3
Abca8a	-0.679385	-1.44419	-0.926602	-0.554045	0.021147	-0.584243	-1.12225	-0.990256	-0.917969	-1.96649	0.820992	0.0782791	0.260529	0.603255	0.988603	0.607511	0.161751	0.203451	0.405478	0.00428344	3850.7	11550.5	2540	6586.6	2710.4	2387.3	3907	3043.8	1886	1356.2	1128.7	2237.7	3504.8	1604.7	2853.5	3059.5	4614.1	5101	4535.1	8384.2	881.1	4105.9	5241	2357.1	3429.4	269	437.4	3883.5	2580.7
Abca8b	-1.39529	-1.31802	-1.65665	-0.933477	-0.452375	-0.765863	-1.6091	-0.97802	-1.2633	-1.45736	0.375246	0.208414	0.045713	0.383073	0.734167	0.547823	0.0578241	0.291877	0.26861	0.120577	2395.2	2084.7	444.9	979.6	141.1	225.1	375.2	168.1	573.1	154.3	136.5	282.2	160.8	60	236.7	258.1	965.4	550.8	906.5	1165	279.5	815.1	709.4	400.7	142.8	2.2	194.6	249.5	934.2
Abca9	0.170979	-0.285765	0.956014	0.808019	1.3123	0.764316	0.612807	0.66886	0.362566	-0.152323	0.998577	0.858467	0.252606	0.394863	0.12649	0.487557	0.566822	0.435439	0.842625	0.932366	875.1	1032	768.5	692.1	396.2	932.6	373.7	1220.1	465.4	594.2	503.3	2215	1084	2174.9	997.9	1281.8	2469.8	1904.4	1459.8	4295.1	1095.9	1772.3	1685.1	2143.8	1118	667.2	1021.2	2448.9	680.6
Abcb7	-0.0903275	0.479311	-0.360968	0.421368	0.171875	0.194709	0.111821	0.104467	0.196791	0.462562	0.998577	0.770026	0.777856	0.752854	NA	NA	0.952148	0.933926	NA	0.752051	571.4	0	378.6	310.5	84.4	315.1	0	361.9	984.7	278	197.8	335.6	59.7	45	477.5	423	455.6	367.6	125.8	487.3	296.5	289.9	424.5	639.8	55.8	207.7	292.9	151.3	449.9
Abcb8	-0.0842523	-0.201568	0.499574	-0.365656	0.223683	0.413478	0.143345	-0.0771184	0.255167	0.26579	0.998577	NA	0.669334	NA	NA	NA	0.933243	0.949489	NA	0.875764	258.7	0	344.6	614.1	112.7	474.6	1.6	218.3	18.8	275.5	292.1	122.1	342.2	997.9	142.7	16.1	301	209	585.1	248.9	360	545.7	413.2	278.4	310.3	352.9	133.2	294.6	273.8
Abcc1	0.450468	0.324546	0.602745	0.161247	0.288529	0.378109	0.629249	0.858229	0.222017	-0.214052	0.959334	0.858793	0.58261	0.918893	NA	NA	0.616929	0.371273	NA	0.909037	0	141.6	199.1	328.6	435	292	214.2	639.8	13.5	407.7	539.7	525.1	876.2	0	205.9	46	506.4	284	354.5	276.1	454	366.7	217.1	436.6	846.6	166.8	825.6	921.8	181.4
Abcc5	-0.019082	-0.475193	0.574212	0.718479	0.817964	-0.25383	-0.348313	-1.13688	-0.0530015	-0.581991	0.998577	0.743343	0.561243	0.49227	0.447995	0.872707	0.794674	0.159823	0.980776	0.629942	483.4	118.4	1057.3	542.4	425.2	405.2	523.8	632.8	274.4	369.6	311.8	563.7	815.3	1465	1336.8	1731.6	206.1	1319.2	851.9	1433.8	206.2	461.1	550.4	244.7	784.3	71	6.1	227.6	203.4
Abcc9	0.17343	-0.658299	-0.0442792	-0.91462	-0.510557	-0.264006	-0.470649	-0.052912	0.261485	-0.84791	0.998577	0.651662	0.977988	0.39413	NA	0.877839	0.734758	0.965309	0.903862	0.470926	9	2.6	677.2	760.3	1453.4	1353.2	200.1	740.2	121.1	401.8	244.7	703.9	283.6	776.6	306.4	3.2	199.3	344.2	343	266.7	567.5	519.4	247.8	288.5	287	433.7	381	955.3	409.4
Abcd1	0.527245	-0.00635034	0.527061	0.752589	0.36063	0.334992	0.643147	1.18871	0.276459	0.720844	0.91716	0.999069	0.628857	0.489911	NA	0.832862	0.582987	0.158066	0.895457	0.547845	406.1	15.4	523.4	360	92.9	643.1	347.1	427.3	0	350.1	397.4	658.5	547.8	211	1443.8	110.3	266.4	269.2	305.6	596.1	523.5	181.9	431	529.8	507.7	576.8	378	1520.1	993.2
Abcd3	-1.24921	-1.1294	-0.927612	-0.437639	-0.711516	-0.397769	-0.910229	-0.566283	-0.661094	-0.228516	0.335017	0.215877	0.258448	0.697391	0.486271	0.754916	0.298236	0.514666	0.62343	0.877582	2463.5	1523.6	883.9	1112.6	1046.7	539	137.6	660.8	13.5	683.2	809.3	960.7	669.5	218.5	595.8	1834.4	547.8	720.5	1030.4	535.5	1005.6	980.5	1106.5	823.8	593.4	463.8	443.5	1443.9	744.9
Abcd4	-0.179789	-0.370681	0.407209	1.06319	0.266875	0.00908228	-0.0195232	-0.161757	0.186422	0.829868	0.998577	NA	0.714627	NA	NA	NA	NA	0.878974	NA	0.431826	0	108.1	467.6	366.2	97.6	146.6	137.6	213.7	56.5	187.3	153.9	433	99.9	404.2	1060.3	477.6	272.5	253.3	280.2	276.1	216	136.2	261.5	399.6	133.7	61.3	113.7	202.1	191.9
Abce1	0.321883	0.395313	-0.452168	-0.263193	0.328882	0.373377	0.110421	0.696856	0.198527	0.625481	0.932932	0.678784	0.494086	0.757094	0.690372	0.670485	0.918566	0.226304	0.887197	0.375096	1194.9	640.8	1359	1166.9	2218.7	1436.8	1721.3	1910.1	1337.1	1850.3	2183.3	1377.7	703.9	636.8	651.8	1710.2	807.4	1213.5	1916	1966.1	2067.3	1501.9	1711.8	1300.9	719.4	2257.6	2287.2	2631.4	1915
Abcf1	-0.16392	0.56755	0.51823	0.668712	0.468246	0.408013	0.110818	0.470868	0.514182	0.18855	0.998577	0.549066	0.481552	0.378722	0.597565	0.680488	0.926195	0.508773	0.649794	0.876664	688.2	105.5	745.9	914.2	876.7	791.1	170.4	746.1	766.8	1002.7	1386.7	833.9	1272.4	925.7	1127.6	1138.3	1170.1	920.9	822	1165	646.8	1099.2	1018.5	477	1270	407.8	786.6	985.3	1142
Abcf2	0.226161	0.52288	0.0409949	0.189876	0.393494	0.377854	0.183054	0.700822	0.351531	0.600574	0.998577	0.73467	0.978782	0.895622	0.776485	0.80596	0.911261	0.470881	0.867006	0.648431	14.4	0	1463.8	948.3	1156.8	1454.8	48.5	1160.5	94.2	1997.8	1734.9	604.4	506.4	982.9	1206.3	630.7	706.4	856.9	1403.9	1017.6	1481.5	1010.7	724.7	1067.4	502.5	951.2	1032.5	1823.9	1853.4
Abcf3	-0.729744	-0.413321	0.529747	-0.74752	-0.289953	-0.261556	-0.533019	-0.172339	-0.379508	-0.516999	0.787718	0.775248	0.574433	0.438585	0.820743	0.859536	0.629361	0.8624	0.82913	0.661002	573.2	550.8	1120.7	991.5	901.7	536.4	178.2	539.4	43	840.8	833	833.9	266.4	3122.2	648.5	73.9	508.5	789.3	597.1	556.4	627.3	912.4	457.6	738.5	281.8	507.9	343.1	1103.1	731.7
Abcg1	1.14927	0.696537	1.51723	1.49439	1.54812	1.78421	1.79483	1.15502	1.41653	1.23621	0.470219	0.569987	0.0432984	0.0679884	0.0689048	0.0303399	0.0127762	0.148286	0.135009	0.158851	495.9	5.1	1141	773.5	965.7	1052.2	1147.6	3629.9	96.9	1963	1520.3	3612.7	2790.5	2087.7	3044.8	2566.9	2686.7	2461.4	2550.6	3746.1	2751.9	3376.3	4934.4	6713.1	2900.9	1564.6	1924.6	2526.3	1413.2
Abcg2	-0.823183	-1.80267	-2.57941	-1.54187	-1.85411	-1.31297	-2.02088	-1.27754	-0.979582	-1.34662	0.572427	0.0028489	8.36729e-07	0.0132769	0.00186403	0.0628915	0.000239587	0.038593	0.243118	0.0373248	5859.5	4769	7721.7	6500.2	5784.7	2388.6	5969.2	1638	982	1800.3	1527.8	651.8	902.6	611.5	1161.7	1882.6	2364.7	1052.4	2568.4	500.9	3475.6	1269.4	1843.3	981	836.2	1744.3	1571.2	1189.8	4029.1
Abhd10	0.192009	-0.160485	0.161451	-0.884244	0.223248	0.463406	0.415492	-0.153285	-0.163295	0.559438	0.992149	0.896486	0.851418	0.136642	NA	NA	0.58989	0.826357	0.904286	0.4364	424.1	326.9	449.5	320.3	347.4	263.7	783.3	255.7	172.2	423.8	381.8	486.4	536.3	249.5	178.3	175.6	194.6	600	408.5	328.4	577.2	538.9	501.2	490.5	489.5	576.8	175.1	307.3	506.3
Abhd11	0.759934	1.21797	0.0189418	-0.0651651	0.382615	0.178307	0.329686	-0.907155	-0.0032405	0.128527	0.499209	0.0247615	0.98347	0.9455	NA	0.866457	0.689762	0.0893468	0.998492	0.912801	499.5	334.6	343.9	262.5	390.2	501.6	1017.8	469.3	1608.9	563.7	690.2	196.8	483.5	426.7	353.4	428.4	252.9	450	478.4	548	284.3	580.7	389.8	344.6	524.6	546.6	268.4	138.6	118
Abhd12	0.223887	0.427766	0.857035	0.526142	0.497901	0.421828	0.797622	0.235765	-0.106556	0.080174	0.980136	0.595589	0.0877348	0.406696	0.464071	0.57464	0.131207	0.709865	0.938461	0.946741	2801.3	1132.4	1293.4	1492.1	716.5	1359.6	1455.6	2430.8	2155	1964.7	2030	3150.3	2808.9	2627	3110.5	1423.2	2104.3	2192.1	1773	2529.8	2134.4	1786.9	2199.2	3620.9	2764.6	1814.2	1772	1823.9	1697.6
Abhd13	0.0132678	-0.289529	0.258237	0.864344	-0.00199883	0.172813	-0.483555	0.0678498	-0.154132	0.311801	0.998577	0.849618	0.82342	0.339556	NA	NA	0.663923	0.949226	0.940599	0.824541	787	77.2	211.9	140.6	420.5	174.9	530	282.5	137.2	187.3	406.1	457	116	676.2	856.1	416.6	927.4	257	209	507.2	511.3	102.1	538.3	361.4	101.3	139.9	644.3	213.7	183.1
Abhd14a	-0.687433	-0.872103	-1.12284	-1.049	-0.96417	-0.724947	-1.10794	-1.04297	-1.47154	-0.820175	0.658124	0.236591	0.0495279	0.0964031	0.15934	0.362895	0.0570818	0.073259	0.0149232	0.240602	1782.5	1719.2	380.1	505.5	450.2	456.6	728.6	539.4	538.1	462.8	481.3	415.6	275.6	512.1	478.3	309.5	491.5	370.1	476.4	526	463.7	659.5	548.8	316.5	307.7	594	628.9	259.9	397.1
Abhd16a	-0.485933	-0.669261	-0.887826	-0.8276	-1.24445	-0.817779	-0.976605	-0.628064	-1.12709	-0.921137	0.897259	0.506288	0.21976	0.305259	0.0937972	0.363911	0.182494	0.401269	0.176002	0.247635	2963	2632.8	2194.6	1804.7	1921.4	1721	1366.4	1695.3	1657.3	1284.1	1132.7	1386.4	112.5	1857	1046.6	1361.1	1133.5	940.5	703.9	794.8	1176.4	1385.2	1010.4	1506.3	126	1468.8	1050.9	1445.1	1726.6
Abhd17a	0.336649	-0.054134	0.144421	0.230584	-0.294496	-0.208022	0.375986	0.0451339	0.0789226	-0.00909944	0.961853	0.97569	0.890763	0.835574	NA	NA	0.723542	0.961173	NA	0.99594	445.6	108.1	306.2	399.7	288	207.1	811.4	224.2	411.6	194.9	278.8	292.9	559.2	199.8	455.6	384.4	293.5	277.9	158.8	277.1	334.4	235.4	201	278.4	660.9	347.6	492.7	165.2	305.5
Abhd17b	-0.0443964	-0.091798	0.702505	0.549564	0.0295405	0.244259	-0.107874	-0.356502	0.422092	-0.508581	0.998577	NA	0.467945	NA	NA	NA	NA	0.728224	NA	0.700169	237.2	10.3	390.6	376	189.2	122.2	505	52.5	209.9	287.3	147.5	227.5	476.6	800	447.5	208.8	629.1	234.8	163.9	339.9	480.8	153.7	298.6	136.9	366.2	130.2	84	195.2	195.5
Abhd4	-0.506634	-0.770141	-0.324644	0.0839636	0.297293	0.267696	-0.267901	0.413907	0.196947	0.499863	0.899722	0.453213	0.747542	0.946024	0.803708	0.846978	0.831606	0.630267	0.912108	0.649776	3820.1	38.6	3359	3909.5	2618.2	2115.9	989.7	2036.2	686.1	1799.4	1504.1	2483.2	1256.3	2366.3	2851.9	2831.4	3235.8	3890	3790	3153.1	3733.1	3587.4	3225.8	3665.8	1096	1677.6	2313.8	4094.9	5628
Abhd5	0.00293903	0.124078	0.194038	-0.287256	0.0920175	-0.0757834	-0.127272	-0.217003	-0.527887	-0.553901	0.998865	0.932356	0.835785	0.759797	0.93363	0.953925	0.914787	0.778193	0.630212	0.514697	1441.1	715.5	892.9	963.6	838.4	734.5	1379	824.3	1727.3	708.6	818	626.5	974.9	1840.1	451.5	843.9	1012.2	592.6	945.9	1624.1	950.7	862.8	938.6	652.1	1058.3	926.5	618.7	1322.6	506.3
Abhd6	-0.390982	-0.414645	-0.877477	-0.557293	-0.560156	-0.981813	-0.671202	-1.24379	-0.558305	-0.574503	0.965923	0.785459	0.325741	0.621622	NA	NA	0.538144	0.116375	NA	0.636064	835.5	440.1	426.8	749.9	418.6	128.6	733.3	393.5	710.3	216.1	302	293.6	460.5	0	393.2	372.7	292.2	426.6	297.9	330.5	338	156.6	178.4	335.6	453.2	150.6	170	119	212.2
Abhd8	-0.995575	-1.42434	-0.601867	-0.795998	-0.715735	-0.511039	-0.840281	-0.0142076	-0.561416	-0.177481	0.210821	0.00507556	0.315049	0.180893	NA	0.506268	0.133135	0.98451	0.509137	0.865025	930.8	656.3	521.9	633.6	531.3	297.1	292.4	323.4	180.3	223.8	240.7	507	392.7	348	176.7	347	545.7	292.6	386.2	461.2	524.8	360.9	456	422	388.3	222.7	521.3	941.4	523
Abi1	-0.118869	-0.450115	0.424214	-0.643456	-0.276941	-0.00401031	-0.0810798	-0.167212	-0.108298	-0.549115	0.998577	0.630969	0.542399	0.347923	0.754109	0.996127	0.945515	0.818552	0.944376	0.477389	1495	1976.6	1776.8	1128.6	1999.9	1376.3	1590	1636.9	465.4	1451.1	1596.1	2866.8	1351.6	2904.6	1299.5	500.1	1206.7	1391.7	1078	1581.3	1720.7	1607.9	1721.5	2105.6	1194.6	1445.1	748.7	2856.6	822.4
Abi2	-0.0706164	-0.672473	-0.220545	-0.329116	-0.255633	-0.0192131	-0.428411	-0.160775	-0.373088	-0.491932	0.998577	0.574113	0.854518	0.784552	0.842536	0.988949	0.723941	0.874011	0.835995	0.686282	1290.1	388.6	463.8	357.2	636.7	725.5	684.8	400.5	121.1	423	446	677.8	695.9	190.4	569.9	251.7	583	413.1	580	517.7	569.9	661.5	672.3	425.4	566.2	280.9	380	399.7	878.7
Abi3	-0.315745	-0.319734	-0.572175	-0.742515	-0.381531	-0.291731	-0.483758	-0.317202	-0.198726	-0.103845	0.980796	NA	0.514645	NA	NA	NA	0.65017	0.726786	NA	0.952501	131.2	398.9	729.3	266.7	396.8	419.3	200.1	269.7	113	365.3	404.4	346.9	79.2	272	301.6	114.6	177.6	146.3	506.9	182	313.6	353.1	242.9	492.7	93.5	173.2	327.8	107.4	452.6
Abi3bp	0.0909026	-0.446959	-0.462998	-0.305563	-0.0739405	-0.540071	-0.679397	-1.995	-0.613362	-1.88131	0.998577	0.772641	0.674422	0.813783	0.966903	0.680443	0.544794	0.00754498	0.696525	0.0154285	1495	3397.2	2574.7	2311.6	2958.3	2678	4394.8	2032.7	3244.7	1286.7	696.5	1333.7	2165.8	1636.6	2103.7	2383.8	1578.9	2994.9	1443.3	3269.2	319.7	1683.8	2723.8	682.4	2043.9	1335.4	391.3	259.9	102.1
Abl1	-0.120614	0.169622	0.636505	0.186553	0.467464	0.514303	0.476955	0.665655	-0.0636053	0.104368	0.998577	0.93514	0.544752	0.898284	NA	NA	0.724695	0.500389	0.976622	0.958673	0	0	511.3	569.5	485.8	378.2	20.3	347.9	274.4	406.8	415.4	1004.1	334.2	588.1	419.9	272	429.1	577.8	458	545.9	394.2	819	458.4	516.3	406.4	676.8	473.2	1145.9	373.3
Abl2	-0.561823	0.122252	-0.0583391	0.332296	0.269841	-0.0983254	0.161145	-0.148622	0.00137874	-0.622433	0.91377	0.952701	0.971447	0.807474	NA	NA	0.924209	0.898456	NA	0.638066	14.4	826.1	463.8	182.4	276.2	156.9	0	325.7	422.4	335.6	492.3	371.6	476.6	144.4	598.3	643.6	372.9	727.8	263.6	507.2	277	200.4	464.1	463.6	481.8	366.9	161.8	645.7	73.1
Ablim1	-0.612996	-1.34412	-1.14567	-0.916908	-1.09964	-0.798303	-1.45002	-0.554541	-0.444758	-0.837395	0.88028	0.141918	0.16287	0.336854	0.256993	0.483717	0.0618263	0.5522	0.798354	0.417853	465.4	401.5	5208.2	3775.8	3630	2701.2	344	1812	287.9	1220.5	728.9	1240.9	449	1093.6	1198.2	600.8	1751.8	754.9	1092	1078.2	1596.2	1568	853.9	140.3	466.2	1381.7	463	1211.7	3477.9
Abr	0.128827	-0.270114	-0.0665542	0.359163	0.273126	0.106939	-0.186662	0.0776008	0.0263261	-0.364	0.998577	0.887849	0.9671	0.789116	NA	NA	0.909866	0.949255	0.993682	0.819309	470.8	0	413.3	629.4	590.6	654.7	200.1	627	2.7	557.7	320.5	292.9	552.4	313.3	556.1	617.9	779	662.7	656.2	445.5	340.5	611.8	489.9	239.1	564.9	185.1	284.7	533.7	572.3
Abracl	0.754652	1.54678	0.582622	0.142058	-0.0518161	-0.00298823	0.718652	0.317259	0.282444	0.641144	0.801984	0.0766089	0.558181	0.924536	0.975184	0.997882	0.504304	0.756175	0.888697	0.588522	294.7	1160.7	104.8	227.7	278.2	753.8	1228.9	600.1	4732.5	390.7	538.6	164.8	1496.3	500.8	447.5	607.2	289.5	564.3	327.8	187.2	135.5	467.9	537.5	363.7	1416.7	709.1	1266	145.5	217.5
Abt1	-0.0018614	-0.059935	-0.646729	-1.02768	-0.0372216	-0.537057	-0.359548	-0.138735	0.138778	-0.19847	0.999304	NA	0.322264	NA	NA	NA	0.684881	0.85406	NA	0.860732	305.5	440.1	282.1	282	473.9	320.3	340.8	420.3	365.9	380.6	285.8	196.1	110.2	331.1	131.3	91	242	288.9	331.6	429.8	259.9	180	258.3	303.1	120.8	383.1	406.6	121.3	438.5
Acaa1a	-0.616354	-1.39517	-0.341866	-0.443961	-0.3297	-0.793882	-0.338328	-0.800543	-0.379194	-0.389399	0.577378	0.00210641	0.573079	0.488196	0.64511	0.179583	0.635472	0.0954907	0.680808	0.586702	2413.2	3036.9	1356	917	932	865.7	1289.8	1120.8	468.1	645	673.4	1278.3	1686.9	1084.2	1549.2	659.7	1532.2	1094.2	1336	1656.6	971.4	1057.3	827.2	1189.8	1732.2	1138.5	1060.1	708.1	1072.4
Acaa2	-0.941589	-1.26661	-0.559982	-1.06246	-0.654135	-0.602814	-0.152547	-0.646772	-1.11046	-0.476464	0.0352421	0.000144449	0.149142	0.00219944	0.119578	0.191976	0.816563	0.0802107	0.00153567	0.30279	4179.5	2607.1	2843.9	2483.5	2199.6	1607.8	1221	1512	914.7	1196.8	1297	1467.1	2408.1	1877.6	1545.9	1049.5	1374.2	1274.9	2114.2	1974.5	1867.1	1690.6	2014.4	3152.9	2420.4	2189.8	2253.4	1700.3	1441.3
Acaca	-0.35989	0.293124	0.489555	0.936312	0.738597	0.163275	0.200027	0.145038	0.462934	-0.410634	0.980136	0.866519	0.652907	0.340264	NA	NA	0.894036	0.894443	0.792245	0.769257	106	2.6	809.2	366.2	79.1	126.1	34.4	357.3	524.6	285.6	278.8	417	289.4	634	271.6	770	1077.3	400.8	771.2	562.6	340.5	298.6	305.1	227.8	375.3	379.8	402.5	180.2	342.5
Acad8	-0.939927	-1.08648	-1.17897	-0.282124	-0.270103	-0.686236	-0.638436	-0.58845	-1.03535	-0.795666	0.538739	0.19865	0.0915872	0.798355	0.820216	0.498302	0.494363	0.459994	0.260432	0.376184	1475.2	862.2	1564.1	518	719.8	595.5	287.7	509	328.2	518.7	366.8	513.7	579.9	20.6	1060.3	602.9	867.1	569.2	362.1	1627.3	722.4	629.4	406	500.6	480.5	854.4	961.8	504.8	454.3
Acad9	0.235885	-0.0365668	-0.286639	0.0792124	0.264909	0.240633	0.519697	0.565282	0.438517	0.255498	0.998577	0.989449	0.824405	0.957004	0.852835	0.884475	0.683421	0.569574	0.818313	0.877049	312.7	236.8	387.6	519.4	543.1	860.5	165.7	496.2	5.4	514.5	577.9	366.9	381.3	53.5	636.4	143.5	486.1	528.7	785.2	260.4	544.3	614.8	372.1	1436.7	296.1	365.9	577.7	911.4	717.6
Acadl	-0.731848	0.737915	0.59619	0.119159	-0.128533	0.187554	0.305969	-0.0396375	-0.369743	-0.113397	0.538739	0.289036	0.332597	0.899616	0.896748	0.860369	0.725814	0.95899	0.73889	0.927895	1272.2	1855.6	1079.9	1426.6	876	955.7	156.3	1049.6	3484.1	1924	1607.1	1922.1	2045.2	2295.9	2216.3	1128.7	939	1107.7	1346.1	1059.4	1288.7	1635.1	1600.4	1614	1981.5	1377.4	1406.3	768.2	1598.1
Acadm	-0.622074	-0.779812	-0.718371	-0.696545	-0.543536	-0.669951	-0.715071	-0.78455	-0.766997	-0.755903	0.483797	0.113093	0.0975017	0.141076	0.328212	0.216147	0.108423	0.0641163	0.143876	0.104844	2052	1127.3	2539.2	1760.1	2034.1	1445.8	1011.5	1173.4	1092.3	1121.4	1010.6	1818.7	941.6	614.3	1189.2	1581.7	663.7	1215.9	1201.9	1434.8	1370.5	1025.2	1107.3	1218.9	992.1	1174	796.9	1355	1061
Acads	-0.341393	-0.357978	-0.660299	-0.700527	-0.449938	-0.396651	-0.468047	-0.310495	-0.546338	-0.295023	0.971967	0.797167	0.443275	0.461475	NA	0.748283	0.670076	0.73672	0.703013	0.828049	2096.9	118.4	365	243.7	237.3	173.6	748.9	464.7	925.5	207.7	237.8	447.7	279	296.4	268.3	224.9	490.8	303.7	503.1	444.5	530.9	472.7	313.1	582.5	268.8	378.8	371.8	497.9	558.2
Acadsb	-0.363855	-0.369385	-0.314489	-0.757391	-0.217662	-0.163224	-0.522357	0.283943	-0.262089	-0.615745	0.956039	0.779928	0.747189	0.370961	0.852835	0.908949	0.590861	0.744785	0.878227	0.526298	2393.4	115.8	1576.9	1270	965.7	1314.6	519.1	973.7	1103.1	1001	690.7	974.7	524.8	1435	466.1	544	953.2	1006.9	1099.6	1093.9	1282.6	876.4	1200.9	1396.3	523.3	513.3	562.3	3012.6	1411.4
Acadvl	-0.141307	-0.16463	0.193356	0.297325	-0.0944422	0.0482419	0.0565996	0.283575	0.0183404	0.0557746	0.998577	0.898858	0.826404	0.733515	0.929121	0.968765	0.964639	0.686671	0.992905	0.971057	713.4	712.9	2635	1998.9	2869.3	2195.7	727	1847	1399	1632.5	1647	1086.8	1863.8	3309.8	1702.4	2753.2	2353.8	1290.9	2160.5	1502.8	1621.8	1753.8	2188.7	1711.7	1789.4	2101.5	1398.1	3346.4	1989.9
Acap2	0.213283	0.213537	0.7035	0.276021	0.852742	0.54746	0.505229	0.624344	0.385313	0.498674	0.992149	0.867386	0.2856	0.766758	0.239659	0.526937	0.536944	0.33495	0.753103	0.564267	321.6	607.4	733.8	1039.5	970.9	1483.1	304.9	783.4	540.8	1076.4	951.6	1138.2	1796	921	1308.4	788.2	612.9	1588.4	1226.7	1541.5	1010.5	988.3	1391.4	908	1637.4	729.6	655.5	1457.8	1498.6
Acap3	-0.0588949	-0.0436321	0.467528	-0.203147	0.258054	0.288299	0.629843	0.763831	0.0437417	-0.116728	0.998577	0.988116	0.695644	0.891632	NA	NA	0.616642	0.434984	0.986633	0.955947	0	0	736.8	467.9	241.2	288.1	142.3	318.7	0	444.1	321.1	419.6	659.2	487.7	472.6	69.6	51.5	375	554.6	257.3	360	580.7	296.2	504	659.6	757.5	496.8	1452	311.7
Acat1	-0.0698566	-0.0785161	0.0932749	0.00889154	-0.0999188	0.195797	0.0631029	0.212574	-0.00977272	-0.119864	0.998577	0.942957	0.902791	0.991686	0.911278	0.830824	0.950226	0.723468	0.995584	0.906918	1942.4	1387.2	3799.4	2648.6	3240.4	3878.1	1291.4	2233.5	1522.8	2924.2	2901.2	2531.2	2237	3624.9	2369.6	2847.5	2649.4	1919.2	2488.3	2826.8	3557.3	3221.7	2302.5	2472.7	2191.9	3535.9	2999	2872.8	3326.5
Acat2	-0.607829	-0.963416	-0.601744	-1.18257	-1.26195	-0.747553	-0.868511	-0.271972	-0.93179	-0.165563	0.833782	0.267664	0.460244	0.107517	NA	0.440547	0.273552	0.756739	0.330092	0.911716	1969.3	321.7	433.6	586.2	551.1	415.5	672.3	336.2	339	392.4	301.4	439.7	178	814.1	64	208.8	571.5	223.8	318.3	242.6	490.6	317.1	448.7	353.6	192.2	580	516.2	412.4	990.5
Acat3	0.699116	0.899346	0.451238	0.167005	0.123074	0.242174	0.579359	0.497392	0.284969	0.483878	0.415328	0.0654795	0.388893	0.818415	0.875314	0.753426	0.264229	0.307291	0.7655	0.414456	641.5	738.6	770	543.1	735.6	788.5	1802.6	869.8	1571.2	1187.5	1273.9	736.5	1159.8	972.6	770.1	349.1	1189.1	693.4	678.5	862.8	939.7	794.7	712.6	932.7	1250.5	978.1	1377.6	832.8	759.9
Acbd3	0.140227	-0.464996	1.03888	-0.0545967	0.110031	-0.0322254	0.385594	-0.35387	0.10422	-0.279414	0.998577	0.70302	0.138833	0.964374	0.929853	0.982731	0.723135	0.672829	0.95691	0.827161	375.5	236.8	622.9	521.5	649.3	573.7	686.4	371.3	24.2	439.9	474.4	1186.9	1356.2	1036.4	295.9	321.3	753.2	533.6	352.6	702.8	440.5	507.8	450.3	537.6	1202.4	288.4	322.6	332.7	390.1
Acbd4	-0.467683	-0.549068	-1.53344	-0.709866	-0.459972	-0.633064	-1.75713	-0.453412	-0.531183	-1.31544	0.900936	0.620765	0.0128232	0.400215	NA	NA	0.00353711	0.572374	NA	0.0568104	738.5	18	1018.1	408.7	705.3	376.9	533.1	309.4	664.5	228	248.8	210.8	136.7	121	344.5	291.3	349.8	329.5	518.4	379.6	313.6	352.1	389	105.5	127.3	147.4	382	436.6	416.5
Acbd5	0.250068	-0.0648858	0.582229	-0.141109	0.269827	0.174638	0.449542	0.4699	0.424258	0.141021	0.998577	0.977274	0.59722	0.929744	0.85418	0.923791	0.745981	0.655022	0.834837	0.945735	3.6	2.6	881.6	1108.4	649.3	1053.5	312.7	725	0	761.1	593.5	1028.8	1116.2	1023.2	203.5	630.7	378.3	895	520.9	730	524.8	679	689.2	1158.3	903.8	632.7	510.1	1475.1	778.3
Acbd6	0.713178	0.699306	0.245135	0.130508	0.485157	0.514453	0.672307	0.555363	0.760199	0.357574	0.851444	NA	0.852904	NA	NA	NA	NA	0.575947	NA	NA	0	0	283.6	202.6	218.2	155.6	423.7	317.6	336.3	299.2	248.2	145.4	345.7	29.1	187.3	56.8	206.8	221.3	174.7	296	280.7	209.1	226	232.3	385.7	238.9	282.7	184.8	282.6
Acd	0.259013	0.457362	-0.0840762	-0.348339	0.116903	0.103298	0.324558	0.0235447	0.367067	-0.0905573	0.980796	0.645916	0.932437	0.693462	NA	0.929131	0.732491	0.976375	0.76782	0.949755	442	180.2	640.3	401	393.5	428.3	650.4	443.7	764.1	544.2	485.9	400.3	535.1	212.9	509.9	82.5	328.8	281.5	590.2	482.1	507.7	500	332.5	446.7	514.2	645.6	262.2	440.1	552.1
Ace	0.0209867	-0.673077	-0.42048	-0.0583924	0.165521	0.0700378	-0.771663	-0.531649	0.272087	-0.780428	0.998577	0.589154	0.697535	0.967477	0.911054	0.966267	0.447438	0.570095	0.891281	0.463918	44.9	23.2	1573.2	1169	1300.5	1574.4	276.7	751.9	129.1	624.7	502.7	451.7	552.4	648.1	642	657.5	1103	734	1059.6	1214.2	1217.9	1037.9	479.4	251.4	551.9	326	389.2	554.5	523.9
Acer3	-0.488273	-0.421653	-1.38743	-1.08521	-1.10301	-0.904448	-1.55122	-0.923415	-0.598138	-0.688473	0.897259	0.728369	0.0274571	0.13738	0.153474	0.301353	0.0118546	0.182565	0.61965	0.439207	3539.8	4043.2	3083.7	1274.8	1320.9	762.8	3234.8	1520.1	3831.2	981.5	1041.9	1581.8	615.5	286.1	1109.8	956.3	1193.9	1036.4	1155.5	1016.5	1780.5	900.7	1147.6	1094.4	614.2	431.5	1546.6	1211.7	1006.4
Acin1	-0.127563	0.178825	0.623047	0.728679	0.288128	0.0858862	0.494212	-0.542364	0.383623	0.0667908	0.998577	0.900533	0.394541	0.340898	NA	NA	0.579767	0.448784	0.775413	0.966574	208.4	226.5	363.5	344.6	464.7	348.6	132.9	374.8	177.6	437.4	492.9	280.2	718.9	620.9	741.8	640.4	387.1	387.3	437.7	395.3	179.4	350.2	497.1	343.5	858.3	251.8	249.9	104	243
Ackr1	-0.367356	-0.459163	-1.43152	-0.529202	-0.24686	-0.252425	-1.68902	-0.940189	0.490126	-0.268483	0.980796	0.777264	0.0877348	0.668558	0.865151	0.879116	0.0359928	0.298648	0.787819	0.871523	526.5	635.7	5368.8	1448.2	1740.2	1097.2	2671.9	433.2	1512	1205.3	1055.2	366.9	320.4	307.6	428.8	1371.8	1667.7	491.8	3553.7	783.3	2278.4	1329.7	1191.2	172.9	327.2	125.9	161.8	203.3	1692.3
Ackr3	-0.0876297	-0.732375	-0.620851	-1.71094	-1.16072	-1.15565	-0.624275	-2.09573	-2.01174	-2.87436	0.998577	0.410065	0.405523	0.00431468	0.102264	0.123809	0.453168	0.000142205	0.000566262	2.93797e-08	3845.3	5906.5	2304.7	2495.4	3274.7	5124.5	3961.8	1551.6	3476	1405.3	1316.1	2611.9	1025.5	3165.3	1312.5	441.2	913.9	1081.9	1209.5	2005.9	833.5	1593.3	1888.5	1033.7	937.5	4812.1	865.5	659.6	375.1
Acly	0.076678	-0.280179	-0.109162	-0.316396	-0.373187	0.0441904	0.271641	0.549978	0.109778	0.0706211	0.998577	0.847131	0.926011	0.778888	0.733596	0.978941	0.829437	0.505887	0.955906	0.970745	2361.1	782.4	1822	2879.7	2229.9	3551.4	417.4	2518.4	320.2	2024.9	2305.9	3056.9	1753.5	651.8	1549.2	661.8	2288.1	933.1	1707	1624.1	2794.6	2009.6	1492.3	2457	1568.6	3728.5	2174.5	4910.4	2888
Aco1	-0.366352	0.0476867	0.500493	0.103945	0.259488	0.345511	0.438827	1.06704	0.260092	0.461092	0.976968	0.982777	0.635826	0.944	0.849387	0.814609	0.732491	0.19752	0.897408	0.727697	1.8	221.3	978.9	733.9	831.9	608.4	34.4	405.1	201.8	795	675.7	579.1	683.3	1446.2	656.6	456.2	667.8	565.5	858.9	679.8	920.1	572	812.7	927.1	632.4	981.4	1430.9	2157.8	1193.1
Aco2	-0.373106	-0.11151	-0.222479	-0.410454	-0.180521	0.11782	-0.465905	0.646621	0.199787	-0.142039	0.956039	0.945188	0.836458	0.697886	0.885134	0.933612	0.655005	0.408006	0.909168	0.931155	1250.6	622.8	4335.6	3135.9	2736.1	2429.8	476.8	2280.2	441.2	3377.7	2776.3	2032.8	747.6	3180.4	2253.6	632.9	2122.6	1404	3177	1613.7	2858.1	2781	2490.6	2001.3	746.7	2009	2586.3	4228.9	6218.8
Acot1	-1.02791	-2.05788	-1.55184	-0.820241	-0.825815	-1.0647	-1.10911	-0.885238	-1.01551	-0.146711	0.577555	0.00895941	0.0460112	0.425947	NA	NA	0.220278	0.310826	0.388749	0.938461	2136.5	972.8	127.5	866.1	232	172.4	606.6	228.8	0	161	120.3	152.1	299.7	98.5	395.6	262.4	604.7	320.9	470.1	464.3	491.8	170.2	305.9	492.7	301.3	127	147.5	165.2	864.6
Acot13	0.146166	0.610275	-1.03136	-0.893033	-0.516586	-0.788244	-0.715108	-1.19184	-0.327417	-0.232993	0.998577	0.651662	0.237346	0.363414	NA	NA	0.50849	0.143784	0.867787	0.886479	490.5	1320.3	89	330	182.6	443.8	941.2	388.8	2198.1	239	364.5	53.4	364	84.4	200.2	247.4	141	448.7	355.7	88.9	36.6	260.7	364.8	117.9	368.8	232.4	250.9	72.8	89.8
Acot2	-0.131415	-0.649868	-1.15329	-0.196668	-0.596763	-0.22076	-0.364691	-0.758163	-0.512907	0.112771	0.998577	0.526624	0.0864924	0.863413	0.525478	0.869177	0.736132	0.2959	0.695885	0.943801	920	1019.2	149.3	894.7	900.4	585.3	1058.4	493.9	473.5	375.5	501	99.4	562.7	193.2	625	847.1	547.1	607.3	668.9	139.1	288	807.4	880.5	382.7	558.4	799.5	481.4	198.7	544.1
Acot7	0.166943	1.13633	0.619011	0.331589	0.461921	0.756975	0.937299	0.872481	0.51075	0.873524	0.998577	0.295961	0.559353	0.806249	0.723949	0.547125	0.371227	0.348692	0.77873	0.439305	0	136.4	757.2	339.1	145.7	466.9	0	414.5	634.9	1119.7	1196.9	639.1	369.8	596.5	428.8	215.2	463	394.7	656.9	263.5	716.3	624.5	560.1	993.3	340.2	1019	1080.6	551	549.4
Acot9	-0.147685	0.213328	-0.56427	-0.603069	-0.761879	-0.450407	-0.662144	-0.890164	-0.52364	-0.515426	0.998577	0.866519	0.410673	0.418093	0.311178	0.614228	0.356302	0.136118	0.619721	0.545328	1886.7	5258	1949.5	1272.1	1663.7	1884.4	3270.7	1378.9	5469.6	1814.7	1496	1568.5	1178.2	1894.5	1595.4	1369.7	1530.1	940.5	1252.7	1748.6	1819.5	1968.8	1309.9	988.8	1214.1	2077.9	1181	1132	1230.9
Acox1	-0.325415	-0.26294	0.595233	0.0618604	-0.102776	-0.179173	0.18608	0.458796	0.285582	0.330955	0.916989	0.787789	0.289245	0.9455	0.912207	0.857691	0.833801	0.417115	0.798354	0.681033	695.4	532.7	748.1	1020	767.3	703.6	429.9	613	398.2	790	641	572.4	847.5	2163.7	642	673.6	1048.8	724.1	769.3	585.7	729.8	376.4	852.3	1101.1	806.4	698.4	781.5	965.7	1474.8
Acox3	-0.019518	0.172557	0.565626	0.417024	0.544003	0.29738	0.5469	-0.0571138	0.327282	0.125478	0.998577	0.928612	0.572516	0.733515	NA	NA	0.643663	0.959792	0.867787	0.948117	79.1	0	779.8	286.2	329.6	375.6	211.1	245.2	446.6	286.5	294.5	783.2	361.7	407	701.2	240.9	388.5	502.8	358.9	656.8	336.8	347.3	489.1	593.8	392.2	537	338	28.9	430.6
Acp1	0.288933	0.0897849	-0.469741	-0.336113	-0.291267	-0.111722	0.139323	-0.408002	-0.233276	0.101485	0.964675	0.947323	0.506263	0.701634	0.748421	0.927006	0.898105	0.554905	0.870349	0.941915	2037.6	2156.7	1425.3	969.9	1129.1	2007.9	2485.9	1394	1651.9	1676.5	1678.8	1046.8	1877.5	241	620.2	1473.5	1439.3	1318	1564.7	782.3	1238.7	1451.3	1556.8	1661.2	1868.6	1684	1836.5	609.9	883.1
Acp2	0.361836	-0.138588	0.468173	0.315854	0.396712	0.41937	0.154323	0.110299	0.224105	-0.255839	0.959334	0.935504	0.603997	0.773639	0.707776	0.718204	0.909194	0.908661	0.900869	0.849569	113.2	815.8	1282.1	1516.4	1129.8	1565.4	578.5	1844.7	75.3	1243.4	1199.2	1499.8	1373.4	1515.6	1608.3	593.3	1623.7	1053.6	1538	1523.7	1128.8	1828.7	1242.9	972	1432.3	899.6	786.6	1299.5	1087.4
Acp5	0.0796069	-0.0734257	-0.092105	0.475134	0.462608	0.390199	0.300908	0.0820825	0.265194	-0.0846516	0.998577	0.973567	0.952638	0.714081	NA	NA	0.841281	0.946957	0.903212	0.970745	1.8	290.8	702.1	522.9	272.2	564.7	1.6	580.3	0	562.8	362.1	483	214.7	204.5	475.9	771	654.2	447.5	643.5	781.2	666.3	563.2	483.4	681.3	263.6	586.5	494.7	249.5	405.9
Acp6	-0.644693	-0.375893	-0.14795	-0.323258	0.107285	-0.0464214	-1.19934	-0.501031	-0.613923	0.519033	0.846889	0.791315	0.900833	0.783323	NA	NA	0.121415	0.571892	NA	0.654094	283.9	903.3	401.2	324.5	212.2	346	140.7	216	387.4	209.4	319.3	438.3	28.7	671.5	645.3	149.9	167.5	346.7	406.6	696.5	541.8	409.5	303.5	153.8	36.4	207.7	167	251.8	390.9
Acsl3	-0.964614	0.0104793	-1.03902	-1.01444	-0.861932	-0.373393	-1.08772	-1.08082	-0.781486	-1.96845	0.605712	NA	0.219584	NA	NA	NA	NA	0.183145	NA	0.00725274	666.6	712.9	497.7	474.8	207	329.3	109.4	202	621.5	480.6	598.8	447.7	42.5	101.3	68.9	347	192.5	323.3	240.8	149.6	233.1	434.8	502	251.4	41.6	269	249.9	135.1	181.4
Acsl4	1.03979	0.886318	0.961016	0.658938	0.694526	1.01545	1.49414	1.36741	1.1417	0.964921	0.212517	0.18617	0.0829946	0.32794	0.333848	0.117155	0.0024949	0.00766948	0.0754933	0.109534	359.4	396.3	464.6	405.9	501.6	1054.7	955.3	827.8	659.2	880.7	966.1	1238.2	970.4	454.9	902.3	516.2	669.1	807.7	721	620.2	973.8	705.2	1104.1	1858.7	863.5	1361.2	1744.3	1512.1	435
Acsl5	0.277304	0.368739	-0.0514718	-0.154374	0.130255	0.356456	0.22288	0.745891	0.510105	0.739788	0.98927	0.781103	0.969111	0.895155	0.919969	0.763058	0.854941	0.316314	0.707689	0.41233	964.9	97.8	1564.9	1628.5	2063.8	2157.1	553.5	2050.2	987.4	2200.4	1977.3	2001.5	706.2	824.4	1314.1	555.8	1344.4	801.6	2170.7	1195.4	1994.1	1666.3	1451.1	2252.7	694.7	1585	2074.1	3176.6	1974
Acta2	1.05791	0.387478	-1.40009	-1.89796	-1.33591	-1.00229	-0.981648	-1.42926	-1.21325	-1.75802	0.499209	0.787789	0.0524535	0.00761482	0.108592	0.305645	0.246818	0.0477168	0.196483	0.013835	9455	7970.6	4772.3	11538.3	32663	20184.3	43948.3	47148.4	36323.4	18926.8	6187.1	4286.5	3311.8	3638	2984.8	1280.8	2397.2	2511.8	8477	1004	3551.2	8552.2	4623.6	7578.5	3460.6	6030.2	8182.8	1753.5	970.3
Actb	1.18595	0.872627	0.515346	0.39839	0.0385078	0.366851	1.04677	0.549665	0.704897	1.12713	0.133335	0.210691	0.445736	0.628561	0.973682	0.691931	0.0649273	0.386009	0.403579	0.054563	67459.2	121499	22417.1	66076.7	86652.2	115460	257857	182668	213413	90848	127352	67032.8	177539	78253.9	96382.4	132525	64522.7	98337.2	71153.3	48951	75240.8	114899	95821.4	130280	191863	174771	194404	65954.2	71625.4
Actg1	0.452226	0.666354	0.682079	0.34569	-0.0210398	0.124927	0.644818	0.654848	0.407067	0.634476	0.768676	0.230172	0.141583	0.584256	0.982297	0.890236	0.191246	0.154825	0.613446	0.228455	23851.4	27301.2	16797.9	14827.4	15522.4	18878.7	39717.7	23642.5	53945.7	21279.8	21537.8	29779.3	30306.1	37824.7	24406.5	22756.2	28683.1	19710.5	17790.5	19882.9	27507.9	18506	18113.6	31852.9	30360.8	32968.2	48061.4	28125	19722.8
Actl6a	-0.104684	0.152438	-0.522143	0.0868257	0.00873975	0.407226	0.24159	0.384654	-0.0885065	0.387964	0.998577	0.906689	0.438263	0.934963	0.993016	0.651716	0.807159	0.572669	0.955906	0.665142	1097.9	975.4	538.5	609.9	536.6	620	670.7	768.2	435.8	1048.5	1048.3	888.7	367.5	204.5	753.1	874.9	778.3	581.5	808.1	868	1359.5	1014.5	746.5	1087.6	371.4	1268.7	1139	592.6	1331.3
Actn4	0.179077	0.0697041	-0.372249	-0.269906	-0.26615	0.200355	-0.196228	0.486413	0.0128255	0.146133	0.998577	0.972595	0.738877	0.838541	0.842536	0.901457	0.893943	0.607791	0.996007	0.937602	53.9	622.8	8818.3	7288.4	7896	6669.3	1069.4	10093.3	1124.6	8027.6	6773.7	4538.7	3531.2	1868.3	4412.4	2751.1	3949.7	3503.9	4108.2	3546.3	8566.9	5325.7	4332.3	4515.5	3230.7	4285.9	5247.3	7059	12012.4
Actr10	-0.0677494	0.662594	-0.849337	-0.681906	-0.276439	-0.206069	-0.428219	-0.511548	-0.201516	-0.583806	0.998577	0.386509	0.142964	0.313756	0.754062	0.854682	0.59138	0.415225	0.88752	0.431826	1635.1	1968.8	832.6	629.4	1477.2	1443.2	1249.2	1068.3	4665.2	1069.7	1028.6	727.9	562.7	705.3	1061.2	521.5	705.1	1139.7	937	1102.3	1388.8	950.3	1025.8	1110.1	524.6	1176.1	1175.9	576.4	875.2
Actr1a	0.111068	0.180475	0.654437	-0.176677	0.503486	0.344211	0.593952	1.01573	0.264821	0.410119	0.998577	0.849217	0.17902	0.810314	0.415069	0.629566	0.263538	0.020171	0.792285	0.538099	921.8	1742.4	2000	1879.9	1443.5	1793.1	1336.7	2037.3	1463.6	2019.8	1961.1	1432.4	2949	3443.9	1291.4	1016.3	1835.9	1619.2	2100.2	3253.5	2744.6	1950.3	1481	2636.5	2885.3	1949.8	2293.3	3831.5	4176.1
Actr1b	-0.326644	-0.0645126	-0.215729	-0.440805	-0.184157	-0.153552	-0.0636678	0.431337	-0.282761	-0.155436	0.95068	0.967302	0.81231	0.600025	0.856263	0.898803	0.961805	0.536239	0.841993	0.901273	2702.5	437.5	1052	966.4	917.5	945.4	756.7	1101	906.7	1365.5	1206.2	972.7	408.8	1690.1	934.7	742.1	872.5	726.6	1114.9	1311.4	1155.7	1344.3	734.4	1375	441.5	1665.7	1587.6	2061.9	1576.1
Actr2	0.638497	0.772374	0.709914	0.29891	0.338403	0.366207	1.03307	0.664695	0.606378	1.00915	0.330365	0.057937	0.0532357	0.572349	0.522495	0.506154	0.002107	0.0755154	0.209813	0.00385417	4163.3	5417.5	2233.8	4447	5500	5748.4	6572.7	8378.2	6976.3	7694.5	8173.7	6534.8	8665.4	6618.6	5147.7	6672.6	4288	4967	6000.1	5616	4776.5	5469.6	6680.8	10014.1	7950.9	9725.4	8527	7519.9	5055.7
Actr3	0.901115	0.733783	0.940769	-0.0965656	0.0637636	0.469261	0.64865	1.03185	0.464605	0.543617	0.196922	0.200936	0.0375136	0.909836	0.944467	0.495625	0.22209	0.0219201	0.560677	0.37212	5949.4	3428.1	3583.7	2872.7	4405.8	4674.3	10565.7	8646.7	8240.8	5945	6828.1	9205.5	5461.5	9954.7	4409.2	2863.5	3818.2	4164.1	3453.9	4934.1	7943.3	5214.8	3992.5	8585.3	4995.4	6101.2	10025.5	11445	4931.6
Actr6	0.253655	0.530229	-0.680092	-0.329954	-0.288462	-0.714124	-0.29719	-0.883742	-0.125339	0.0796487	0.998577	0.727917	0.505536	0.805104	NA	NA	0.839297	0.335727	NA	0.972139	519.3	352.6	400.5	222.8	365.2	150.5	1182	213.7	1557.8	239.9	291.6	150.1	329.6	21.6	509.9	4.3	271.9	311	100.4	416.2	101.3	260.7	116.2	413	370.1	35.5	137.3	23.1	215.7
Actr8	-0.244578	-0.400014	-0.0562374	-0.104574	0.229158	-0.0169133	-0.228592	0.0679182	-0.190625	0.02522	0.997003	0.791315	0.970267	0.94302	0.866319	0.990868	0.871773	0.951426	0.92755	0.99101	190.5	332	1239.8	732.5	699.4	487.5	167.3	846.5	0	644.2	621.3	785.9	442.1	602.1	624.2	968.1	148.5	491.8	578.7	1382.6	610.2	832.7	464.1	638.7	427.2	460.6	696.5	365	1019.6
Acvr1	-0.00910956	0.000132814	0.259265	0.850922	0.759868	0.588781	0.203845	0.640517	0.408769	0.633183	0.998577	0.999814	0.842289	0.424191	NA	NA	0.896122	0.510252	NA	0.616371	75.5	118.4	505.3	177.5	267	247	0	373.6	5.4	350.9	269	401.6	246.9	220.4	210.8	510.8	992.5	437.7	207.1	906.7	410	170.2	699.7	323.3	227.2	261.5	334.9	638.8	383.9
Acvr2a	0.435517	-0.27735	0.146181	-0.685029	-0.0637654	-0.484925	-0.361971	-0.400932	-0.0771009	-1.22868	0.934947	0.862008	0.903596	0.489271	0.96875	0.690833	0.768163	0.663605	0.970504	0.135731	805	12.9	747.4	509.7	1024.3	1016.2	1141.3	726.2	374	585.7	506.2	441	257.2	1502.5	128.1	390.9	460.3	863.1	475.8	464.3	449.1	317.1	430.2	606.1	318.1	426.1	344.2	780.9	175.2
Acvrl1	-0.791058	-1.10317	-1.70621	-1.70969	-1.43694	-0.964618	-1.04841	-0.908971	-1.02705	-1.10423	0.578739	0.125003	0.00211268	0.00323931	0.0244399	0.216147	0.10159	0.154866	0.187163	0.100238	1707	507	2227.8	1844.4	2301.8	1056	612.9	1160.5	462.8	983.2	724.9	535.1	596	166	194.6	475.5	623	389.7	784.6	460.2	1442.5	486.4	516.5	680.2	607.7	988.9	430.2	801.7	1329.5
Acy1	-0.0128761	-0.549464	-0.239539	-0.876483	-0.0633931	-0.281043	0.272041	-0.496953	-0.265122	-0.634724	0.998577	NA	0.862775	NA	NA	NA	NA	0.636321	NA	NA	352.2	347.4	362.7	150.4	165.4	207.1	492.5	170.5	0	234.8	176.4	202.1	431.8	12.2	137	0	101	241	280.8	293.9	192.8	247.1	170.3	414.2	448	373.4	199.7	152.5	95.1
Adam10	-0.541327	-0.645625	-0.580726	-0.711126	-0.773654	-0.415036	-0.157305	-0.0571915	0.00907006	0.115163	0.543729	0.195163	0.18056	0.105913	0.0874256	0.485849	0.829437	0.920971	0.995584	0.890589	3949.5	3549.1	3656.1	5940.4	5710.2	3521.8	2174.7	3506.1	1867.2	3100.5	3535.3	2772.7	3748.2	2415	2161.2	2319.5	3622.9	2835.1	2903.2	1995.4	3277.9	3042.7	3792.4	4246.1	3569.6	4444.1	3618.7	6447.9	3146
Adam15	-0.0425853	-0.385951	-0.242957	-0.413611	-0.689134	-0.221438	-0.316177	0.1726	-0.109281	-0.514709	0.998577	0.763347	0.817761	0.68372	0.455155	0.870765	0.781685	0.845007	0.955587	0.618211	1629.7	486.4	5373.3	3299.6	2853.5	3622.2	1180.4	3238.7	411.6	2903	2597.5	2591.2	1805.2	2330.6	1784.3	1952.2	2035.2	1127.4	2010	1356.4	3168	2643.9	1046.8	1649.9	1950.4	2699.8	1296.7	5708.6	2718
Adam17	-0.171313	-0.529294	0.129955	-0.278145	0.0353213	0.0908506	0.0250455	0.656541	0.157789	-0.235261	0.998577	0.549066	0.885728	0.752129	0.976055	0.937211	0.984416	0.280835	0.912586	0.827161	1329.7	1788.7	1647.8	1795.6	1664.4	1839.4	515.9	1941.6	384.7	1565.5	1249.6	1196.9	927.9	3362.3	1083.9	1276.5	1577.6	1445.8	1686.6	1949.4	2296.7	1354	1665.8	2168.5	1036.2	1834.7	2185.8	3697.6	2506.7
Adam19	0.590833	0.302373	1.39563	0.909487	0.766944	0.717543	1.10794	1.39331	0.904374	0.836951	0.870198	0.836814	0.045713	0.295383	0.434684	0.496629	0.152369	0.0470467	0.395063	0.369403	7.2	463.3	549	353.7	189.8	663.7	345.5	511.4	336.3	473.8	339	1024.8	527.1	1668.5	801.7	651.1	603.4	774.6	245.2	779.1	731	534	451.1	811.5	435	1226.7	1196.3	1358.4	659.5
Adam9	0.477256	0.660759	1.14805	0.786199	0.94167	0.880741	0.772935	1.29299	0.763012	0.228857	0.921852	0.588964	0.149241	0.421653	0.344794	0.40784	0.432383	0.0894702	0.548993	0.883045	774.4	12.9	883.1	1074.3	1878.6	1541	844.3	1744.3	384.7	2636	1957.7	2507.2	845.2	4717.5	1801.3	2851.7	999.3	1958.5	1358.8	3278.6	2295.5	1607.9	2306.6	2298.7	871.3	2407.1	2010.6	5875	1395.6
Adamts1	0.717523	0.758562	1.20054	0.742108	0.851484	0.560885	0.559306	0.640025	0.637819	0.140892	0.822161	0.530384	0.141614	0.477175	0.422676	0.654379	0.630895	0.484497	0.668923	0.940155	258.7	23.2	1436.7	1779.6	2201.6	2719.2	1031.9	2969	462.8	3921	2625.3	2707.3	2520.6	5731.4	3109.7	2299.2	1484.7	3126.5	1989	2599.9	1864.7	1520.4	2317.1	1225.7	2294.5	2172.6	1087.8	3785.3	1325.1
Adamts10	-0.568967	-0.882133	-0.140667	-1.21395	-0.202775	-0.850036	-0.684947	-0.385754	-0.471817	-1.44785	0.900936	0.449604	0.915168	0.176475	NA	NA	0.538144	0.700766	0.785464	0.0931331	273.1	247.1	1197.6	956.7	384.9	522.2	129.8	451.8	0	490.8	288.1	458.3	527.1	742.8	282.9	72.8	175.6	586.4	311.9	723.7	163.5	291.8	355.1	292.9	518.1	162.5	264.3	964.5	112.7
Adamts15	0.413279	-0.19148	0.607555	0.96269	1.0338	0.557561	1.15058	0.898862	0.372448	0.384622	0.960674	0.92038	0.547274	0.32794	0.322507	0.668583	0.202119	0.30546	0.851751	0.793524	398.9	0	421.6	325.2	443.6	439.9	375.2	572.1	5.4	410.2	250.5	722.5	810.7	189.5	1254.9	442.3	823	768.4	985.9	960	443	597.3	590	572.4	789.5	1700.2	509.1	1396.5	451.7
Adamts2	-0.276798	-0.508711	0.450578	0.322433	0.429518	0.506589	0.520321	0.42214	0.250533	-0.546694	0.990846	0.681759	0.632468	0.773149	0.690245	0.651716	0.612216	0.622967	0.889554	0.613015	639.7	419.5	5037	4403.1	3470.4	3700.6	508.1	2168.1	304	2814.9	1984.3	3726.1	3851.6	4945.4	3316.4	2698.6	5126.6	4273.6	3407.6	4604.7	3923.4	4300.4	4952.1	4054.1	3715.1	5571.8	4225.1	4030.2	3948.1
Adamts4	1.6128	2.08614	1.37933	1.86218	1.9475	2.30464	2.25276	2.52103	1.96065	1.55639	0.183526	0.009657	0.0971276	0.0236085	NA	0.00361077	0.00215174	0.000471117	0.0233138	0.0736599	0	0	210.4	78.7	13.2	357.6	254.8	413.3	497.7	623	637.5	493.7	217	60	241.6	741	387.8	373.8	686.7	447.6	888.4	815.1	522.2	771.1	253.2	1081.4	1000.7	746.2	1045.1
Adamts5	0.96978	0.180167	0.790564	0.840629	0.575626	0.353409	1.15469	0.297479	0.242244	-0.823753	0.470219	0.903242	0.27283	0.277605	0.526897	0.749664	0.0776797	0.717529	0.88318	0.307131	168.9	913.6	864.3	2319.9	1102.1	3705.8	1436.8	2096.9	906.7	1338.4	1415	1940.1	2436.8	1835.4	2745.7	2651.5	1087.4	2565.9	886.2	1713	1193.5	1963	1103.3	1498.4	2215.3	4758.3	1597.8	1312.2	1147.3
Adamtsl1	0.727195	0.178721	0.67283	1.62707	1.40725	0.958791	0.693059	0.0477673	1.05643	-0.0841481	0.668776	0.900533	0.347174	0.00639474	0.0305959	0.223585	0.372549	0.957292	0.176002	0.955947	186.9	666.6	506.8	445.6	661.1	883.7	1017.8	740.2	478.9	569.6	601.6	521.1	1239.1	763.4	2214.7	2296	1109.8	1983.1	1723.5	974.7	635.8	1478.5	1099.2	276.1	1216.7	1073.9	599.2	675.7	199.9
Adamtsl4	0.0372942	-0.53301	-0.276326	0.408289	-0.0332965	-0.491726	-0.498106	-1.34184	0.0582128	-1.23352	0.998577	0.727525	0.833779	0.755218	NA	0.726883	0.705039	0.111416	0.980284	0.204729	0	545.6	1030.9	704.6	481.2	958.3	403.4	482.2	269	356.8	310.1	401	397.3	484.9	694.7	1475.7	595.9	566.8	371.6	764.5	245.3	436.8	304.3	154.9	379.2	444.4	117.8	6.9	161.1
Adamtsl5	-0.315612	-0.86059	-0.743878	-0.510134	-0.565538	-1.32347	-0.740567	-0.845199	-1.43966	-2.109	0.980796	0.378505	0.368191	0.620222	NA	NA	0.414488	0.271302	NA	0.00112757	646.9	545.6	654.6	592.5	504.9	509.4	578.5	339.8	174.9	308.5	379.5	228.8	423.7	312.3	424.8	324.5	446.8	258.2	580	298.1	172.1	199.4	185.6	213.3	446.7	307.8	144.4	201	531.8
Adap2	0.606376	0.717213	1.17777	0.46465	0.607057	0.65239	0.955707	0.571548	0.273998	0.354837	0.900936	0.600082	0.193693	0.716849	NA	NA	0.359755	0.574425	0.900568	0.826897	0	0	203.6	561.2	189.2	274	73.5	761.2	137.2	556.9	575.6	521.1	702.8	951.9	501	304.1	119.3	225	430.1	453.9	279.5	544.7	349.5	743	624.6	321.7	221.2	761.2	78.4
Adck1	0.275689	0.598396	0.382143	0.272905	0.846999	0.259965	0.339252	-0.0979589	0.269794	0.40332	0.996851	NA	0.750784	NA	NA	NA	NA	0.936226	NA	0.788305	485.2	0	86	173.4	205.7	290.7	100.1	358.4	573.1	291.6	234.9	393	458.2	0.9	489.6	130.6	126.1	356.5	376.1	718.5	318.5	179	237.3	112.2	388.3	308.8	80.9	273.8	108.3
Adck2	-0.558721	-1.14671	-0.74465	-1.83643	-0.451393	-0.917249	-0.637768	0.0303766	-0.560498	-1.11854	0.889508	NA	0.376268	NA	NA	NA	NA	0.97611	NA	0.177907	312.7	975.4	224.7	380.9	354	201.9	312.7	342.1	126.5	167	192.1	172.1	352.5	194.1	95.7	4.3	140.3	292.6	325.9	328.4	174.5	227.6	206.6	180.7	351.9	262.6	303.2	542.9	628.7
Adcy3	0.379826	-0.367969	0.78052	0.155605	-0.145689	0.123898	0.629336	0.764532	-0.0811677	0.338781	0.969785	NA	0.395344	NA	NA	NA	0.573181	0.38218	NA	0.818692	269.5	0	340.1	331.4	195.8	410.3	303.3	270.9	70	211.1	155.6	108.7	732.6	634	147.5	411.2	221	237.3	198.2	127.6	364.9	251.9	137.2	379.4	664.8	224.9	461.9	850.2	140
Adcy7	0.738834	0.638865	1.25704	0.954235	0.62376	0.73818	1.12129	1.27614	0.503375	0.915271	0.856693	0.672576	0.169627	0.378472	0.625853	0.569887	0.262942	0.151638	0.789864	0.427029	0	0	67.1	209.6	630.2	848.9	0	701.7	0	673.8	629.4	1033.4	1066.8	1251.1	946.8	665	569.5	655.3	361.5	253.1	634.6	430.9	483.4	1213.3	947.9	619.8	927	2057.3	454.3
Adcy9	-0.438284	-1.0969	-0.225435	-0.225635	-0.249674	-0.469674	-0.651618	-0.583311	-0.334883	-0.174098	0.956039	NA	0.865819	NA	NA	NA	NA	0.554569	NA	NA	265.9	2.6	491.7	341.9	369.8	249.5	96.9	231.2	0	104.3	144.6	73.4	305.5	358.3	351.8	144.6	240	345.5	261.7	109.8	61	279.2	216.3	44.9	254.5	148.5	70.7	268	147.9
Add1	-0.499461	-0.938226	0.161627	0.299158	0.419168	0.0288205	0.118752	0.213463	-0.0142922	-0.157504	0.846541	0.16665	0.859661	0.733515	0.61813	0.982207	0.917194	0.76962	0.995584	0.893256	1380	2908.2	4992.5	4130.9	3419	2585.4	1208.5	2932.8	360.5	2503	1811.3	2970.9	5135.4	3431.7	4602.9	3156.9	5136.8	4534.2	4935.4	4741.7	3213.2	3664.2	3480	2433.4	5239.5	3470.3	2616	4442.6	4973.8
Add3	-0.138309	-0.299042	0.18529	0.212143	0.2052	0.113687	0.0848331	0.507363	-0.157698	-0.282295	0.998577	0.796618	0.845703	0.833835	0.842126	0.928474	0.946723	0.462918	0.921113	0.797607	1070.9	393.8	4300.2	3932.4	2637.9	2858.1	1257	2468.2	1482.4	2314.8	1952.5	2972.2	2394.3	3258.2	1664.3	2959.9	4195.1	2891.7	2919.7	2957.5	2654.3	3046.6	2425.2	2877.9	2290.6	2764.4	1988.1	3907.8	5366.5
Adh1	-0.538665	-1.92067	-1.89906	-1.32826	-0.730376	-1.0825	-2.36875	-4.60167	-1.29053	-2.6832	0.900936	0.00974417	0.00607815	0.103743	0.486271	0.274041	0.000319779	1.90261e-15	0.173217	4.58586e-05	2264	3286.5	1690.8	2024.7	7045.7	2993.2	2504.6	1447.7	376.7	1015.4	435	612.5	646.5	610.6	860.9	1481	956.6	1920.4	1667.6	2229.7	462.5	1642	2071.7	305.3	580.4	255	0	26.6	0
Adh5	-0.288818	-0.191387	-0.699395	-0.353297	-0.196207	-0.161943	-0.142113	-0.492401	-0.00211679	-0.00335949	0.92869	0.846814	0.165562	0.60737	0.812594	0.864889	0.869611	0.35179	0.998709	0.998717	2882.2	1222.5	1190.8	1485.1	1282.7	985.3	1601	1312.3	1805.3	1219.7	1182.5	1282.3	873.9	680.9	1138.2	1101.9	1468.4	1111.4	1672	1402.4	2111.2	1220.8	968.5	1663.4	829.8	1871.3	1533.3	801.7	995.8
Adi1	-0.124924	-0.467791	-0.520523	-0.409266	-0.54875	-0.829094	-0.738768	-1.39655	-0.70187	-0.664113	0.998577	0.701282	0.535557	0.688116	0.573151	0.364142	0.379121	0.0322947	0.526094	0.477599	1505.8	1042.3	715.7	564.7	767.9	378.2	1622.9	576.8	1283.3	339.9	288.7	489.7	480	847.8	645.3	655.4	705.7	609.8	527.9	634.8	587	441.6	349.5	985.5	441.5	67.8	283.7	268	265.9
Adipor1	-0.787312	-0.743207	-0.715941	-0.757327	-0.98975	-0.646661	-0.661951	-0.459881	-0.820925	-0.445526	0.506995	0.309105	0.247526	0.248956	0.118291	0.408091	0.327768	0.480801	0.276715	0.599309	7239.5	13681.5	3859	3687.4	3081.5	2229.1	5579.9	2502	4974.6	2861.5	2855.5	3953.6	2117.6	4854.5	4149	3993.3	2423.7	3109.3	2414.6	3222.1	4813.1	3246.9	3497.8	6338.3	2001	3075.4	4337.7	4414.9	4689.4
Adipor2	-0.43213	-0.589354	-0.795912	-0.237731	-0.802769	-0.48705	-0.957376	-0.73459	0.0749119	-0.858633	0.92652	0.606927	0.318107	0.841288	0.38787	0.667651	0.228567	0.342194	0.970504	0.331001	905.6	733.5	1605.6	770.1	822.6	729.3	551.9	770.6	801.7	437.4	538.6	569.1	491.5	405.2	815.5	658.6	974.2	528.7	494.9	433	711.5	544.7	694.9	504	528.5	227	255	872.1	425.3
Adk	0.572567	0.388358	0.172254	-0.0191888	0.519481	0.463532	0.339289	0.984859	0.526442	1.32195	0.789156	0.713923	0.854272	0.984406	0.528744	0.604792	0.718174	0.0931628	0.619721	0.0220116	1263.2	205.9	785.1	1331.2	1050	1400.8	1805.8	1150	965.9	1608.7	1166.3	889.3	945.1	1295.2	1334.3	376.9	956.6	1126.2	1195.6	1849	1994.1	1171.2	818.4	1405.3	815.5	1373	2335.3	1480.9	2291.9
Adm	-0.0140135	-0.489762	-0.443008	-0.649375	0.136258	-0.142252	-0.781076	-1.57297	-0.534131	-2.42834	0.998577	0.736006	0.685314	0.554934	0.927028	0.928706	0.449248	0.0401574	0.740849	0.000638896	460	1008.9	405	609.2	2902.9	1682.5	952.1	811.4	815.2	834	476.7	648.5	461.6	1120.8	638.8	501.2	656.3	1113.9	878.6	2004.8	238	1268.4	1525.3	419.8	528.5	611.2	303.2	177.9	140.9
Adnp	0.464743	0.596836	0.748671	0.760027	0.668734	0.269901	0.383111	0.172784	0.722579	0.265528	0.940205	0.673678	0.437312	0.479847	0.566288	0.867784	0.77829	0.874011	0.62343	0.869848	508.5	0	585.2	414.3	267.6	234.1	986.5	448.3	1046.6	512.8	373.1	908.7	199.8	1164.8	560.2	811.7	929.5	1047.5	632.7	406.8	369.8	429.9	539.1	663.3	200	659.6	282.7	594.9	318.7
Ado	-0.0672465	-0.366536	-0.430374	0.183258	0.306905	0.100866	-0.0064903	0.876552	-0.0841463	0.920238	0.998577	0.742023	0.571063	0.857725	0.74644	0.933976	0.994403	0.15703	0.962237	0.181639	3478.7	962.5	1907.2	3016.2	2908.2	1974.4	2462.4	2474	750.6	2414	2201.8	2365.1	617.8	2105.5	2598.2	2002.5	3918.5	2715.8	4107.6	2618.7	2612.8	2939.6	2401.8	3822.9	546.7	2901	3328.8	6130.2	5653.6
Adpgk	-0.57691	-0.246363	0.0689854	-0.913272	-0.292966	-0.353399	-0.588177	0.368047	-0.260954	-0.141765	0.690606	0.802911	0.937947	0.0964283	0.707542	0.668583	0.347659	0.546284	0.828261	0.893074	1360.2	972.8	822.8	451.2	580.7	452.8	509.7	648	659.2	565.3	862	582.4	619	1471.5	388.3	254.9	589.8	406.9	857.6	746.7	744.4	732.5	443.1	580.3	580.4	434.7	1206.6	1162.1	1007.3
Adprh	-0.31848	-0.0758516	-0.241143	-0.120667	-0.225951	-0.0620228	-0.00439381	-0.212968	-0.467376	-0.163697	0.92652	0.951292	0.747157	0.893275	0.794973	0.956872	0.995368	0.750446	0.619721	0.874488	3038.5	2970	1263.2	1182.9	1047.4	1164.1	1788.6	1504.9	2868	1280.7	1258.3	1375	1824.7	1539.1	1131.7	1317.2	2761.3	1377	1638.3	1780	2439.5	1577.8	1441.4	1762.2	1727	2222.1	1843.7	1089.3	1911.5
Adprhl2	-0.310897	-0.236195	-0.57645	-0.867828	-0.617744	-0.804982	-0.541195	-0.792021	-1.01027	-0.652186	0.980136	0.877606	0.494613	0.301964	0.526891	0.406232	0.585912	0.292335	0.281619	0.506422	2307.2	1129.8	523.4	532.6	328.9	452.8	1371.1	468.2	1592.7	412.8	452.4	433.7	772.8	596.5	357.5	645.7	376.3	485.6	567.3	682.9	641.9	465	355.1	679.1	803.8	378.8	473.2	591.4	414.7
Adrb2	-1.03977	-0.855591	-0.97074	-0.631995	-0.441804	-1.08869	-1.86171	-1.42873	-0.98139	-1.21054	0.580876	0.477393	0.288949	0.584763	0.728638	0.31404	0.0146586	0.0779257	0.427286	0.201478	1029.6	1057.8	1861.2	770.8	659.8	650.9	189.2	366.6	231.4	695	558.8	539.1	237.7	529	674.5	816	409.5	644.2	659.4	1022.8	497.9	309.3	333.3	156	242.8	25.8	72.7	408.9	275.6
Grk2	0.420499	0.650911	1.666	1.33725	0.844272	0.549216	1.05484	0.918458	0.817949	0.34655	0.956039	0.620183	0.0253086	0.119376	NA	NA	0.240808	0.280835	0.528171	0.815589	7.2	48.9	389.9	277.8	221.5	288.1	68.8	442.5	78	380.6	566.9	870	939.3	1077.6	813.1	832.1	445.4	538.5	195	530.2	382	255.8	283.3	261.5	1036.2	274.4	339	501.3	524.8
Adrm1	0.37625	0.753841	0.600478	0.0377843	0.131843	0.131621	0.453109	0.0112196	0.324609	0.480705	0.816378	0.101458	0.16043	0.958809	0.852835	0.872858	0.371584	0.984013	0.677805	0.357305	1053	1042.3	1083.7	1179.5	1344	1104.9	2035.6	1364.8	1829.5	1824.9	2314.6	1202.9	1761.6	2362.5	1039.3	819.2	1638.6	1056.1	1128.9	1568.7	1543.7	1187.7	1022.5	1635.4	1756.9	1379.5	1266	674.6	1488
Adsl	-0.414861	0.207272	-0.74236	-0.768556	-0.635101	-0.236813	-0.49143	-0.0160919	-0.526122	-0.431362	0.90949	0.879571	0.281456	0.303886	0.451785	0.846094	0.576142	0.984802	0.647058	0.65739	133	1840.2	1459.3	884.9	895.1	661.1	512.8	1080	1248.4	1272.2	1275.6	595.1	342.2	768.1	642.9	629.7	395.9	577.8	816.9	473.8	915.3	1096.3	606.9	912.5	338.9	859.8	1068.3	940.3	1142
Adss	-0.593053	0.0961546	-0.50501	-0.513149	-0.388487	-0.27637	-0.494645	0.276301	-0.371542	-0.123365	0.748299	0.942828	0.461776	0.504631	0.649895	0.784503	0.53423	0.700766	0.756252	0.923568	2463.5	550.8	1391.4	571.6	1214.8	1135.8	517.5	663.2	2058.2	1092.6	923.3	1491.1	693.6	304.8	739.3	799.9	934.9	1004.5	1027.9	708	1152	1084.6	767.5	958.5	567.5	985.7	1519	1632.2	1555.8
Adssl1	0.573422	1.33392	1.07772	0.738421	0.258384	0.387692	0.954293	-0.15642	0.322986	-0.158376	0.900936	0.159893	0.214584	0.489271	NA	NA	0.323037	0.884305	0.87058	0.9346	354	486.4	51.3	219.3	148.3	267.5	373.7	670.2	952.4	820.5	1088.7	633.1	915.2	666.8	455.6	941.3	165.4	475.8	115.6	336.7	153.8	404.7	512.5	811.5	827.2	315.3	213	358.1	0
Aebp1	0.337	0.782993	1.82493	1.9543	1.94607	1.77538	1.48365	1.40893	1.42113	0.548801	0.980136	0.482342	0.00804379	0.00647866	0.00886488	0.0246353	0.0431753	0.0573076	0.116328	0.639059	384.5	476.1	2132.7	1873.6	3365.6	3228.6	162.6	2491.5	228.7	4831.3	4379.9	6136.5	7341.4	12843.3	11833.2	10028.8	7862.1	9808.5	7081.9	12606.1	5773.5	7056.1	12286.7	5598.6	7671.7	5728.9	4725.9	6697.4	6247
Aebp2	-0.193403	-0.567521	0.453868	0.23227	0.155229	-0.198726	-0.00484556	-0.375792	-0.277797	-0.913932	0.998577	0.70302	0.693215	0.869693	NA	NA	0.996354	0.72032	0.895457	0.40028	0	352.6	908.8	550.7	228.1	266.3	508.1	232.3	24.2	321.2	287.5	595.1	612.1	865.7	137.8	682.1	812.2	629.5	516.5	353.5	95.2	390.1	514.9	409.7	612.9	230.3	145.4	441.3	221.9
Aen	0.982459	1.5239	1.11254	0.973671	1.26124	1.26084	1.00198	1.40752	1.17119	1.29127	0.541236	0.0506992	0.142526	0.258459	0.128384	0.152246	0.225595	0.0475176	0.210872	0.102629	62.9	0	310.7	461.6	342.8	541.5	290.8	814.9	877.1	979	888.6	544.4	393.9	926.6	711.8	411.2	509.8	520.1	1118.1	508.3	784.7	769.4	592.4	863.1	358.4	456.2	736.4	854.8	871.7
Aes	-0.178226	0.150672	0.675115	0.818214	0.494285	0.746134	1.06534	0.227512	0.602991	0.472376	0.997687	0.90952	0.298793	0.219097	0.549158	0.331497	0.0644611	0.760093	0.524585	0.584214	375.5	128.7	435.9	501.3	564.2	406.5	98.5	512.5	317.5	506.9	507.3	403.6	980.7	668.7	880.4	741	684	620.9	359.6	790.6	634.6	884.2	655.3	897.9	1068.7	851.2	726.2	360.4	335.5
Afap1	-0.0838963	-0.485241	-0.317698	-0.0245766	0.663648	0.445994	0.193629	1.09722	0.513462	0.806592	0.998577	0.726294	0.77872	0.984548	0.533002	0.725886	0.891162	0.159153	0.740849	0.422312	310.9	193	2426.1	2567.8	2587.2	1876.7	181.4	2252.2	145.3	1306.1	1366.4	1631.9	692.5	1051.4	2022.6	864.2	1693.5	2431.8	4230.2	2395.9	3031.4	2299.5	2003.1	3056.3	755.7	1900.3	2696.9	7846.8	3117.8
Afap1l2	-0.633593	-0.641584	-0.721665	-0.029963	0.193513	0.0537215	-0.60364	0.252764	-0.152233	0.254103	0.891251	0.655021	0.47649	0.983842	0.898841	0.978674	0.624266	0.816781	0.947976	0.88092	884.1	0	2130.5	2748.8	1556.3	878.5	229.8	936.4	193.7	973.9	852.7	736.5	1040.4	30	1265.4	1159.8	1971.5	1551.6	2354.9	1784.1	2175.9	1332.6	1340.5	950.7	944	235.7	422	1249.8	4411.2
Aff1	0.582003	1.06498	1.00492	0.471348	0.850686	0.634041	0.788112	0.986755	0.769744	0.315731	0.908449	0.35759	0.297106	0.71673	NA	NA	0.494619	0.287733	NA	0.849707	3.6	0	254.1	299.4	154.9	375.6	0	449.5	979.3	290.7	282.3	257.5	671.8	510.2	69.7	409.1	225.1	446.3	343.7	394.3	173.3	346.3	367.2	242.4	654.5	194.8	571.5	582.2	253.6
Aff4	-0.696857	-0.49413	-0.0108359	0.284098	-0.0199032	-0.087302	-0.559114	-0.120418	-0.47349	-0.65688	0.67182	0.62197	0.99165	0.766377	0.987647	0.94447	0.491395	0.881281	0.685385	0.410865	929	440.1	1494.7	878	580.7	609.7	415.9	442.5	468.1	621.3	650.8	620.5	617.8	1371.2	990.6	1515.3	825.7	939.3	704.5	946.5	568.7	918.2	961.2	529.8	586.9	532.6	442.5	1305.3	634.8
Afg3l1	0.379093	0.287041	0.529919	0.506423	0.305078	0.603476	0.446723	0.571743	0.163956	0.403484	0.940205	0.831084	0.515258	0.588956	0.778234	0.538949	0.651409	0.449696	0.92755	0.711747	814	139	397.4	486	537.2	504.2	1036.6	394.6	56.5	925.6	796.6	614.5	1015.1	580.5	643.7	418.7	1101.7	644.2	712.1	457	821.3	839.5	695.7	509.6	1036.2	509	777.4	897.5	617.2
Afg3l2	-0.351982	-0.0936088	0.142261	-0.0120518	-0.355846	0.141616	-0.590189	0.790658	-0.680771	-0.162052	0.960674	0.957598	0.897183	0.992609	0.741863	0.923791	0.538122	0.288642	0.560408	0.915309	630.7	486.4	953.2	738	290	522.2	139.1	701.7	220.6	572.1	927.3	753.2	144.7	1233.3	449.9	1016.3	390.5	453.7	372.9	531.3	1047.1	532.1	552	542.1	161	389.5	825.6	1856.3	1096.2
Aftph	0.338757	-0.0434448	1.14603	0.825505	0.510169	0.456294	0.085634	0.976611	0.132037	-0.016511	0.977937	0.983851	0.136293	0.372468	0.64511	0.711242	0.959351	0.211251	0.949666	0.992955	273.1	28.3	800.2	497.1	553.7	272.7	439.3	1013.4	188.3	529.7	458.8	964.7	663.7	2080.2	1537	764.6	448.8	627	582.5	827.2	467.4	654.6	811.1	422	664.8	256.1	905.4	2028.4	236
Aga	-0.493117	-0.249861	-0.762754	-0.672616	-0.505809	-0.4023	-0.680869	-1.21078	-0.838316	-0.684962	0.807668	0.806867	0.171716	0.289612	0.486271	0.622179	0.26592	0.015207	0.219648	0.292417	2285.6	1842.7	908.8	687.2	1038.2	936.4	1207	663.2	1764.9	947.6	698.3	860.6	581.1	824.4	1029.5	675.7	729.5	797.9	1032.3	948.5	560.1	1267.5	1188	1010.2	551.9	856.5	818.4	412.4	354.8
Agap1	0.0546398	-0.103065	0.131226	0.836959	0.622004	0.458025	0.554804	0.329727	0.335641	0.367475	0.998577	0.96156	0.925711	0.441743	0.616969	0.750122	0.660536	0.760226	0.872145	0.816696	0	0	398.9	849.4	864.8	502.9	215.8	540.6	123.8	428	463.4	676.5	627	88.2	1002.8	928.5	1298.3	809	763	959	461.3	728.6	897.5	585.9	625.9	1128.8	393.3	618	775.7
Agbl5	0.218295	0.35129	-0.438745	-0.125962	-0.548204	-0.667208	-0.0231819	-0.648677	-0.262891	0.00641721	0.998577	0.826842	0.692029	0.932793	0.64511	0.578193	0.989112	0.485111	0.897408	0.998717	361.2	4560.5	169.7	566.8	887.2	1654.2	2665.7	741.4	4256.3	607.7	937.2	289.5	1776.5	443.6	944.4	1869.8	717.3	1493.8	439.6	284.5	184.3	770.4	978.2	418.7	1977.6	1542	1039.6	536	399.7
Agfg1	-0.84157	0.165502	0.503199	-0.267168	-0.26853	-0.436456	0.514478	0.12024	-0.179334	-0.0524747	0.580876	0.913029	0.541395	0.799848	NA	NA	0.585912	0.894298	0.916476	0.977136	224.6	615.1	253.4	401	419.2	146.6	254.8	141.3	597.3	328	409	727.2	503	553.3	287.8	189.5	432.5	312.3	185.5	412	395.4	111.9	276	596	459.7	745.7	415.9	622.6	242.1
Aggf1	-0.206646	-0.0727385	0.0885069	0.00805862	-0.0416097	-0.154133	-0.144668	-0.490565	-0.0777159	-0.182361	0.996851	0.964746	0.935756	0.99423	0.975109	0.908545	0.904402	0.50818	0.967307	0.887219	228.2	388.6	682.5	675.4	1082.3	823.2	178.2	549.9	379.4	701.8	656	755.9	604	635.9	710.1	578.3	575.6	611	616.2	559.5	505.2	515.5	602.1	639.8	648	348.6	414.8	480.5	319.6
Agmo	-0.593194	-1.24086	-1.11598	-1.12579	-0.536162	-0.629384	-1.35963	-0.837411	-0.870764	-0.677736	0.906772	0.257449	0.241645	0.277382	0.68373	0.646112	0.140192	0.386129	0.545653	0.607834	2564.1	1891.6	646.3	604.3	1026.3	726.7	806.7	694.7	161.4	261.9	301.4	356.9	0	580.5	175.9	368.4	375.6	587.7	946.5	883.7	955.5	440.6	717.5	550	0	0	158.8	594.9	780.1
Ago1	-0.525296	-0.588306	0.400554	0.527315	-0.0875257	-0.161973	-0.00183694	-0.276187	-0.106952	-0.412046	0.92652	NA	0.74514	NA	NA	NA	NA	0.805044	NA	NA	0	393.8	262.4	286.9	247.2	186.5	0	155.3	0	172.9	133.1	405.6	335.3	472.7	629.1	400.5	379.6	199.2	247.1	207.1	205	183.8	201	136.9	345.4	250.7	73.7	38.1	389.2
Ago2	0.0604799	0.52741	-0.242167	0.580912	0.359408	0.493238	0.470881	1.03089	0.309584	0.746123	0.998577	NA	0.846066	NA	NA	NA	NA	0.213445	NA	0.501245	9	36	220.2	425.4	285.4	158.2	7.8	425	403.6	292.4	276.5	101.4	194.1	123.8	157.3	414.4	454.9	330.7	286.5	197.7	234.3	332.7	370.4	323.3	180.5	412.1	270.4	645.7	698.2
Agpat1	-0.297713	-0.136644	-0.0922394	0.381316	-0.0220103	-0.000490453	0.0446227	0.663381	0.496234	1.0095	0.980796	0.934863	0.937586	0.709699	0.987647	0.999407	0.97672	0.379384	0.715698	0.195657	939.8	270.2	148.6	536.8	296	297.1	297.1	393.5	134.5	473	531.6	278.9	426	485.8	612.9	213.1	991.8	378.7	447.2	442.4	641.9	363.8	288.1	451.2	549.3	346.5	447.6	603	1280.2
Agpat2	-0.591855	-0.0983525	-0.666384	-0.72903	-0.246969	-0.21651	-0.380871	-0.940864	-0.311886	-0.686117	0.900936	NA	0.519477	NA	NA	NA	NA	0.30146	NA	0.584845	542.6	350	506.8	322.4	118.6	364	6.3	219.5	780.2	128.8	163.7	235.5	292.8	7.5	205.1	159.6	128.8	243.4	292.2	363.9	284.3	274.3	373.7	294.1	277.9	194.8	165.9	67	135.6
Agpat3	-0.041211	0.290672	0.917825	0.837818	0.791168	0.749174	0.769352	0.645859	0.779215	0.259068	0.998577	0.847367	0.257456	0.351705	0.423213	0.483717	0.406758	0.437331	0.509137	0.857011	143.7	128.7	384.6	514.5	506.9	135.1	128.2	645.6	37.7	726.4	492.9	494.4	410	1389	793.6	654.3	680	810.2	635.9	590.9	352.7	593.4	1011.2	951.8	419.4	624.1	562.3	688.5	524.8
Agpat4	-0.657292	-0.193452	0.0194738	-0.452164	-0.440608	-0.546473	-0.167365	-0.497247	-0.281753	-0.81276	0.636852	0.872894	0.98347	0.552224	0.574327	0.495102	0.864471	0.420976	0.825653	0.199249	2140.1	1595.7	1787.3	756.8	667.1	1026.4	747.3	722.7	1557.8	912	1157.6	1100.1	1410.2	1785.7	1428.4	363	1152.5	746.3	952.3	1273.8	790.8	926	1012.9	612.8	1453	1634.5	1241.4	814.4	784.5
Agpat5	-0.495874	0.274178	-1.30781	-0.946732	-0.820211	-0.882807	-0.685243	-0.405744	0.0756216	-0.479962	0.920829	0.87379	0.0973855	0.319015	0.442465	0.418591	0.525872	0.675508	0.972373	0.709046	765.5	2089.8	516.6	356.5	494.4	632.8	622.2	375.9	2351.4	585.7	588.3	492.4	133.2	42.2	218.9	168.1	620.3	525	498	133.9	607.7	235.4	238.1	658.9	126	552	739.5	353.5	697.3
Gpat4	-0.262349	0.0793421	0.724907	0.262827	-0.128978	0.407804	0.251899	0.854434	0.110812	0.677859	0.963058	0.948886	0.189945	0.743773	0.889631	0.607511	0.768721	0.0996568	0.938461	0.28476	995.5	967.7	1832.6	1416.2	1359.2	1358.3	601.9	1211.9	731.8	1774.9	1644.1	2493.8	1263.2	3151.3	1285.7	1458.5	2060.3	1136	1290.2	1099.1	2022.1	1727.6	1636.7	1955.2	1121.9	1686.2	2202.2	2982.5	2462.7
Agps	0.372488	0.626273	0.647242	0.509845	0.475566	0.761766	0.464522	0.613786	0.639056	0.398998	0.968337	0.612145	0.476615	0.645147	NA	0.48695	0.690262	0.482752	0.648231	0.757852	0	468.4	302.4	510.4	324.3	566	314.3	436.7	422.4	597.6	670.5	585.8	389.3	751.2	516.4	592.2	400.7	732.7	341.8	384.9	395.4	673.1	860.3	736.3	368.8	337.9	514.2	830.5	326.7
Agrn	-0.582451	-0.851445	-0.274863	0.207236	0.229985	0.15222	-0.707463	0.315138	0.490178	-0.107529	0.900936	0.492357	0.83344	0.88643	0.874392	0.928706	0.54097	0.768691	0.785464	0.957758	912.8	373.2	1322.8	843.9	470	459.2	0	707.5	0	461.9	336.1	785.2	347.9	595.6	1127.6	445.5	1465.7	1140.9	925.6	1051	1294.8	752.9	809.5	405.2	346.7	231.4	442.5	1638	1345.4
Agtpbp1	-0.547621	-0.0519699	0.111934	0.0399144	-0.467549	-0.193791	-0.209756	-0.237353	0.00769527	-0.677135	0.872608	NA	0.921711	NA	NA	NA	0.864849	0.789349	NA	0.475033	285.7	87.5	601.8	381.5	354	286.8	37.5	312.9	209.9	527.2	259.7	511	530.5	114.4	317	480.8	286.8	307.4	168.3	210.2	342.9	321	215.5	273.9	383.1	209.8	192.6	420.5	232.4
Agtr1a	-0.428085	-0.913737	-0.274887	-0.299707	-0.42411	-0.329403	-1.00041	-1.20111	-0.659805	-1.10904	0.961853	0.458082	0.834709	0.831007	0.748421	0.842019	0.323037	0.165726	0.68415	0.27811	1906.5	229.1	1205.9	1380	687.5	1058.6	297.1	854.6	0	528.1	672.2	761.2	110.2	1770.7	801.7	1579.5	187.1	622.1	1119.3	479	602.9	825.8	1052.4	536.5	124.7	407.8	116.8	467.8	218.4
Agtrap	0.0407976	-0.137668	0.558687	0.655594	0.448068	0.116215	0.660097	0.0908327	0.314359	0.00836261	0.998577	0.92977	0.466714	0.423817	0.638379	0.928706	0.417168	0.919913	0.836658	0.996032	111.4	368	1494	1286.7	833.2	803.9	808.3	893.2	774.8	680.6	689.6	1013.4	2149.7	748.4	1416.2	1186.5	1644	1159.4	911	1488.2	875	955.2	844.2	1254.9	2138.7	870.5	499.8	1378.1	738.7
Ahctf1	-0.687025	0.310774	-0.162024	-0.26096	-0.346504	-0.326038	-0.48134	-0.533464	0.104811	0.127357	0.754546	0.809377	0.880914	0.807453	0.740945	0.781222	0.624883	0.494558	0.955906	0.937225	1401.5	157	1233	726.2	557.6	564.7	286.1	495	1824.1	628.1	812.8	1014.7	453.6	684.7	593.4	716.4	663	804.1	538.1	486.3	546.7	531.1	783.7	477	459.7	683.3	712.9	743.9	89.8
Ahcy	-0.0810516	0.580018	0.403481	0.622621	0.454099	0.45544	0.215765	0.697662	-0.05671	0.709119	0.998577	0.471816	0.556307	0.355161	0.564125	0.57869	0.825822	0.228424	0.970504	0.291824	688.2	280.5	604.1	435.9	350	352.4	444	509	877.1	609.4	735.3	650.5	645.4	631.2	643.7	305.2	1345.7	751.2	585.7	670.4	933.6	475.7	600.5	530.9	718.1	408.9	1532.3	462	443.8
Ahcyl1	-0.716086	-0.276611	-0.12592	-0.410565	-0.352582	-0.800275	-1.01467	-0.323783	-0.55643	-0.792609	0.520431	0.784014	0.880685	0.572793	0.648888	0.220097	0.045778	0.604721	0.501796	0.181798	2264	597.1	1384.6	1416.9	1341.4	672.7	1086.6	676	1651.9	912	886.8	1104.8	550.1	2221.8	747.4	1552.8	800.7	1029	1160	1055.2	846.9	864.8	567.4	645.4	561	715.6	1108.3	931	1279.3
Ahnak	-0.535062	-0.656088	-0.514015	-0.522623	-0.802764	-1.03019	-0.63405	-0.757159	-0.732661	-1.30035	0.609828	0.224779	0.292911	0.322907	0.0990158	0.0245884	0.18647	0.0795304	0.176609	0.000971973	12592.3	18604.9	14578.5	14021.2	13168.6	11518.6	6968.3	11241	14310.4	6712.1	6120.6	8166	12350.5	9688.3	10520.7	9838.2	9649.2	9143.4	7435.1	7705.5	4611.7	7731.2	8100.5	5925.2	12099.6	9561.8	4559	10303.7	10272.6
Ahr	-1.34753	-0.439912	-1.00171	-0.498698	-0.0610146	-0.205317	-0.765601	-0.290842	0.0437284	-1.11158	0.267667	0.75984	0.227959	0.657009	0.969331	0.896229	0.435672	0.766885	0.984377	0.210289	1061.9	362.9	1439.7	1022.8	163.5	145.3	204.8	298.9	715.7	384.8	575.6	749.2	135.5	57.2	357.5	483	739	769.6	542.5	1113.8	1020.2	740.2	349.5	636.4	103.9	464.9	564.4	238	1137.6
Ahsa1	0.435192	0.430252	0.499528	-0.178255	0.0199046	0.137243	0.220325	-0.315878	-0.00429102	0.0777152	0.7565	0.501065	0.293999	0.791308	0.982297	0.872707	0.750792	0.529821	0.997635	0.938461	1460.8	1114.4	1192.3	1183.6	1531.2	1508.8	2195.1	1676.6	1982.8	1745.2	1635.4	1262.3	1429.7	2955.3	1332.7	708.9	1349.1	1202.4	1611	1123.2	1425.4	1542.7	1333.3	1343.5	1464.7	1770.1	1273.2	475.9	1307.5
Ahsa2	0.108258	0.473221	1.08914	0.335941	0.542183	0.27788	0.317091	0.580716	0.39292	0.685836	0.998577	0.743343	0.193877	0.788387	0.643996	0.858599	0.818306	0.530709	0.833327	0.55026	0	249.6	986.4	534.7	659.8	438.6	559.7	535.9	570.4	901	789.1	1413.7	505.3	2283.7	196.2	874.9	887.4	1038.9	609.9	780.2	710.2	382.3	749	783.4	476.6	659.6	683.2	1148.2	695.6
Aif1l	-0.528165	-0.642917	-1.22001	-2.26579	-1.99	-2.55562	-1.87031	-2.95627	-2.81556	-2.34531	0.897453	0.579466	0.0969848	0.000590092	0.00464059	9.23379e-05	0.00452662	9.15194e-07	6.50212e-06	0.000309805	2751	3873.3	210.4	848	1068.5	648.3	2045	1069.5	2459	367.9	578.5	700.5	561.5	750.3	197	110.3	433.9	226.2	592.7	152.7	175.7	111.9	265.5	206.5	463.6	421.8	121.9	109.7	131.2
Aifm1	0.187516	0.265437	-0.0705792	0.302972	0.25838	0.520432	0.552084	0.635815	-0.0746378	0.477561	0.998577	0.892779	0.966147	0.833135	0.862165	0.717111	0.671979	0.531275	0.974212	0.740745	309.1	0	440.4	499.2	595.2	475.9	558.1	300.1	2.7	827.3	654.9	372.9	431.8	105	385.1	695	484.7	207.8	618.1	646.3	878.7	745.1	456.8	859.8	454.5	851.2	883.9	507.1	1012.6
Aifm2	-0.334311	-0.065612	-0.0350498	-0.0349943	-0.350036	-0.14715	-0.167053	-0.349339	-0.332432	-0.427273	0.986723	0.975814	0.981895	0.980259	NA	NA	0.917691	0.73481	NA	0.75848	407.9	77.2	768.5	462.3	355.3	499.1	0	390	325.5	454.3	415.9	566.4	384.7	285.1	257	600.8	379	382.4	371.6	119.2	334.4	445.5	314.8	263.8	333.7	473.5	129.1	508.3	236.8
Aig1	-0.199741	0.0536613	0.282798	-0.449515	-0.22458	0.0376635	0.158795	-0.668352	-0.0828273	-0.867072	0.998577	0.977274	0.793781	0.671748	0.856263	0.981879	0.909699	0.406712	0.968394	0.340994	267.7	1376.9	237.6	541.7	571.5	324.1	703.5	486.9	949.7	539.1	431.6	862	548.9	954.8	488.8	506.5	200.7	427.8	534.9	516.6	462.5	527.2	899.1	588.1	655.8	868.4	409.7	294.6	264.1
Aimp1	-0.102969	0.0884973	-0.361059	-0.552538	-0.370176	-0.702095	-0.184826	-0.798683	-0.171003	-0.139531	0.998577	0.945188	0.61807	0.436894	0.652976	0.337601	0.851807	0.158798	0.903212	0.906922	1223.7	581.6	412.5	380.9	563.6	418	748.9	600.1	758.7	679.8	622.5	265.5	667.2	504.6	531	379.1	320.7	497.9	660	266.7	338	374.5	377.7	258.2	735	661.8	490.6	217.2	300.2
Aimp2	0.110344	0.528984	-1.05127	-0.674377	-0.661428	-0.400366	-0.379889	-0.456612	-0.338083	0.00182278	0.998577	0.628303	0.116722	0.421537	0.458772	0.713978	0.71622	0.561182	0.824734	0.999548	1002.6	1974	334.8	459.5	503.6	616.1	1375.8	881.5	2211.5	795	1109.6	348.3	524.8	160.4	702	283.8	461.7	563.1	674	226.9	469.8	653.7	719.9	626.3	510.3	740.3	940.3	258.7	555.6
Aip	-0.477385	-0.710243	-1.0784	-0.645428	-0.643496	-0.794836	-0.885905	-1.1942	-0.521765	-0.701801	0.72538	0.18971	0.00826699	0.206187	0.242651	0.136548	0.0416144	0.00336131	0.441945	0.164644	3908.2	1976.6	1280.5	1437.1	1616.9	1490.8	1608.8	1243.4	1401.7	1204.4	1037.3	831.3	1079.4	841.3	1327.9	1050.5	1444.7	1195	1403.9	1229.9	965.3	1375.4	1072.6	1024.8	1136.2	1024.4	909.5	405.4	1202.7
Ajuba	-0.251015	-0.663037	-0.618902	-0.540726	-0.161896	0.130643	-0.627019	0.0803712	-0.0588466	0.00605454	0.998577	NA	0.571063	NA	NA	NA	NA	0.948398	NA	0.998717	88	491.6	221	564.7	437.7	82.3	450.3	274.4	0	222.9	174.7	212.8	0	221.3	132.9	2.1	366.1	263.1	194.4	464.3	761.5	485.4	137.2	161.6	0	265.8	449.7	511.7	332.8
Ak1	0.622003	-0.0410175	0.563713	0.515523	0.675756	0.293551	0.776384	0.647527	0.601366	0.395605	0.809374	0.982376	0.486299	0.585126	0.458772	0.813153	0.339452	0.384907	0.61965	0.722387	1714.2	2720.3	313	779.1	514.1	1658	3126.9	1280.8	1638.5	1210.4	510.8	2417.1	1025.5	2319.4	2646	1378.2	1498.3	1881.1	1879.7	2598.8	1786.6	1372.5	1376	2901.4	1137.5	2906.4	3436.4	1711.9	1055.7
Ak2	0.0564831	0.51566	0.136437	0.190152	0.00989447	0.069021	0.283701	0.350338	0.343165	0.206519	0.998577	0.497997	0.867916	0.816661	0.99196	0.949817	0.728714	0.565477	0.740849	0.828049	1435.7	2089.8	600.3	756.8	916.2	1101.1	1108.5	1394	1278	1790.1	2088.4	1054.1	1179.4	1602.8	1497.3	1432.8	1071.2	1412.6	981.5	1080.3	787.1	1464.9	1385.7	1331.2	1163.5	1809.9	2538.1	780.9	1215.9
Ak3	-0.383046	-0.956126	-0.688855	-0.667919	-0.613582	-0.289598	-0.656379	0.135143	-0.416917	-0.569882	0.900936	0.124806	0.244733	0.304235	0.388695	0.753426	0.302532	0.847347	0.688939	0.42495	2158	1140.1	2176.5	3566.9	2479.7	2056.8	1055.3	2086.4	801.7	1296	1185.9	1376.3	984.1	1711.6	971.2	1877.2	1293.5	1499.9	1512.6	1312.5	3008.2	1419.2	1173.5	2061.9	851.8	1265.4	2163.2	2411.9	3266.6
Ak6	0.672977	1.57144	0.0340191	0.340439	-0.19752	-0.000302667	0.135142	-0.348492	0.371538	0.410606	0.816163	0.0401812	0.97952	0.768081	NA	NA	0.924955	0.704438	0.828261	0.737853	371.9	561.1	21.1	241.6	313.1	371.7	877.1	409.8	2504.8	527.2	717.3	211.5	437.5	257	303.2	699.3	212.9	261.9	275.7	184.1	106.2	422.2	347	138.1	431.1	429.3	366.7	128.2	125.9
Akap10	-0.45294	-0.321291	0.010809	-0.822509	0.0725063	-0.0378276	0.138945	-0.220204	-0.302159	-0.467356	0.956039	NA	0.994999	NA	NA	NA	NA	0.843241	NA	0.748098	0	535.3	473.6	235.3	325	213.5	21.9	303.6	0	239	407.8	318.9	460.5	224.2	147.5	55.7	96.9	324.6	358.3	400.5	170.8	395.9	376.9	351.3	470.1	354	162.9	343.1	238.6
Akap11	0.00828064	0.44617	-0.00879482	0.128791	0.0683362	-0.583278	0.00638256	0.377335	0.230127	-0.279256	0.998577	0.722217	0.994999	0.919112	0.965452	0.573822	0.994903	0.657476	0.895977	0.829346	82.7	741.2	966.8	598.8	373.7	466.9	617.6	581.4	1764.9	400.9	310.7	723.9	669.5	246.7	839.8	662.9	355.2	800.4	452.9	506.2	396.6	308.4	259.9	690.3	659.6	313.1	282.7	1356.1	683.3
Akap12	-0.103715	-0.924369	-0.136567	-0.641992	-0.0631467	-0.31119	-0.0168671	-0.250598	-0.607588	-0.5805	0.998577	0.276224	0.898115	0.461559	0.966903	0.793198	0.989296	0.768695	0.60982	0.551659	700.8	1065.5	3226.3	2121.5	1375	2461.9	261.1	2044.3	153.4	1306.1	832.5	1603.2	1379.2	1649.7	745	1182.2	1035.2	1732.3	1241.3	1966.1	1503.5	1026.2	1443.8	862	1401.1	2879.5	1126.7	1141.3	1923
Akap13	0.184993	-0.446043	0.191625	0.682049	0.467234	0.157214	0.206041	0.574418	0.284607	0.0452531	0.997003	0.667762	0.835785	0.351418	0.587383	0.897965	0.844185	0.386786	0.843564	0.978454	416.9	1773.2	2138.8	1613.2	2133	2561	1089.7	1935.8	304	1551.9	1431.2	2283	1883.3	1450.9	3331.8	2991	2100.3	2455.2	2079.9	2522.5	1779.3	1927	1752.9	2179.7	1775.1	1730.3	2870	3443.4	1396.4
Akap2	0.000499991	0.150871	-0.799742	-0.408512	-0.26297	-0.0498497	-1.00158	0.101817	-0.171382	-0.242124	0.99973	0.932056	0.33179	0.709699	0.831393	0.977151	0.219711	0.920609	0.92789	0.866452	258.7	347.4	2986.4	2996	2593.8	2036.2	243.9	3368.3	1054.6	2916.6	2519.4	1083.5	540.9	997.9	970.4	1255.1	1612.2	1016.8	2068.4	1322.9	1758.5	1679.9	1949.9	1112.3	548	483.1	797.9	1858.6	3548.3
Akap8	-0.19873	0.0543489	0.570238	0.0197432	0.206552	-0.163637	-0.336155	-0.168582	-0.0401546	-0.454993	0.998577	0.979736	0.573224	0.988228	0.885936	0.923791	0.810234	0.8751	0.986633	0.736215	19.8	622.8	1530.2	1231	569.5	923.5	10.9	998.2	172.2	1332.4	1040.2	1401	744.1	2208.7	830.1	1277.6	347.1	1214.7	808.1	971.6	683.4	937.7	388.2	436.6	638.9	580	503.9	871	623.4
Akap9	-0.418501	-0.0725316	0.29141	0.528661	0.394274	-0.0775196	-0.310904	-0.371501	-0.450267	0.0394428	0.916989	0.966489	0.752547	0.554292	0.687216	0.956488	0.770776	0.63635	0.73396	0.982852	177.9	267.7	750.4	1150.2	1127.8	621.3	181.4	653.8	255.6	867.9	839.4	1123.5	633.9	932.3	1364.3	1176.9	751.2	1118.8	944	874.3	385.6	786.9	786.1	410.8	671.3	517.6	781.5	256.4	479
Akip1	-0.886035	-0.931978	-1.48527	-0.947653	-0.845137	-0.95505	-0.534457	-1.02683	-0.769987	-1.23686	0.605712	0.321	0.0290229	0.264844	NA	NA	0.606261	0.164927	NA	0.114679	673.8	1672.9	171.9	460.9	332.9	402.6	217.3	328.1	131.8	390.7	382.4	158.1	237.7	137.9	230.2	426.2	238.6	394.7	291.6	299.1	126.9	355	406	387.2	270.1	656.4	488.6	117.8	223.6
Akirin1	0.171235	0.613141	-0.0414313	-0.411784	-0.325796	-0.238928	-0.224935	-0.187313	-0.249376	-0.706149	0.998577	0.511009	0.971849	0.650696	0.733218	0.843865	0.836689	0.814667	0.87028	0.375505	2273	1140.1	1120.7	1046.5	1496.3	932.6	3006.5	1002.9	4759.4	1129.8	1259.4	1693.2	669.5	1771.7	1194.1	1031.3	798.6	1138.5	959.9	1154.6	1081.2	908.5	1510.8	1886.8	655.8	999.7	981.2	1473.9	1201.9
Akirin2	-0.269108	-0.236629	0.20152	-0.0362654	0.278311	0.0545694	-0.0323842	-0.339289	0.350936	-0.189604	0.98908	0.86959	0.848138	0.976016	NA	NA	0.982684	0.679832	NA	0.887643	122.2	581.6	398.2	289.6	176	106.8	480	154.1	217.9	241.6	302	342.9	403.1	375.2	294.3	396.2	220.3	543.4	174.1	482.1	402.7	308.4	275.2	257	403.8	252.9	224.3	270.3	201.6
Akr1a1	-0.167385	-0.152461	0.102072	-0.162573	-0.265487	-0.292082	0.0971919	-0.373178	-0.341437	-0.053386	0.992748	0.887405	0.893143	0.839194	0.71662	0.711242	0.917905	0.503536	0.723628	0.962658	22933.2	12402.4	6334.1	5285.3	6267.9	7542.7	9624.5	11025	13000.1	7844.5	7679.1	12679.4	9318.8	12687.6	9442.6	10338.3	8515.7	8063.9	9026.5	9048.3	9847	7454	8307.9	13892.1	8998.8	11665.5	10671.8	6468.7	6915.3
Akr1b8	0.492662	0.556794	0.759665	0.338622	0.529899	1.0529	1.19115	0.965824	0.845044	1.5099	0.897259	0.619165	0.322264	0.74637	0.587383	0.216147	0.0818008	0.164785	0.395063	0.0233557	310.9	728.3	192.3	369	288	674	445.6	538.2	70	822.2	858.5	618.5	460.5	1027	670.4	457.3	314.6	607.3	469.5	637.9	868.9	695.5	1165.4	1450.2	510.3	1121.3	1491.3	477.1	560
Akr1e1	-0.106987	-0.0835088	-0.490587	0.374938	-0.519373	-0.168528	-0.494242	0.0156455	-0.634073	-0.520238	0.998577	0.957895	0.525248	0.689867	0.564125	0.896229	0.579661	0.985294	0.540813	0.573535	548	1091.2	675.7	657.3	641.4	653.4	1011.5	342.1	1243	416.2	396.3	586.4	220.5	640.6	659.1	1583.8	769.5	488.1	654.3	269.8	561.4	638.1	706.2	877.7	210.4	355.1	796.9	806.3	624.3
Akr7a5	-0.445582	-0.108371	-0.683031	-0.37604	-0.574724	-0.647282	-0.197742	-0.758079	-0.384251	-0.845805	0.899656	0.942733	0.331569	0.685156	NA	NA	0.856136	0.252247	0.770032	0.254156	1403.3	460.7	346.9	412.2	268.3	307.4	570.7	344.4	990.1	328.9	312.4	262.2	543.2	195.1	349.4	619	328.8	346.7	337.3	412	401.5	358.9	270.4	474.8	596	435.8	487.5	253	197.2
Akt1	-0.461633	0.184565	1.4528	0.796632	0.771938	0.557015	1.19956	0.640426	0.794118	0.776803	0.899859	0.899774	0.0137546	0.304235	0.35907	0.558705	0.0588884	0.369646	0.403579	0.338414	305.5	355.2	751.9	670.5	502.3	539	29.7	415.6	293.3	618.7	830.7	1036.1	2242.7	1899.2	779	1069.8	1118.6	943	808.1	1154.6	721.2	973.7	719.9	672.3	2293.2	1217	612.5	979.5	1002.9
Akt1s1	0.489619	0.498279	0.506847	0.569545	0.32747	0.544804	0.572718	0.422648	0.0989827	0.489528	0.765469	0.486125	0.359689	0.330177	0.64834	0.416351	0.323057	0.440376	0.94162	0.450938	557	154.4	553.5	369	308.5	423.2	714.5	546.4	626.9	495	575	435	553.5	718.4	698.8	525.8	566.1	458.6	457.4	570	682.2	609.9	465.7	480.4	622	693	479.4	569.5	550.3
Akt2	0.849738	0.318289	0.952763	0.875334	1.06307	0.802691	0.584349	1.28119	0.786075	0.247392	0.395982	0.747701	0.072902	0.13602	0.0693046	0.238146	0.379015	0.0102819	0.271435	0.802301	695.4	607.4	1211.2	1100.8	1013.1	1703	1876.1	1737.3	1146.1	1199.3	1134.5	1431.7	930.2	3407.3	933.1	2358.1	2134.8	1638.9	1477	3181.3	1523	1988.2	1610.1	1682.5	1145.3	1476.3	1527.2	3907.8	2048
Aktip	-0.922582	-0.939844	-1.68388	-0.83237	-1.10557	-1.13704	-1.65421	-1.23255	-1.06789	-1.52435	0.21067	0.0849745	5.16359e-05	0.117016	0.0294784	0.0274039	6.83121e-05	0.00669931	0.050134	0.000502303	4258.5	1737.2	2122.9	1649.4	1773.8	1277.3	1056.9	1180.4	1356	1106.1	1008.9	719.2	579.9	645.3	1090.3	1266.8	1411.5	876.6	1086.3	1086.6	829.8	990.2	1155.7	804.8	567.5	617.7	430.2	1178.2	1155.2
Alad	-0.848296	-1.0617	-2.35762	-1.33463	-1.52277	-1.50311	-1.81474	-1.47399	-1.35962	-1.33891	0.680498	0.257739	0.000251437	0.0933522	0.0591798	0.070535	0.00750682	0.040349	0.133277	0.0947362	6156	2123.3	387.6	1210.1	585.3	289.4	1718.2	1225.9	1140.7	723	780.4	259.5	280.2	173.5	483.2	273.1	1275.2	549.6	797.9	342	704.1	557.4	461.6	653.2	375.3	232.4	792.8	229.9	750.2
Alas1	0.322305	0.2243	0.12702	0.148813	0.576901	0.505318	0.535454	0.185309	0.494514	0.268119	0.948416	0.851132	0.890347	0.880832	0.462441	0.554868	0.487474	0.804961	0.641569	0.800124	156.3	622.8	1252.6	743.6	1144.9	1286.3	520.6	1214.2	530	1108.7	1144.9	919.3	1027.8	627.4	753.9	722.8	1143.7	790.5	1640.9	1285.3	983.6	1350.1	1173.5	1484.9	1058.3	1051.3	541.8	1244.1	914.8
Aldh16a1	-0.156465	-0.361576	0.190757	0.444315	-0.163975	0.00605704	-0.0291399	0.3435	-0.240551	-0.338877	0.998577	0.752157	0.843222	0.614134	NA	0.995489	0.983607	0.648308	0.875132	0.744193	776.2	615.1	520.4	361.4	167.4	351.2	511.2	420.3	368.6	333.1	376	507.7	253.8	955.7	912.8	722.8	486.8	429.1	286.5	559.5	728.5	440.6	302.6	791.3	355.8	280.9	597.1	917.2	437.6
Aldh18a1	0.645897	0.618034	0.552541	0.509101	0.465555	0.958656	1.46525	1.75058	0.881375	0.765597	0.861431	0.633193	0.569828	0.655014	0.690372	0.356801	0.0542375	0.0160865	0.457847	0.469705	5.4	278	740.6	483.2	443	1032.9	137.6	897.8	290.6	812.8	903.6	752.6	567.3	557.1	496.1	183.1	1113.9	308.6	731.8	672.5	1425.4	665.3	751.4	1251.5	588.2	2824.6	1800.7	2466.2	1848.1
Aldh1a3	-0.0680279	0.433786	0.521424	0.206368	0.245365	0.464754	0.210224	0.491677	-0.0222555	0.129707	0.998577	0.794632	0.657739	0.890877	0.870451	0.754065	0.897209	0.642792	0.995584	0.950433	0	0	5466.8	1029.8	364.5	1113.9	365.8	1646.2	422.4	3165.8	4332.4	3994.3	1770.8	3301.3	2422.2	2149.3	842	1930.2	1203.2	2666.8	1169.1	1169.2	5975.5	3332.4	1254.4	864.1	756.9	7831.7	77.5
Aldh2	0.00836491	-0.746417	0.00697934	-0.450756	-0.553396	-0.75905	-0.146417	-0.826048	-0.799826	-1.75394	0.998577	0.352226	0.9952	0.597644	0.506132	0.339983	0.896282	0.184972	0.347215	0.00122932	1548.9	676.9	3159.1	2578.2	2684.7	2944.3	1077.2	2602.4	664.5	1593.5	1282.5	1473.8	2080.8	3062.2	2255.3	940.2	1338.3	1123.7	1134.6	1905.5	987.3	1404.6	1115.4	1577	2219.2	2035.9	1238.3	932.2	1145.5
Aldh3a2	0.319663	-0.505397	0.0937649	-0.115358	0.344317	-0.0165985	-0.105669	0.32299	-0.139214	-0.44991	0.956069	0.610063	0.925923	0.917692	0.709849	0.988467	0.930891	0.666331	0.931459	0.627846	652.3	689.7	1444.2	1606.3	984.8	1029	2090.3	1099.8	94.2	1211.2	800.7	1199.6	922.1	1374.9	595.8	1136.2	1204	1128.6	1449	1728.7	1121.5	1018.4	1049.2	891.2	831.1	1237.5	637.1	1446.2	2147.5
Aldh3b1	0.241313	0.0748429	0.767797	-0.189817	-0.405729	-0.0976629	0.57734	-0.0230943	-0.0320477	-0.355883	0.997003	0.971101	0.39396	0.88771	0.735029	0.953925	0.602466	0.982635	0.988803	0.802716	190.5	460.7	694.6	767.3	398.1	756.3	236.1	918.8	2.7	727.2	882.2	1788	1009.4	395.8	521.3	124.2	585.1	345.5	287.8	346.2	474.7	470.8	409.2	990	944	725.3	456.8	650.3	355.7
Aldh6a1	-0.615436	-1.48174	-1.26568	-1.39557	-0.849992	-0.762939	-0.85935	-0.466152	-1.07351	-1.04715	0.881778	0.0922711	0.115484	0.0978006	0.422676	0.506154	0.378921	0.626895	0.330092	0.271807	1599.2	200.7	1637.3	2167.4	1696.7	867	677	1096.3	131.8	517	390.5	789.9	384.7	152.9	762	48.2	338.3	957.7	909.7	206	538.2	863.8	867.6	884.5	340.2	828.6	536.7	1011.9	1520.6
Aldh7a1	0.323703	0.0695842	1.48889	0.517619	0.456304	0.289326	0.748343	0.761273	0.399882	0.302653	0.96436	0.967302	0.0118903	0.564098	0.632487	0.80561	0.338041	0.270106	0.770002	0.796325	57.5	972.8	1037	682.3	609.7	661.1	1303.9	616.5	583.8	667.1	815.7	1182.2	1418.2	4371.5	1353.8	553.6	1145.7	930.7	957.3	1008.2	768.8	810.3	926.5	1062.9	1360.9	1299.9	965.9	1009.6	1789.1
Aldh9a1	0.280434	-0.238569	0.944462	-0.0266216	0.219376	0.0559238	0.30713	0.321409	-0.325286	0.251598	0.931803	0.7932	0.0372468	0.975935	0.777421	0.956872	0.667558	0.57168	0.736227	0.755454	504.9	1209.6	972.9	1084.8	941.3	1431.6	1121	937.5	524.6	935.7	875.3	1631.9	1639.8	2534.2	1004.4	1092.3	661	887.7	1013.9	1429.6	1128.8	909.5	899.9	1469.2	1563.4	531.6	1079.6	1579.1	944.8
Aldoa	-0.0716312	0.123029	-0.782932	-0.50916	-0.400418	-0.460381	0.0169744	-0.492858	-0.665761	-0.348449	0.998577	0.898858	0.0570107	0.319398	0.491131	0.441655	0.985744	0.277176	0.221697	0.576263	13223	6853.6	12623.7	10449.4	11698	8764.7	10006	12653.7	10032.6	13289.5	13035.5	7248	5388	5777.3	7873.9	6394.2	8355.7	6367.3	9394.3	8787.9	7184.2	7717.6	8566.9	11566.4	5481.1	16533.6	11045.6	4816.9	7040.3
Alg1	-0.802178	0.210349	-0.297531	-0.106567	-0.334313	-0.465394	-0.225561	-0.129196	-0.678879	-0.853392	0.571866	0.878735	0.73529	0.928722	0.729542	0.629566	0.836689	0.876518	0.487978	0.251906	1455.5	427.2	634.2	550.7	472	385.9	217.3	492.7	1608.9	452.6	528.8	827.9	397.3	458.6	796.9	807.4	375.6	376.2	866.5	389	335.6	759.7	365.6	645.4	401.2	743.6	744.6	417	780.1
Alg11	-0.0309139	-0.722398	-1.33395	-0.30078	-0.155309	0.087582	-0.228222	-0.104732	-0.279847	-0.549305	0.998577	0.531468	0.0738144	0.800893	0.912149	0.957648	0.865266	0.92128	0.883314	0.636221	1942.4	887.9	788.1	852.2	1403.3	1492.1	1127.2	924.7	293.3	899.3	594.7	710.5	207.9	16.9	706.9	1246.5	774.9	998.3	1119.3	1025.9	1531.5	1345.3	1092.8	1460.3	202.6	1265.4	626.8	1791.6	883.1
Alg14	0.169638	-0.139793	-0.580349	-0.174507	-0.056553	-0.0782729	-0.0695644	-0.250565	0.0692527	-0.328139	0.997037	0.911013	0.356682	0.85167	0.963945	0.944889	0.953352	0.717929	0.966747	0.716585	713.4	491.6	481.1	511.1	659.8	581.4	1141.3	249.9	556.9	528.9	456.4	252.9	527.1	302	489.6	580.4	429.1	373.8	694.3	578.3	561.4	394.9	662.6	459.1	435	736	580.8	289.9	538.9
Alg2	-0.401395	0.548828	-0.353569	-0.14375	0.352436	0.544207	0.404596	0.620551	-0.269536	0.155031	0.96436	0.702282	0.760386	0.924416	0.789574	0.67227	0.75727	0.507319	0.895457	0.935946	486.9	314	1107.1	612.7	717.8	631.6	106.3	469.3	1918.3	819.6	667.6	1150.2	112.5	13.1	148.4	309.5	1164.7	564.3	620.7	1591.7	1414.4	788.9	1183.1	1315.5	144.1	1472	1078.5	1513.2	1068.9
Alg3	0.934512	0.787018	0.641001	0.852661	0.90641	0.981394	1.06359	1.14054	0.997642	1.65883	0.690606	0.539357	0.533229	0.421936	0.418118	0.390621	0.269612	0.187045	0.427286	0.0523233	0	0	175.7	431.7	454.2	506.8	608.2	569.8	75.3	714.5	621.3	615.8	294	271	235.9	809.6	484.1	384.8	870.3	374.4	640.7	649.8	489.1	873.2	285.7	797.4	1061.1	492.1	582
Alg5	-0.162092	0.638308	-0.656994	-0.437219	-0.766437	-0.691787	-0.263006	-0.635691	-0.68688	-0.625848	0.998577	0.537301	0.404974	0.658832	0.389522	0.481204	0.827235	0.39834	0.534674	0.511088	3358.3	3721.5	650.1	746.4	1112.6	1247.7	2953.3	929.4	8025.5	1116.3	1144.3	1018.1	1355.1	930.4	878.8	1881.5	1261.7	988.5	1236.2	767.6	911.6	1255.8	1033.8	1256	1267.4	2170.4	1493.4	740.4	1133.2
Alg6	-0.527713	-0.267055	-0.76871	-0.660175	-0.959195	-0.39164	-0.590652	-0.342695	-0.575538	-0.944427	0.916989	NA	0.424513	NA	NA	NA	0.621177	0.743124	NA	0.369403	896.6	684.6	227	382.9	172	358.9	372.1	136.6	764.1	156	238.9	467.7	103.4	87.2	31.6	560.1	155.9	218.8	149.3	156.9	386.9	199.4	422.9	330	110.4	368	169	292.2	603.1
Alg8	0.781705	1.86101	0.829071	0.0791614	0.398116	0.847021	0.81562	1.13143	0.371963	1.44625	0.786681	0.0202709	0.366796	0.953731	NA	NA	0.422602	0.167681	0.846899	0.0908898	391.7	0	136.5	71	203	135.1	580	291.9	2289.6	338.2	366.8	465.7	232	361.1	173.5	55.7	225.8	330.7	256.6	73.2	211.1	381.3	486.7	233.5	207.8	602.6	356.4	408.9	685.9
Alg9	0.137443	0.700546	0.746702	-0.0820282	-0.136045	0.699566	0.509367	0.759687	0.441326	0.251038	0.998577	NA	0.436776	NA	NA	NA	NA	0.401534	NA	0.876487	0	610	97.3	117	60.6	68.2	369	141.3	495	315.3	263.2	279.5	217	628.4	39.7	237.7	170.2	148.8	95.9	174.6	363.7	222.8	484.2	374.9	207.8	291.6	145.4	466.7	528.3
Alkbh3	0.452643	1.04478	1.17253	0.0438147	0.759856	0.3838	0.80149	0.663553	0.404237	0.47162	0.948416	0.326042	0.169723	0.976054	NA	0.788314	0.446705	0.480071	0.833521	0.727697	1.8	2.6	654.6	385	296.6	540.2	218.9	465.8	1108.5	698.4	513.7	679.2	896.9	1068.2	424	153.1	182.4	336.9	522.2	857.6	403.9	567.1	162.2	527.5	867.4	400.3	737.5	345.4	464
Alkbh5	-0.428563	-0.144456	-0.643335	-0.269549	-0.361199	-0.345821	-0.71058	-0.0517281	-0.322965	-0.424644	0.897259	0.916281	0.337173	0.772834	0.687853	0.727317	0.314313	0.951253	0.807374	0.644839	1902.9	525	1517.3	2991.8	3693.9	1403.3	874	2286	791	2297	2673.9	1214.9	945.1	1657.2	1977.2	1003.4	2221.6	1412.6	1620.6	1790.4	1831.7	2096.2	958	1688.1	994.7	926.5	2441.8	2146.2	1636.8
Alkbh6	-0.447509	-0.475843	-1.6036	-0.781675	-0.451652	-0.778699	-1.11166	-1.13945	-0.548374	-1.52138	0.913221	NA	0.00971372	NA	NA	NA	NA	0.0910198	NA	0.0220116	670.2	561.1	277.5	376.7	367.1	238	498.7	230	403.6	228.9	313	72.1	91.9	176.3	341.3	291.3	87.5	394.7	429.4	139.1	126.9	303.5	290.5	211	129.9	193.7	273.5	124.8	123.3
Alox5ap	1.62379	1.84015	1.70319	1.33821	0.271499	0.616627	1.72632	0.739903	1.07515	0.903885	0.163662	0.0247615	0.0244045	0.12734	0.843977	0.618751	0.023386	0.413978	0.348457	0.390734	289.3	1119.5	13.6	79.4	272.2	886.2	2825.1	1683.6	4240.1	1101	1377.4	1378.4	2293.3	2177.8	1506.2	2206	298.3	550.8	351.9	268.8	313.6	818.1	661.8	1975.4	2406.2	1606.6	1182	828.2	62.5
Amacr	0.0811483	0.162415	0.359112	0.124991	0.285891	0.366999	0.659862	-0.109662	0.0793672	-0.431264	0.998577	NA	0.778342	NA	NA	NA	NA	0.928637	NA	NA	623.5	0	125.9	124.6	110.1	222.5	329.9	81.7	419.7	171.2	118	194.8	62	653.7	255.4	249.5	168.1	239.7	149.3	441.3	356.3	184.8	378.5	374.9	62.3	872.7	130.1	213.7	141.8
Amdhd2	0.428599	0.292679	0.730538	0.346611	-0.435124	-0.174748	0.632622	-0.834536	-0.0764207	-0.286435	0.916989	0.82641	0.332059	0.735026	0.66274	0.898184	0.472723	0.237124	0.968394	0.818692	364.8	1330.6	266.2	289.6	139.1	196.8	1045.9	826.6	753.3	523	563.5	650.5	837.1	1197.7	651.8	710	564.7	325.8	287.1	351.4	389.3	364.8	463.3	1073	985.6	410	381	201	88
Amer1	0.311897	-0.002241	0.638643	0.741403	0.596392	0.796185	0.729524	0.772447	0.658069	0.719331	0.991953	NA	0.545936	NA	NA	NA	0.536095	0.419756	NA	0.564125	1.8	0	270	229.1	294	352.4	46.9	235.8	0	256	144.6	370.3	407.7	194.1	312.9	333	456.9	416.8	425.6	79.5	486.9	417.3	274.4	242.4	453.2	391.7	380	352.3	412.9
Amfr	-1.14287	-0.644973	-0.0963901	-0.664833	-0.62567	-0.316878	-0.327538	-0.236711	-0.568799	-0.168579	0.0357411	0.273017	0.896175	0.206889	0.279466	0.669322	0.630565	0.679454	0.405478	0.850602	3735.7	1644.6	1814.5	1835.3	1446.8	995.6	420.6	1237.6	1132.7	1368.9	1382.1	1862.7	2194.5	1852.3	1021.4	924.2	1880.6	1294.6	1221	1428.6	1746.3	1579.7	1668.2	1300.9	2034.8	1618.4	1781.2	2336.8	1192.2
Ammecr1l	0.469014	0.0423038	0.177184	0.612621	0.265766	0.448263	0.609075	0.790977	0.275512	0.591342	0.926326	0.985148	0.884899	0.563522	0.837818	0.724761	0.573181	0.344855	0.887446	0.609466	253.4	0	936.7	964.3	694.7	805.2	1097.5	712.2	392.8	665.4	638.1	932.7	689	328.3	576.4	962.7	1473.2	965.1	448.5	720.6	970.2	659.5	932.2	791.3	567.5	1643.1	663.7	1983.3	936
Amn1	-0.666017	0.263876	-0.0913109	-0.202233	-0.126372	-0.53939	-0.76187	-1.53321	-0.309752	-0.885522	0.85018	NA	0.946293	NA	NA	NA	NA	0.0396388	NA	NA	483.4	553.3	149.3	140.6	182.6	132.5	157.9	196.1	960.5	122.9	148.1	127.4	298.6	442.7	304	288.1	186.4	389.7	200.7	248.9	142.8	178	233.2	71.8	258.4	109.8	112.7	69.3	3.5
Amotl1	-0.0666405	0.136484	0.383098	0.532541	0.103728	0.111931	0.268322	0.175629	0.171965	0.103742	0.998577	0.94024	0.714627	0.620689	0.942564	0.940606	0.837215	0.859122	0.931459	0.954883	3.6	851.9	2405.7	1797	1940.5	1551.3	839.6	1460.6	791	2175.8	1740.1	1976.1	2324.3	1683.5	1957.7	1710.2	3235.2	1491.3	1574.2	1494.5	1521.8	1574.8	1500.3	734.1	2450.3	2171.5	1319.2	1844.7	1729.3
Amotl2	-0.221048	-0.802468	-0.472018	-0.0883895	-0.24446	-0.636665	-0.374174	-0.430442	-0.391582	-1.46193	0.998577	0.475571	0.646456	0.947514	0.852835	0.578307	0.766171	0.646294	0.827367	0.0678818	256.9	316.6	1214.2	2126.4	1148.2	1378.9	132.9	1070.6	349.8	526.4	558.3	981.4	831.4	199.8	1300.3	1148	491.5	718	1051.4	754	451.5	592.4	659.4	683.5	763.5	772.6	395.4	834	869
Ampd2	0.146296	0.08492	-0.382219	0.0608571	0.182674	0.228901	0.308472	0.523754	0.16042	0.199514	0.998577	0.968994	0.749431	0.968241	NA	0.89228	0.833985	0.602421	0.944376	0.913251	330.6	0	550.5	598.1	409.3	514.5	378.4	422.6	177.6	516.2	527	279.5	237.7	154.8	775	1.1	410.8	576.6	329.7	467.5	656.5	434.8	359.1	637.5	224.6	728.5	858.3	734.7	436.7
Amz2	0.123864	-0.407541	-0.0685417	-0.474463	-0.17981	-0.325599	0.119594	-0.208306	0.0836513	-0.523834	0.998577	0.763118	0.958833	0.652487	0.887768	0.800912	0.933243	0.821407	0.968006	0.634781	1796.9	509.6	650.1	464.4	680.2	629	1242.9	928.2	422.4	617.1	665.9	545.1	800.4	999.8	439.4	847.1	315.9	705.7	674.6	734.2	579.7	596.3	668.2	1056.2	870	863	837.8	789	432.3
Anapc1	-0.424719	0.0515247	0.358361	0.440556	0.142393	0.408538	0.486498	1.08692	-0.000681629	-0.038628	0.92652	0.977274	0.70965	0.665903	0.912207	0.723657	0.633534	0.11821	0.999514	0.984454	341.4	833.9	586	994.3	630.2	392.3	21.9	929.4	384.7	803.5	896.1	1213.6	860.1	682.8	870.6	753.9	1343	708.2	1041.2	517.7	1134.9	1187.7	561.7	1212.2	819.4	1061	1362.3	2767.7	1125.3
Anapc10	-0.439788	0.101468	-1.79274	-0.880839	-0.613767	-0.69256	-0.60735	-1.44553	-0.762627	-0.478365	0.92869	0.955821	0.00753636	0.322907	NA	NA	0.555387	0.0425334	0.52551	0.686688	1061.9	942	162.1	386.4	384.3	487.5	434.6	323.4	1310.2	375.5	377.8	132.1	134.4	55.3	180	441.2	195.9	301.2	497.4	257.3	170.8	324.9	483.4	451.2	101.3	510.1	277.6	64.7	121.5
Anapc11	-0.170299	-0.0403656	-0.821967	-0.91651	-0.92682	-0.835565	-0.265579	-0.957664	-0.646235	-0.501575	0.998577	0.987209	0.360727	0.337694	0.367981	0.458824	0.849033	0.252404	0.658858	0.692081	1326.1	4182.2	128.2	634.3	610.4	784.6	2176.3	761.2	3282.3	435.7	523.5	177.5	1418.2	302	616.1	626.5	469.8	775.8	595.2	322.1	195.3	827.8	845.8	562.3	1611.5	1209.5	867.5	257.6	511.6
Anapc16	-0.323595	0.494591	-0.964168	-0.171332	-0.550522	-0.57367	-0.999762	-1.00934	-0.359166	-0.635145	0.958108	0.630969	0.129151	0.871029	0.523181	0.526333	0.122094	0.101826	0.789121	0.441714	1083.5	1618.8	362.7	676.1	945.9	712.6	870.8	615.3	3228.5	488.2	638.7	475.7	356	445.5	747.4	1222.9	528.8	429.1	790.3	596.1	427.1	730.5	623.1	428.8	425.9	384.2	632	325.7	271.2
Anapc2	-0.590612	-0.698653	0.205232	-0.0207546	-0.102334	-0.201965	-0.0230518	0.382014	-0.178708	0.0260227	0.499361	0.15688	0.728263	0.977835	0.891613	0.783728	0.9808	0.414894	0.861408	0.982577	2603.6	1400.1	3350.7	2399.3	1596.5	1566.7	1511.8	1306.5	933.6	1579.9	1522.6	1819.3	2748	3398.9	2085.8	2183.5	2455.5	1519.6	2201.8	2604.1	2405.3	1669.2	1797.3	2168.5	2728.2	1817.5	2388.6	3157	3545.7
Anapc4	0.298228	0.0964172	-0.695796	-0.455051	-0.300998	-0.0268064	-0.0669495	0.34467	-0.0305069	0.0815183	0.988543	0.958487	0.418177	0.67473	0.81165	0.98674	0.967934	0.709056	0.988751	0.9627	2544.3	229.1	1420.1	1209.4	1481.1	1193.7	2917.4	1395.2	1945.2	1379.9	1234.5	1680.6	370.9	58.1	1041.7	410.1	1229.1	973.7	1182.9	960	1869.6	1011.6	1175.1	1326.7	393.5	2183.3	1575.3	1787	2387
Anapc5	-0.284857	-0.313223	0.298361	0.16657	0.256898	0.123978	0.30236	0.602889	0.340968	0.593124	0.972518	0.78997	0.728774	0.873275	0.803708	0.923791	0.762642	0.372371	0.799813	0.480222	1967.6	841.6	6230.8	5540.8	3968.8	3557.8	1188.2	3911.2	643	4225.3	3575.7	5261.2	3679.3	5198.7	3763.9	4378.8	4521.2	4230.5	4748.6	4678.9	5247.5	3367.6	3605.1	5369.6	3598.2	5218.9	5244.2	5422.2	7550.1
Anapc7	0.372784	0.161294	0.619324	0.664062	0.699313	0.58738	0.297363	0.797983	0.557913	0.202485	0.968337	0.930786	0.504601	0.517421	0.507243	0.612383	0.827105	0.338942	0.715149	0.900214	646.9	2.6	593.5	207.5	247.8	411.6	492.5	500.9	204.5	469.6	457.6	440.3	554.7	799.1	230.2	627.5	1016.2	418	512.7	1009.2	712.7	413.4	612.6	385	573.9	343.3	575.6	650.3	908.7
Angel2	-0.333978	-0.294715	0.0797421	-0.521848	-0.211407	-0.220668	-0.323735	0.23738	-0.556743	-0.22861	0.953541	0.803934	0.940596	0.536775	0.8389	0.856316	0.745865	0.763489	0.616032	0.84666	885.8	223.9	1073.2	999.1	562.3	787.2	262.7	670.2	247.5	887.4	638.1	966	365.2	1102.9	671.2	489.4	306.4	726.6	668.3	512.4	569.9	566.1	756.2	637.5	405.1	691.9	761	1032.7	983.5
Angptl1	-0.311126	-1.3712	-0.148987	-0.817333	-0.630824	-0.353475	0.172476	0.630934	-0.123684	-0.783951	0.984404	0.096713	0.899181	0.370566	0.545994	0.784503	0.900841	0.451374	0.953345	0.418898	34.1	555.9	1714.9	1062.5	1164.7	969.9	339.3	788.1	131.8	343.3	246.4	1259.6	451.3	735.3	364	520.4	395.2	623.3	350	565.8	886	815.1	313.1	949.6	485.6	1870.2	2136.6	963.4	1927.4
Angptl2	0.152345	0.201652	0.539241	0.5306	0.800492	0.796583	0.625935	1.10067	0.635654	0.803584	0.998577	0.92038	0.635826	0.674947	0.499493	0.525696	0.613858	0.221983	0.708406	0.50379	0	102.9	3493.2	2567.1	2480.4	2932.7	931.8	1579.7	0	3158.1	2699.3	2578.6	3301.5	3478.6	3190.8	3183.7	2878.6	3682.2	4580.9	4765.7	5185.3	4339.3	3442.1	4045.2	3195.7	3230.3	5822.9	7175.6	5607.8
Angptl4	0.913856	0.555234	0.786782	0.383166	0.464493	0.573424	0.570262	0.853609	-0.137768	-0.444013	0.470219	0.56523	0.243609	0.672701	0.60501	0.524548	0.487474	0.180243	0.934449	0.641357	1297.3	1950.8	988.7	2236.4	840.4	2516	1769.8	4934	1167.6	2020.7	3641.1	2708	1935	3650.2	2694.6	2157.8	1062.3	1678.2	1948.4	2706.5	1656	1560.2	3722.2	3437.9	1743.9	1738.9	4252.7	2891.3	1624.5
Ank	-0.155239	0.509103	1.12091	0.875926	0.940555	0.758068	0.800184	0.730635	0.492003	1.04456	0.998577	0.685676	0.127691	0.310798	0.301846	0.46144	0.365152	0.354538	0.736227	0.209547	1527.3	167.3	641	883.5	785.1	765.3	467.5	688.8	468.1	1804.5	1371.6	2906.1	1986.6	1526.9	1730.8	2355.9	1045.4	1716.3	1564.7	2164.8	811.5	1366.7	2423.6	2505.2	1936.1	344.3	896.2	3020.7	570.6
Ank2	-0.268367	-0.162077	0.240366	0.341474	0.511223	0.11012	0.32939	-0.422143	-0.35125	-0.695176	0.997003	0.938139	0.859918	0.800674	NA	NA	0.828403	0.68943	0.867689	0.582441	10.8	180.2	728.5	320.3	748.8	405.2	1.6	440.2	357.8	393.3	225.6	461	1049.6	106	691.5	864.2	265.8	681.1	308.7	1224.6	246.5	411.5	722.3	304.2	1001.2	490.7	81.9	176.7	423.5
Ank3	-0.341666	0.234151	0.897927	1.56659	1.63953	1.06301	0.753286	0.901933	0.929458	0.819428	0.977937	0.890594	0.283859	0.0413142	0.0372708	0.276697	0.436387	0.262764	0.403579	0.406578	452.8	332	233.8	1994.8	311.1	554.4	42.2	637.5	683.4	807.8	798.9	1668.6	2175	609.6	3018.9	2822.8	2553.8	3710.5	1970.6	3301.6	1056.8	1316.1	2848.9	947.3	2498.4	420.7	857.3	1508.6	2104.3
Ankfy1	0.538919	0.685817	0.977806	0.80417	0.690381	0.649267	0.932959	1.57886	0.419267	1.30318	0.904183	0.582426	0.258507	0.421653	0.528761	0.57869	0.321116	0.0364417	0.813965	0.131523	12.6	79.8	559.6	565.4	546.4	542.8	56.3	1088.1	209.9	974.7	783.9	679.2	545.5	1440.6	532.6	957.4	740.3	681.1	685.4	613.9	666.3	579.7	650.5	1137	518.1	891	1186.1	2874	769.5
Ankhd1	-0.503051	-0.296954	-0.175749	-0.0463675	0.249568	-0.397437	-0.229244	-0.0339944	-0.208798	-0.822975	0.897259	0.831596	0.874036	0.970585	0.831443	0.733088	0.853385	0.971581	0.904286	0.349608	122.2	316.6	1637.3	836.9	520.1	580.1	356.5	394.6	207.2	773	623.6	590.4	873.9	330.1	958.2	565.4	492.2	920.9	565.4	1138.9	424.7	769.4	272.8	504	876.5	329.3	785.6	886	367.2
Ankib1	-0.671088	-0.891399	-0.636863	-0.23965	0.116931	-0.591072	-0.75509	-0.00230032	-0.402733	-1.11191	0.870319	0.459764	0.532523	0.863774	NA	NA	0.494929	0.998844	NA	0.261121	524.7	535.3	803.9	362.7	188.5	352.4	132.9	246.3	0	264.5	291	479	166.5	116.3	121.6	378	701.7	365.1	275.1	1125.3	227	235.4	342.2	308.7	127.3	224.9	235.6	1020	300.2
Ankle2	0.244329	-0.0573061	0.708249	0.0560347	0.40645	0.571071	0.537005	0.97056	0.813827	0.25489	0.997003	0.978758	0.448007	0.96861	0.740945	0.645576	0.646255	0.24634	0.526094	0.870301	43.1	56.6	748.1	588.3	899.1	563.4	248.6	903.7	29.6	571.3	629.4	847.3	335.3	1595.3	530.2	488.3	380.3	651.6	770.6	613.9	728.5	610.9	1075.8	982.1	354.5	995.4	1393	880.2	1338.3
Ankmy2	-0.600517	-0.660527	-0.937227	-0.387896	-0.426006	-0.152648	-0.602018	-0.24354	-0.143832	-0.205137	0.900936	0.645077	0.327359	0.770787	NA	NA	0.626906	0.82301	NA	0.911644	80.9	0	601.8	662.8	874.7	217.4	161	316.4	0	340.7	299.1	164.8	180.3	92.9	276.4	366.2	265.8	450	313.2	103.5	386.9	237.3	579.5	272.7	211.7	208.8	312.4	353.5	415.6
Ankra2	-0.386879	0.357801	-0.529786	-0.0546051	0.408651	-0.143894	-0.125175	-0.772041	-0.544573	-0.548056	0.968337	NA	0.607069	NA	NA	NA	NA	0.381562	NA	0.660049	395.3	139	271.5	250.7	435.7	201.9	308	102.7	947	155.1	228.5	170.8	250.3	103.2	238.3	556.9	77.3	681.1	318.9	394.3	156.2	361.9	276	327.7	277.9	204.5	38.9	137.5	221.9
Ankrd10	-0.172959	-0.687271	-0.232898	-0.384645	0.0802584	-0.332573	-0.828618	-0.672874	-0.393234	-1.07045	0.998577	0.511742	0.829533	0.713398	0.956175	0.784503	0.316702	0.381906	0.798164	0.171987	1778.9	324.3	1621.4	834.8	425.8	825.8	1369.6	456.5	430.5	623	608.6	982.1	597.1	934.1	1041.7	552.6	597.9	951.6	1154.3	1217.3	812.8	731.5	753.8	510.7	660.9	288.4	647.3	489.8	548.5
Ankrd11	-0.0265114	0.0726141	0.898338	1.07416	0.758791	0.413792	0.123064	0.270168	0.139422	-0.00485847	0.998577	0.972595	0.331569	0.26488	0.502455	0.771203	0.940765	0.79773	0.952178	0.998717	37.7	33.5	675	889.1	630.2	613.6	20.3	602.4	94.2	651	642.7	869.3	733.8	1837.3	1285.7	1683.4	1151.8	930.7	945.9	1097.1	439.3	678	932.2	246.9	810.3	417.5	298.1	703.5	744
Ankrd12	-0.672659	-0.576464	-0.387575	-0.375982	0.12178	-0.518343	-1.13168	-1.00775	-0.863289	-1.69027	0.848928	0.669246	0.721894	0.755638	0.93328	0.681583	0.183745	0.216816	0.474121	0.0287902	186.9	622.8	1729.3	1855.5	1309.7	459.2	204.8	1223.6	91.5	1067.1	919.8	1274.9	554.7	688.4	843.1	750.7	953.9	1428.6	1283.2	1430.7	378.3	487.3	1342.1	191.9	607.7	361.6	48.1	540.6	738.7
Ankrd13a	-0.268926	-0.421512	0.135571	-0.0191024	-0.168032	0.025555	0.200092	0.0579962	-0.0416484	-0.715911	0.996851	0.790915	0.921284	0.988398	NA	0.988044	0.898006	0.960569	0.986633	0.554644	309.1	0	969.1	707.4	557.6	324.1	614.4	199.6	8.1	418.7	515.4	442.3	1236.8	136.9	684.2	336.3	504.4	527.4	275.1	481.1	615.1	417.3	572.2	257	1053.1	640.3	829.7	612.2	222.8
Ankrd13c	0.350984	-0.0228911	0.0511568	0.490109	0.202959	0.503996	0.174017	0.130211	-0.026464	0.975765	0.963058	0.993551	0.969577	0.625968	NA	NA	0.893656	0.89002	0.990545	0.235407	397.1	121	205.9	458.1	314.4	340.9	445.6	425	16.1	355.1	483.1	481	165.4	273.9	865	202.4	305.8	399.6	336.1	323.2	456.4	367.7	566.6	475.9	192.2	362.6	394.3	352.3	243.9
Ankrd17	0.422744	0.265201	1.38751	1.25307	0.737376	0.63471	0.943396	1.06451	0.814089	0.264554	0.916989	0.844605	0.0243777	0.0694133	0.399161	0.506268	0.193123	0.105674	0.403266	0.830313	91.6	195.6	1003	835.5	641.4	1169.2	572.2	551.1	295.9	1023	671.1	1864.7	1488.3	1946.1	1557.3	1244.4	1921.3	1316.7	542.5	1165	521.1	709.1	1532.6	920.4	1514.1	1182.6	782.5	2018	1215.9
Ankrd27	-0.0138189	-0.431025	-0.52935	-0.0924273	0.133877	-0.0325755	-0.0827999	0.385756	-0.0503611	-0.807086	0.998577	0.76957	0.593176	0.946024	NA	0.984944	0.961927	0.687352	0.981327	0.431758	217.4	440.1	736.8	809	371.1	668.9	137.6	744.9	0	468.7	537.4	392.3	183.7	333.9	373.7	562.2	496.9	462.3	735.6	599.2	538.2	474.7	509.3	493.9	184.4	768.3	581.8	1036.1	683.3
Slf1	-0.49162	-0.0666222	-0.862004	-0.91906	0.0551711	-0.117155	-0.322711	-0.586661	-0.154099	0.0162472	0.921283	NA	0.331569	NA	NA	NA	NA	0.522115	NA	NA	470.8	301.1	136.5	236	138.4	171.1	84.4	226.5	196.4	189	361	136.8	181.4	3.8	132.1	93.2	76.6	328.3	394.5	121.3	211.1	184.8	313.9	300.8	162.3	111.9	93.2	25.4	316.1
Ankrd40	-0.279215	-0.631474	-1.16286	-0.873918	-0.406752	-0.695029	-1.09779	-0.592841	-0.652948	-1.16233	0.992149	0.62187	0.147615	0.358959	NA	NA	0.202004	0.511817	0.648801	0.189707	0	1523.6	813	534	585.3	331.9	848.9	524.2	462.8	368.7	369.7	320.2	235.4	133.2	381.8	117.8	435.9	582.8	421.2	499.9	169.6	458.2	497.1	239.1	215.6	284.1	331.9	592.6	324
Ankrd46	-1.30348	-1.38774	-0.690672	-1.48317	-0.623343	-0.848127	-0.897329	-0.399194	-0.806522	-0.785768	0.0357411	0.00649259	0.22889	0.00254584	0.367981	0.192183	0.0966339	0.517245	0.243118	0.19468	4373.5	2676.6	725.5	1268.6	1736.2	841.2	628.5	910.7	834	639.1	753.2	1416.4	1531.9	921.9	587.7	1045.2	430.5	1277.4	1133.3	1671.2	1080	1115.7	1221.1	1052.8	1293.3	940.5	1122.6	1741.9	2005.7
Ankrd49	1.06778	1.22752	0.56429	0.916544	0.740756	0.905221	0.330371	0.50383	0.488803	-0.459255	0.454612	NA	0.515663	NA	NA	NA	NA	0.549024	NA	0.687078	116.8	213.6	33.2	285.5	179.9	455.3	422.1	383	750.6	349.2	358.7	163.5	121.7	512.1	421.5	402.7	275.9	285.2	288.4	363.9	342.9	241.2	504.4	291.8	187	162.5	119.8	165.2	468.4
Ankrd54	0.210994	0.370838	0.335207	0.377072	-0.00192661	0.293231	0.0157697	0.362571	-0.0793022	0.367471	0.998577	0.796618	0.754761	0.744758	NA	NA	0.990846	0.698657	0.970504	0.782583	379.1	0	306.2	272.9	564.9	374.3	465.9	260.4	626.9	345.8	315.3	302.9	242.3	696.8	488.8	651.1	153.9	356.5	321.4	214.4	303.9	435.8	452.8	356.9	220.7	330.3	453.7	176.7	644.5
Anks3	0.058242	-0.0619094	-0.059193	0.160861	0.346706	0.0186279	-0.00881032	-0.12621	-0.18467	-0.907369	0.998577	NA	0.971447	NA	NA	NA	NA	0.91697	NA	0.42717	0	0	379.3	624.5	377.7	280.4	353.3	281.4	2.7	448.4	324.5	475.7	176.8	127.6	490.4	321.3	235.2	392.2	507.6	423.6	184.3	430.9	252.6	328.9	203.9	303.4	291.9	298	120.6
Ankzf1	-0.373593	-0.68236	0.424037	-0.0814869	0.324695	-0.222328	-0.511785	-0.553207	0.0988154	0.0260643	0.968337	NA	0.685238	NA	NA	NA	NA	0.538774	NA	0.99101	5.4	339.7	347.7	415.7	280.8	299.7	98.5	185.6	56.5	143.2	221.6	226.8	197.5	852.5	103	500.1	180.3	403.3	248.4	510.4	203.8	215	261.5	133.6	244.1	129.1	111.6	157.1	216.6
Anln	0.00187848	0.71194	1.6536	0.83149	0.274834	1.03531	1.41337	1.61825	0.591899	1.28315	0.999399	0.598573	0.0408289	0.444756	0.849499	0.36117	0.10218	0.0470467	0.731435	0.181503	154.5	0	507.5	233.2	127.2	313.9	0	151.8	174.9	608.6	489.4	1198.2	870.4	1680.7	361.6	494.7	621.7	166	186.8	355.6	1083.7	315.2	487.5	1178.5	777.8	937.2	867.5	836.3	1907.1
Ano10	-0.656373	-0.523866	-0.3891	0.28241	0.0599157	0.428008	0.263141	0.647137	0.119779	-0.103966	0.82692	0.681642	0.699037	0.807453	0.969331	0.724264	0.836689	0.43123	0.954274	0.953688	733.1	710.3	789.6	673.3	588	349.9	59.4	698.2	45.7	513.6	698.3	559.1	825.7	56.3	1124.4	472.3	1132.2	627	482.8	1106.5	1224	930.9	968.5	981	796	903.9	909.5	1666.8	1241.5
Ano6	3.29932e-06	0.0158553	0.152826	0.163934	-0.170538	0.202639	0.185598	0.909628	0.0573479	0.0790516	0.999994	0.995537	0.872126	0.872047	0.867877	0.862681	0.858652	0.132568	0.972373	0.955947	415.1	990.9	3160.6	2424.4	2791.5	2099.2	838	2892	995.5	2739.4	2165.9	1900.1	2324.3	2391.6	1266.2	2806.8	2604	1679.4	1818.1	1559.3	2532.2	2530.1	1832	2690.4	2373.7	1733.5	2580.1	4599.7	5136.7
Anp32b	0.342878	0.895541	0.768978	0.463324	-0.0706197	0.276285	0.735758	0.652486	0.447363	0.784672	0.904183	0.118057	0.136383	0.485877	0.941814	0.743665	0.177834	0.213762	0.619721	0.164644	1550.7	1062.9	928.4	1104.3	1389.5	1305.6	1524.4	1824.9	1130	2725	3292.3	1641.2	3145.3	1700.4	1214.4	1346.1	2551.1	1373.3	963.1	1032.2	1228.9	1560.2	1628.6	1737.5	3334.6	1249.3	2570.9	1120.5	2232
Anp32e	-0.318274	0.260175	0.430396	0.0699697	-0.0839289	0.00622065	0.0313039	0.32857	-0.146274	0.0558934	0.906772	0.770337	0.436776	0.936339	0.924213	0.994086	0.975654	0.555751	0.902303	0.959096	2891.1	715.5	1431.4	1112.6	1166	1016.2	1238.2	1178	1665.4	1904.5	1777.2	1900.1	1543.4	2647.6	1435.7	1367.5	1819.6	1485.2	1228	1396.2	2271.1	1182.8	950.7	1592.7	1494.6	1401	1495.4	2076.9	2063
Anpep	0.17738	-0.139128	0.628369	0.518293	0.200294	0.40847	0.603125	0.0639072	0.15011	-0.301579	0.998577	0.941105	0.504782	0.648472	NA	NA	0.583765	0.953415	0.944376	0.837302	68.3	0	699.1	327.9	537.9	602	159.5	385.3	185.6	391.6	247	629.8	604	564.6	757.2	389.8	467.1	408.2	397.7	368.1	423.5	654.6	369.6	382.7	584.3	787.7	281.7	502.5	236.8
Antxr1	-0.600858	-0.923632	0.717527	0.715914	0.238753	-0.138141	0.952686	0.0683443	0.308595	-0.336279	0.735634	0.179658	0.254338	0.296765	0.807938	0.908545	0.105077	0.934689	0.811478	0.72356	544.4	1181.3	451	702.5	1197.7	568.5	583.2	333.9	363.2	422.1	350.6	813.9	2504.5	1036.4	1322.2	1805.5	1220.3	1448.3	491.7	1017.6	683.4	796.7	694.1	722.8	2615.2	1921.8	1316.2	767	490.4
Antxr2	0.256326	-0.522932	0.0578649	0.134573	0.138162	0.262762	0.399973	0.361101	0.286653	-0.073488	0.998577	0.731577	0.971447	0.932084	0.929853	0.876209	0.774302	0.73481	0.894178	0.974428	621.7	5.1	1563.4	1700.3	2150.2	2898	140.7	1779.3	0	767.1	980	1839.4	983	973.5	698	1768	1701.6	1380.7	1428.7	1376.3	2135.6	1741.2	978.2	1982.2	933.6	2776.2	1402.2	2503.2	1538.2
Anxa1	0.35608	0.419538	0.667343	0.219164	0.3594	0.482186	0.594499	0.073453	0.287942	0.321999	0.897259	0.587992	0.198682	0.775275	0.615319	0.495625	0.297483	0.913818	0.783684	0.676729	6822.6	10588	7266.2	9538	15110.4	19134.7	7850	11570.2	8192.3	16254.4	16040.8	16996.5	13285.2	18748.2	12483.3	14755.6	7443.2	10900.3	13160.1	14594.2	12579.4	13010.2	16911.9	15872	12491.8	17987.3	17044.7	6524.1	7411
Anxa11	-0.341143	-0.513139	-0.689112	-0.766221	-0.397336	-0.40241	-0.827035	-0.313218	-0.48144	-2.0185	0.960465	NA	0.37241	NA	NA	NA	NA	0.711115	NA	0.000812001	158.1	306.3	568.6	463.7	398.1	442.5	132.9	308.2	193.7	273.8	291	198.8	271	181	124	253.8	229.8	233.6	353.2	254.1	417.4	230.5	190.5	94.3	277.9	203.4	270.4	358.1	277.4
Anxa2	0.540926	0.893859	0.846048	0.748874	0.790114	0.888168	1.26991	0.774869	0.776282	1.04609	0.578739	0.0468554	0.0378733	0.0996775	0.094268	0.0558607	0.000595488	0.0636847	0.133277	0.00922652	11895.2	12237.7	17098.8	14711.2	16760.9	24597.5	14805.8	24946.6	18155	32963.9	32783.4	26139.3	25052.4	29757.1	27718.8	25690.4	21837.3	21174.8	31244.2	25195.6	27888.7	29104.8	26558.7	29165.8	26284.7	55832.2	38638.2	16115.1	21977.7
Anxa3	-0.167236	-0.328615	-0.280859	-1.11677	-1.10089	-1.03576	-0.336577	-1.45407	-1.06449	-0.986099	0.992149	0.682719	0.651236	0.0122878	0.0181546	0.0333577	0.613858	0.000260448	0.0285426	0.0317075	6262	8457	4206.6	3916.4	5157.2	5874.4	5842.6	3357.8	5875.9	3570.9	3893.3	6749.6	3149.9	3926	2829.2	2178.2	2296.9	2607.7	2210.7	2575.8	1750	3104	2916.7	4214.7	2763.3	6274.5	2470.5	1724.6	1444.9
Anxa4	0.351114	-0.282036	0.265477	-0.329044	-0.237425	-0.000835904	0.062813	-0.299867	0.245217	-0.223618	0.889795	0.738141	0.672878	0.61722	0.740464	0.998604	0.948096	0.586047	0.81424	0.784185	3311.6	1940.5	2512.1	2212	3392.7	2802.8	3563.1	4131.9	1197.2	2446.2	2823.1	3375.8	2124.4	4333	1961	2976	1311.1	2173.7	1915.3	2611.4	2594.5	1835.5	3596.3	3347	1964.7	3114.1	2046.5	2666	1675.6
Anxa5	0.245891	0.223497	0.635234	0.265183	0.245668	0.397047	0.82602	0.667147	0.44181	0.718231	0.916989	0.75022	0.0961964	0.628561	0.667103	0.470316	0.0206239	0.075318	0.442819	0.0720173	11541.2	11928.8	9951.8	9283.2	12233.2	12606.8	12728	13888.9	11778.7	14632.1	12166.6	17931.9	12153	22204.3	15293.1	12265.8	12227.4	12360.9	14294.1	12561.2	17353.4	13374	13130.9	24378.8	11921.7	23893.8	24477.8	14106.4	14952.3
Anxa6	0.118487	-0.176241	0.50932	0.613961	0.598522	0.746577	0.831282	1.35741	0.884929	0.957745	0.998577	0.906689	0.527356	0.478265	0.508426	0.411064	0.272527	0.0304729	0.333628	0.207017	1243.4	787.5	3377.8	3970.7	3802.7	3826.7	576.9	3998.8	573.1	3014.1	2864.2	5100.4	3775.8	2976.8	4350	3451.4	5184.2	4354.7	4339.5	4118.4	7929.8	3667.2	2974.8	4534.5	3852.7	7291.4	7369.6	10254	6982.2
Anxa7	0.677251	1.11207	0.0632509	0.116809	-0.0768271	0.0757157	-0.231833	-0.31896	0.0772075	-0.300189	0.390599	0.00701969	0.930674	0.873275	0.924213	0.928706	0.736132	0.524005	0.947976	0.653495	2321.5	1696	2045.3	1709.3	1714.5	2868.4	4044.6	2528.9	7753.8	2562.3	2783.2	1841.4	1712.2	2400	2782.2	1783	1633.2	1795	2137.7	1424.4	1724.4	2205.2	2079.8	1574.7	1671.2	1521.5	1566.1	1372.3	1525.9
Ap1b1	0.595705	1.12606	1.88745	1.63959	1.11748	0.93712	1.65998	1.72483	1.17527	0.463362	0.870319	0.20926	0.00437811	0.0252922	0.205573	0.336594	0.0152775	0.0117651	0.21072	0.698958	361.2	15.4	272.2	408	689.5	540.2	233	890.8	166.8	1139.2	1482.7	1910.1	1449.2	2323.1	2318.5	1281.8	925.4	986	904.6	879.5	955.5	867.7	505.2	1764.4	1466	1381.7	613.5	3227.4	1055.7
Ap1g1	-0.0778339	-0.0285088	0.789826	0.399943	0.462725	0.364909	0.608804	0.547272	0.0274359	0.391749	0.998577	0.992604	0.414775	0.755638	0.714666	0.809969	0.610261	0.57936	0.992782	0.793268	161.7	0	566.4	609.9	537.9	541.5	46.9	370.1	13.5	437.4	565.8	444.3	481.2	1673.2	795.3	235.6	661	590.1	388.8	837.7	395.4	633.2	597.2	622.9	572.6	940.5	472.2	757.8	766
Ap1g2	-0.912984	-0.149305	0.854842	-0.678455	0.0349542	-0.327726	0.382791	0.197222	0.0913247	-0.405354	0.658597	NA	0.334736	NA	NA	NA	NA	0.846882	NA	0.764602	370.2	283.1	339.4	284.8	123.9	88.8	18.8	205.5	121.1	338.2	266.7	427	613.2	936	218.9	20.3	170.2	383.6	313.2	184.1	141.6	193.6	267.1	453.5	568.8	228.1	21.5	414.7	602.2
Ap1m1	-0.288873	0.4679	-0.0282919	0.151809	-0.201402	0.142071	0.314627	0.408929	-0.176587	0.570262	0.889795	0.355361	0.969111	0.799848	0.730713	0.848238	0.549799	0.318727	0.846899	0.185158	1390.8	2419.2	1436.7	1261.6	1144.9	1254.1	1294.5	1145.3	2929.9	1773.2	1765.6	1581.2	1415.9	1480.9	1797.2	1925.4	1393.2	1053.6	1683.4	1201.6	1909.9	1529.1	1639.9	2214.5	1345.3	2207	2323	1629.9	2229.4
Ap1s1	-0.049176	0.368839	0.47089	0.313797	-0.0237624	-0.146548	0.629579	0.0608922	0.208516	-0.113881	0.998577	0.672821	0.425948	0.671748	0.982297	0.883227	0.280835	0.933926	0.867006	0.918351	2319.7	1127.3	955.5	719.9	727.7	1222	1122.6	1009.9	1495.9	1584.2	1567.8	1632.5	1441.2	1958.3	2351.7	1220.8	880.6	1077	1122.5	1222.5	1056.8	1107	945.1	1578.1	1415.4	2698.7	2030.1	791.3	834.7
Ap1s2	-0.0973759	-0.00271815	1.86042	0.562273	0.361488	0.384992	0.717614	0.972197	0.596175	0.995045	0.998577	0.99943	0.00317421	0.564569	0.742912	0.746656	0.424586	0.183197	0.648231	0.229059	610.9	54	862	733.9	698.7	676.6	426.8	425	333.6	708.6	628.8	2182.9	850.9	6000.6	783.9	1392.1	664.4	919.6	809.3	629.6	1393.6	715.9	301.8	1751	825.9	697.3	1552.8	1896.7	674.4
Ap2a2	0.496507	0.512428	1.48805	1.49121	0.549833	0.756273	1.52739	1.539	0.673471	1.09306	0.851444	0.576273	0.00429021	0.00668308	0.488563	0.321396	0.00315931	0.00340266	0.442209	0.0720173	521.1	1374.3	1088.2	1566.6	1628.8	2487.7	655.1	2180.9	976.6	1741	2671	2575.9	6181.6	3214.1	4160.3	4519.1	3321.9	2643.3	1551.3	1369	2000.2	2336.5	2255.7	2599.5	6547.1	3212	3306.3	6697.4	2471.5
Ap2b1	0.0883207	0.417092	0.840415	0.746911	0.0062593	-0.0101205	0.472364	0.283051	0.506059	0.161679	0.998577	0.549066	0.0521402	0.123021	0.993016	0.99077	0.399744	0.598754	0.461539	0.852235	301.9	617.7	443.4	611.3	408	519.7	258	739	629.6	589.1	724.9	742.5	687.9	1248.3	1112.2	678.9	704.4	468.4	425	530.2	379.5	504.8	520.6	614	836.2	577.8	508	723.1	525.6
Ap2m1	0.279533	0.294186	0.551834	0.218539	0.205678	0.536711	0.402829	0.672907	0.338574	0.688018	0.868421	0.588964	0.11179	0.663252	0.690372	0.210009	0.325835	0.0410021	0.551724	0.0491067	5201.9	4766.4	6499.3	5334.7	5333.9	6373.5	6328.8	7155.8	4595.2	7637.7	7826	8460.9	6251.6	9503.5	6539.6	5971.2	6482.5	4901.8	7350	6562.4	9163.6	7405.3	7383.8	7680.7	6496.5	7547.5	7050	9766.6	9634.2
Ap2s1	0.576351	0.589348	0.584524	0.376457	-0.260767	-0.185993	0.842079	-0.0582369	0.428882	0.383175	0.830829	0.556292	0.443248	0.69863	0.812594	0.885191	0.25309	0.949489	0.744746	0.717207	1106.9	1667.7	231.5	698.3	865.5	998.2	2251.4	1159.4	2370.3	933.2	1159.9	595.8	2821.5	1024.2	1229	1564.6	921.3	888.9	799.8	444.5	489.4	828.8	959.6	952.9	3020.4	1556	1484.2	556.8	507.2
Ap3b1	0.0621198	0.0310984	0.541513	-0.13517	0.235415	0.365206	0.493572	0.478529	0.389885	0.0908013	0.998577	0.989449	0.535889	0.917692	0.846281	0.764085	0.636589	0.571999	0.804584	0.957758	174.3	257.4	1138	1013.7	1046.1	1068.9	101.6	1090.5	123.8	1066.3	1001.4	922	1290.7	1299.9	427.2	652.2	799.3	915.9	829	909.9	1163	735.4	1092.8	1308.7	1155.7	898.5	805.1	846.7	1665
Ap3d1	-0.0461988	-0.0033569	0.936401	0.88671	0.552348	0.177829	0.527663	0.310447	0.257383	-0.0959328	0.998577	0.999069	0.0583502	0.102358	0.418463	0.859536	0.410672	0.61083	0.82913	0.937225	963.1	586.8	1055.1	1378.6	766.6	1098.5	456.5	1165.2	301.3	1266.3	1235.1	1804.7	1674.3	2383.2	2410.9	1707	1522	1429.8	1189.2	1727.7	1097.1	976.6	1168.6	1501.8	1756.9	1005	1077.5	1329.5	1190.4
Ap3m1	0.361449	0.284684	-0.0982648	-0.217865	0.121635	0.346688	-0.014646	0.965324	0.432129	0.542334	0.953541	0.831596	0.930911	0.845943	0.923889	0.762718	0.990517	0.15703	0.753732	0.584142	661.2	200.7	1631.2	1103.6	1433	1314.6	924	1841.2	807.1	1368	1635.4	1673.9	635	405.2	617.7	1546.3	275.9	1072.1	869.7	1360.6	1736.6	1100.1	1190.4	1381.7	618.1	925.4	2109	2688	2091.1
Ap3s1	0.348192	0.647965	0.680777	0.213524	0.158848	-0.100038	0.592353	-0.173261	0.0963093	-0.12213	0.96024	0.536988	0.390512	0.852923	0.897687	0.942445	0.52862	0.844854	0.960972	0.940155	88	2354.9	875.6	506.9	1123.2	775.6	2068.4	1138.3	3198.9	965.4	1033.8	1618.5	1836.2	1888.9	1083.9	1423.2	1024.4	1106.5	465	1791.5	843.3	690.6	1126.7	1673.5	1703.7	1566.7	1293.6	668.8	526.5
Ap3s2	-0.893478	-0.236188	0.230275	-0.198527	0.0633377	-0.0990527	0.237539	0.367161	0.303659	0.43771	0.519999	0.866544	0.81895	0.856412	0.965829	0.939551	0.835806	0.643836	0.846785	0.668397	643.3	985.7	193.8	473.5	323	173.6	182.9	354.9	269	461.1	540.9	202.1	831.4	876.9	488.8	238.8	588.5	488.1	571.1	594	667.5	411.5	357.5	552.2	738.9	630.6	322.6	950.7	874.3
Ap4b1	-0.512968	-0.210767	-0.715319	-0.793581	-0.165921	-0.261036	-0.0353754	-0.401953	0.0477229	0.152292	0.930188	NA	0.493716	NA	NA	NA	NA	0.712745	NA	0.941852	0	653.7	406.5	405.2	206.3	249.5	12.5	262.7	363.2	212.7	234.3	112.1	265.3	1.9	147.5	2.1	181	188.1	151.2	520.8	250.2	381.3	124.3	483.8	232.4	304.5	235.6	45	338.1
Ap4s1	-0.774923	-0.348506	-1.90219	-1.5065	-1.6073	-1.72284	-1.60278	-1.77425	-1.48376	-1.02612	0.702304	0.795282	0.00231763	0.0335132	NA	NA	0.0134587	0.00610326	0.0611837	0.205078	1511.2	2133.5	393.7	368.3	477.2	308.7	908.4	402.8	1466.3	461.9	441.4	120.8	339.9	113.5	462.9	203.5	166.1	284	309.4	164.2	140.3	251	288.1	253.7	323.3	184	336	91.3	220.1
Ap5m1	-0.319945	-1.06608	-1.36923	-1.68684	-0.874713	-0.950943	-0.875718	-0.478826	-1.25334	-0.823088	0.991953	0.326145	0.101235	0.0476058	NA	NA	0.399557	0.635288	NA	0.468129	666.6	1678	424.6	202.6	528.6	249.5	720.7	730.9	279.8	244.1	209.4	348.3	152.7	0	6.5	184.2	133.6	293.8	162.6	463.3	301.4	130.3	409.2	408.6	129.9	379.8	204.9	978.4	250.9
Ap5s1	-0.329352	-0.522912	0.137259	0.480714	-0.155536	0.051146	0.122239	-0.396203	0.00635381	-0.207346	0.991953	0.739947	0.922913	0.709699	NA	NA	0.946157	0.714798	NA	0.911716	0	1065.5	95	298	181.9	159.5	358	123.8	0	278.9	200.7	420.3	350.2	417.4	895.8	522.6	370.2	244.7	410.4	160	386.9	348.2	331.7	362.5	388.3	415.4	199.7	202.1	180.5
Apaf1	0.273701	0.416629	0.861017	0.776054	0.601013	0.696874	0.815469	0.965134	0.765501	0.285122	0.996851	NA	0.370197	NA	NA	NA	0.453132	0.280614	NA	0.862645	106	0	389.9	133	189.2	231.5	154.8	223	2.7	397.5	325.1	200.1	319.2	704.3	540.7	449.8	121.4	268	210.3	429.8	550.4	124.5	340.6	307.5	285.7	569.2	343.1	963.4	67.8
Apba3	0.13136	-0.139807	-0.0937696	0.309921	-0.0184179	-0.0259963	-0.0344081	0.022098	-0.623806	0.440892	0.998577	0.93314	0.937144	0.775408	NA	NA	0.982499	0.981852	0.613446	0.691103	524.7	84.9	782.1	329.3	415.9	434.8	534.7	476.4	59.2	569.6	498.1	367.6	438.7	374.2	514.8	516.2	664.4	209	583.2	470.6	501.6	416.3	337.4	369.3	441.5	434.7	201.8	332.7	775.7
Apbb1	-1.01929	-1.19803	-0.919128	-0.461382	-0.598146	-0.591637	-0.773953	-0.582835	-1.22601	-0.509323	0.595172	0.238604	0.318211	0.70736	NA	NA	0.47238	0.546733	0.249227	0.702421	797.8	540.5	803.2	667.7	924.8	262.4	0	555.7	10.8	396.7	249.9	122.8	558.1	238.2	338.9	470.1	717.3	333.2	529.2	453.9	408.8	227.6	689.2	298.6	537.6	247.5	380	395.1	563.5
Apbb2	-0.520582	-0.593404	-0.159024	0.0673059	0.088735	-0.0376834	-0.255917	0.421996	0.0257928	-0.412736	0.897259	0.609193	0.888217	0.957774	0.949764	0.981693	0.837058	0.625926	0.991687	0.728406	425.9	157	2642.5	1907	1281.4	1077.9	301.7	1013.4	196.4	1206.1	825.5	711.2	848.6	1803.5	1648.9	1161.9	1334.9	1278.6	1647.2	1302	1640.2	703.3	1420.4	1152.7	822	1097.6	1511.8	2268.7	1944.1
Apc	0.378649	0.821566	0.942982	1.18674	1.00789	0.495589	0.309446	0.591071	0.757186	-0.0889363	0.96024	0.440913	0.246739	0.142927	0.276426	0.680443	0.810199	0.492454	0.533897	0.959096	244.4	20.6	739.1	762.4	557	715.2	350.2	831.3	511.2	1188.3	1203.9	1353	1004.8	900.4	1408.1	2002.5	680	1919.2	932.6	611.8	397.8	583.6	1143.6	601.6	938.8	231.4	317.5	899.8	1113.8
Apeh	0.0523676	0.204578	0.588859	0.234642	0.351471	0.387476	0.710415	0.854392	0.764025	0.564128	0.998577	0.890223	0.445736	0.827151	NA	0.72318	0.378921	0.210813	0.439272	0.553157	433	146.7	703.6	189.4	265	379.5	292.4	387.6	312.1	346.7	550.2	671.8	373.2	646.2	818	65.3	359.3	351.6	700.1	324.2	471.1	610.9	339	936.1	381.8	560.6	633	704.6	788
Apex1	0.155553	0.881141	0.170051	0.220821	0.348186	0.316353	0.0961396	0.213588	0.511476	0.985493	0.996851	0.0987522	0.81778	0.768563	0.619061	0.682839	0.9189	0.723495	0.498624	0.0407857	1101.5	743.8	437.4	538.2	579.4	713.9	816.1	740.2	1834.9	1079	1058.1	708.5	702.8	884.4	911.2	427.3	1047.4	727.8	890.6	1014.4	1066.6	639.1	864.4	805.9	692.1	670.4	1159.5	470.1	744
Aph1a	-0.0499677	-0.0423735	-0.39158	-0.289302	-0.660501	-0.618678	-0.549088	-0.292986	-0.149588	-0.566953	0.998577	0.979736	0.62615	0.761084	0.418738	0.484019	0.504304	0.700005	0.92755	0.50787	2229.9	1608.5	448	923.9	537.2	578.8	1951.2	833.6	2034	603.5	755.5	547.7	655.7	1326.2	625.8	985.2	1144.4	684.8	575.5	757.2	903.1	653.7	533.5	474.8	759.6	981.4	685.2	1076.6	985.3
Api5	0.402149	0.263333	-0.100646	-0.151734	0.330563	0.475537	0.403827	1.56589	0.845511	1.09944	0.925002	0.844141	0.925893	0.892579	0.74647	0.640302	0.687084	0.00964789	0.363122	0.122453	722.3	787.5	1704.4	1982.2	3101.3	2606	1599.4	2641	1633.1	2378.4	2052	2579.2	1611.1	209.1	1953.7	929.5	1321.3	1492.5	3093.7	1844.8	3249.8	2273.3	1774.7	3636.6	1424.5	1794.9	3961.8	9077	5465.1
Apip	-0.468583	0.360719	-0.675698	-0.563574	-0.887336	-0.912235	-0.367131	-0.927244	-0.238414	-0.228045	0.90949	0.789037	0.407448	0.560256	NA	NA	0.745219	0.203023	0.89282	0.869499	382.7	1271.4	194.6	275.7	425.8	481.1	309.6	245.2	1466.3	446.7	270.2	148.8	252.6	455.8	366.4	265.6	318	320.9	307.5	75.3	156.2	260.7	270.4	327.7	228.5	580	334.9	123.6	219.2
Aplnr	-0.473093	-0.473077	-0.705497	-0.0102729	-0.0804668	0.771916	-0.875929	0.941643	1.51041	0.919823	0.953541	0.776315	0.500021	0.994676	0.966903	0.544363	0.42513	0.31339	0.151642	0.417853	0	790.1	5789.6	3647	1030.3	638	1485.3	934	121.1	1477.4	1457.3	938.7	308.9	677.1	1127.6	217.4	5052	1063.5	3620.4	1093.9	13091.9	2456.1	1799.7	642	307.7	318.5	2609.8	7203.4	11248.1
Aplp2	-0.77765	-1.05318	-0.825104	-0.934141	-0.932102	-0.748237	-1.15709	-0.557026	-0.717745	-0.936717	0.726111	0.249763	0.318211	0.285894	0.322507	0.481994	0.13294	0.514114	0.5608	0.298274	2927.1	2761.5	20099.6	16215.8	19628.9	9708.8	1949.6	7614.6	368.6	8781.9	5637.5	6680.9	5614.3	6126.2	6812.8	4617.6	5164.6	5104.7	6374.2	5148.5	8552.2	5613.6	5653.5	6000.4	5231.7	2136	2647.7	8535.2	12550.4
Apmap	-0.393503	0.209921	-0.211945	0.167213	-0.158644	0.177339	-0.102305	0.206776	0.269084	0.698871	0.89463	0.846814	0.789427	0.851808	0.861694	0.865414	0.921341	0.760035	0.827718	0.272184	929	1034.6	662.1	1137.7	1157.5	782.1	561.3	810.3	1140.7	1191.7	1142.5	1038.1	525.9	922.9	1220.9	509.7	1627.7	838.5	1124.4	631.7	1438.8	916.3	1032.2	1038.2	494.7	1180.4	610.5	719.6	2135.2
Apoa1bp	-0.34925	-0.432707	-1.38008	-1.01027	-0.974671	-1.13007	-0.558159	-1.35191	-0.775103	-0.87633	0.965923	0.737675	0.0416066	0.209027	0.268178	0.193365	0.576389	0.0476339	0.480096	0.317727	4423.8	5662	709.7	833.4	1112	1113.9	3950.8	896.7	4000.7	743.3	794.3	653.8	1047.3	599.3	1090.3	1395.4	773.5	1177.8	1363.3	827.2	551.6	1043.7	1317.9	1474.8	1171.3	2290.9	1229.1	437.8	695.6
Apobec1	1.70937	1.77467	2.53982	1.62171	1.66401	1.71005	2.07844	1.63607	1.47807	1.17143	0.155922	0.0468413	0.000567477	0.0674215	0.070814	0.0683353	0.00665911	0.0453844	0.15343	0.241552	0	0	153.1	440	365.8	876	250.2	3001.7	207.2	2049.5	2201.2	4696.8	2211.7	3493.6	1717	1439.3	556.6	1434.8	764.9	1708.8	997	1950.3	1183.1	2984.5	2062.1	1273	912.6	2154.3	711.4
Apobec3	0.136218	-0.052037	0.212637	0.0547163	0.0789303	0.128882	-0.045662	0.411532	0.199954	-0.0378851	0.998577	0.98246	0.87814	0.971853	NA	NA	0.982155	0.702066	0.930102	0.989758	0	41.2	981.1	537.5	283.4	335.7	18.8	943.4	0	539.9	459.9	772.6	407.7	254.2	663.1	211	288.1	480.7	440.2	280.3	547.9	417.3	319.6	399.6	351.9	259.3	557.2	888.3	400.6
Apod	0.310206	0.497357	1.09464	1.56372	1.88733	1.72885	1.07841	-0.215351	1.19018	-0.151844	0.992149	0.761635	0.253531	0.091665	0.0379245	0.0781472	0.287837	0.849395	0.325279	0.941915	22219.9	41232.3	14123.7	21482.9	21188.5	29072.4	10081.1	47847.7	23051.6	56197.4	51567.4	47609.1	204602	99067.4	224321	257513	171144	344979	342366	273773	696.8	288524	508747	127021	215235	971.7	575.6	3638.6	1794.4
Apoe	-0.109775	0.507947	2.20602	2.17371	1.80487	1.64205	2.08914	0.815934	1.3241	1.25021	0.998577	0.700894	0.000610602	0.00123715	0.0146215	0.034599	0.00121623	0.30546	0.14016	0.120008	24622.3	14808.7	11288.1	47478.3	17725.3	15522.8	4799.8	31098.3	2972.9	48886.8	47361.7	161073	172322	169821	219603	206143	62951.2	107993	88431.8	152211	30065.8	145588	124018	184797	182671	85082.6	36512.9	71012.4	27858.4
Apold1	-0.352869	-0.243675	-1.31585	-0.507461	-0.809638	-0.852898	-1.68219	-0.987797	-0.957984	-0.702431	0.96024	0.871826	0.0485822	0.606983	NA	NA	0.00750075	0.163598	0.314696	0.448201	291.1	839	770	600.2	638.7	847.7	198.6	414.5	355.1	872.2	380.7	208.8	127.5	272.9	177.5	535.4	560.7	168.4	462.5	338.8	292.9	266.5	373.7	223.4	128.6	78.6	289.9	131.7	403.3
Apool	0.392077	-0.0330446	-0.906376	0.331558	-0.35176	-0.240509	-0.103109	-0.460131	0.330559	0.260301	0.953541	0.989316	0.252606	0.769552	NA	NA	0.945814	0.594109	0.851031	0.85198	206.6	844.2	193.1	380.9	350.7	140.2	1330.5	237	430.5	349.2	375.5	221.5	214.7	61	363.2	880.3	373.5	359	330.3	165.2	255.1	321	373.7	367	203.9	510.1	401.5	188.3	180.5
Apopt1	-0.105594	-0.311669	-0.735289	-1.43664	-0.899307	-1.09165	-0.877615	-1.2224	-0.765574	-0.956428	0.998577	0.82641	0.368215	0.0487203	NA	0.21926	0.289484	0.0814454	0.496638	0.260999	1135.6	2025.5	132	336.3	446.2	841.2	1200.7	318.7	965.9	546.7	453.5	289.5	616.7	427.7	271.6	91	324.1	351.6	463.7	329.4	220.9	466.9	267.9	206.5	616.8	345.4	489.6	158.3	196.3
App	-0.728422	-0.636312	0.136645	0.374332	-0.00941414	0.238882	0.0308764	0.372072	0.0761698	-0.380891	0.386599	0.273055	0.851173	0.554266	0.991789	0.76094	0.975555	0.481053	0.953635	0.56968	4192.1	6676	8920.8	10583.1	9188.6	5356.1	3183.2	5089.3	2386.4	5873	6354.3	7841.8	8685	9853.4	11009.6	8723.4	11874.9	8827.4	5341.3	9435.3	9521.2	8301.2	10691.9	8180.1	8474.2	7684.1	6132.3	11641.3	13780.4
Appbp2	-0.399437	-0.453255	-0.316721	-1.00784	-0.218617	-0.0961869	-0.429529	0.124418	-0.17709	-0.81227	0.830829	0.497108	0.572811	0.0230754	0.755777	0.920176	0.465354	0.829396	0.872145	0.0886182	1698	1950.8	1496.2	1333.3	1038.2	1076.6	1330.5	950.4	963.2	985.8	1272.1	1652.6	831.4	1089.8	663.1	565.4	884.7	1352.4	1395.7	1103.3	1747.5	836.5	1642.4	1253.7	915.5	1112.6	1332.6	1914	1747.8
Appl1	0.297346	-0.326776	-0.372208	0.0153878	-0.0897986	0.0230829	-0.402793	0.048728	-0.105791	-0.24236	0.970399	0.787789	0.662483	0.988228	0.940119	0.98674	0.670635	0.956278	0.953345	0.839502	736.7	157	1119.9	784	1069.1	860.5	1383.6	761.2	250.2	682.3	833.6	619.1	228.5	855.3	958.2	594.3	816.9	784.4	795.3	587.7	792	949.4	644	667.8	232.4	758.6	694.4	973.8	769.5
Appl2	-0.523723	-0.44891	-0.142413	0.167278	0.228863	-0.267802	-0.317773	-0.528321	-0.208108	-0.288058	0.92427	0.784014	0.918716	0.91422	0.877851	0.875602	0.83237	0.603752	0.92755	0.862707	345	2.6	1515.1	974.1	399.4	551.8	153.2	339.8	2.7	703.5	447.2	791.9	305.5	610.6	527.7	1530.3	408.8	997.1	646.7	1002.9	425.9	582.7	452.8	612.8	255.8	502.5	126	857.1	55.5
Aprt	0.650112	1.53659	0.149486	-0.251865	-0.23181	-0.0882859	0.634104	-0.338632	0.164413	0.245	0.837743	0.0487145	0.89813	0.838541	0.854149	0.956488	0.532319	0.715241	0.934449	0.866271	905.6	1734.6	202.9	467.9	622.9	990.4	1966.8	1307.6	7148.5	985.8	1413.3	392.3	1758.1	507.4	728	613.6	452.9	812.7	666.4	351.4	189.2	805.4	1113.7	949.6	1964.7	1288	1131.8	233.3	280
Aptx	-0.205021	-0.109058	-0.124812	0.219908	-0.0289687	-0.361277	-0.936132	-0.883631	-0.143458	-0.478053	0.998577	0.946614	0.912377	0.851921	NA	NA	0.234278	0.228556	0.940878	0.661682	495.9	723.2	514.3	341.2	392.9	429.6	520.6	307.1	600	469.6	304.3	401.6	56.3	893.8	672.8	779.6	388.5	496.7	627.6	349.3	302.6	429.9	358.3	187.4	71.4	379.8	301.1	132.8	237.7
Aqp1	-1.18532	-1.42291	-1.76538	-0.673972	-0.47533	-0.317873	-1.81376	-0.818869	0.00484274	-0.598768	0.46458	0.115349	0.0153832	0.532369	0.690846	0.83582	0.0132878	0.345614	0.998492	0.618211	2366.5	9422.1	42298	14134	15443.9	6632	5855.1	3796.8	2534.4	6576.5	3335.1	1860.7	2148.6	4257	4175.7	3210.5	20757.3	4170.3	25099.3	5226.9	21516	11510.2	7394.3	3281.9	2093.2	2406.1	1808.8	3523.1	18858.1
Aqr	-0.162885	0.000722528	-0.4985	-0.603907	0.190508	-0.756966	-0.766579	0.542611	-0.378338	0.0978383	0.998577	0.99943	0.502201	0.443448	NA	NA	0.280835	0.43123	NA	0.946741	327	326.9	500.8	431.7	369.8	283	182.9	573.3	347.1	435.7	406.1	434.3	102.2	244.8	295.1	93.2	326.8	318.4	431.3	643.2	305.1	134.2	189.7	296.3	109.1	217.4	467.1	683.8	712.3
Araf	-0.418109	0.016359	-0.118914	-0.352009	0.0727988	-0.578682	-0.899037	-0.672812	-0.50431	-0.321139	0.872608	0.994817	0.887144	0.650097	0.942564	0.438029	0.0953426	0.226304	0.579557	0.710274	2636	602.2	1773	1366.7	1067.8	1014.9	1078.8	1160.5	2130.8	1157	1304	1579.2	960	1582.2	870.6	1722	837.3	1286	1421.1	2087.4	914	1134.2	816.7	768.9	866.1	585.4	627.9	933.3	1097.1
Arap1	0.0293222	-0.198834	1.1693	1.0398	0.90435	0.536821	0.806649	0.968501	0.559079	0.511444	0.998577	0.844478	0.00931261	0.0373336	0.0990158	0.440777	0.11484	0.0415232	0.459444	0.433954	614.5	913.6	1484.9	1062.5	1166.7	954.4	928.7	1276.1	618.8	1179.9	839.4	2535.9	2055.5	3056.6	1450.3	2218.9	3250.7	1940.1	1804.8	2488	1791.5	1932.8	964.4	1571.4	1895.8	2311.4	1693.1	3157	1700.2
Arcn1	0.414707	-0.131382	-0.0748004	-0.193992	0.304512	0.47719	0.426275	1.13872	0.348815	0.405995	0.921283	0.935504	0.94951	0.863413	0.778234	0.647723	0.670045	0.082324	0.818758	0.708328	2028.6	882.8	5479.7	4160.1	6267.9	5600.5	4236.9	6087.5	269	5222.9	4331.9	4582	3030.5	2726.4	2944.3	2495.1	3854.8	4252.7	4660.3	5547	6974.3	4627.2	5216	7585.3	2475	6025.9	7733.2	13133.8	8877
Arf1	0.227015	0.0293783	-0.064453	-0.236481	-0.145229	0.0974421	0.212384	0.144447	-0.0895913	0.178855	0.953541	0.979736	0.925893	0.70736	0.837818	0.912523	0.75406	0.788332	0.937409	0.818692	9827	10948.3	8807	5882	8864.3	9653.5	12393.4	9451.2	8001.3	9754.1	9407.1	11239.6	5669.4	8410	9692.2	5666	6898.1	7337.3	7877.3	8618.5	12158.4	7982.2	8446.7	12452	5340.8	13361.4	11777	10746.1	7087.9
Arf2	-0.339007	0.0561049	0.400929	-0.151768	-0.297078	-0.0994662	-0.379717	-0.0109998	0.00239367	0.18456	0.883008	0.959471	0.437312	0.835574	0.646588	0.913909	0.52819	0.985294	0.998492	0.822512	2080.8	1062.9	2626	2161.2	1920.8	1643.9	1056.9	1885.6	2319.1	2002.9	1861.6	2457.8	1626.1	3931.6	1655.4	1776.6	1850.8	1399.1	1795.9	1537.3	2123.4	2035.9	1337.3	1531	1559.5	1355.8	1339.7	1869	2666.1
Arf3	0.181402	0.386399	0.946855	0.737833	0.304763	0.213423	0.400867	0.126977	0.406612	0.0610002	0.998577	0.730322	0.136293	0.322907	0.753306	0.860245	0.66464	0.877163	0.748488	0.970745	1389	684.6	313	514.5	1181.2	326.7	1644.7	824.3	2020.5	719.6	590.7	1559.2	1727.1	2021.1	1018.2	1571	1871.1	897.5	705.8	1499.7	1041	839.5	991.9	869.9	1577.7	916.8	590	1464.7	615.5
Arf4	0.0128392	-0.0128637	-0.57611	-0.722668	-0.451072	-0.228682	-0.0400316	-0.0122004	-0.330704	-0.0846857	0.998577	0.995701	0.426821	0.332993	0.61813	0.8512	0.977312	0.988156	0.812234	0.955177	14232.9	27875.1	7558.1	4482.5	7405.6	9211	19924.5	8671.3	22066.9	7939.4	7004	10585.8	4927.6	7498.4	6905.2	5815.9	7590.9	7379.1	8013.8	10194.5	13890	8251.6	8730.8	14054.8	4509.8	17605.3	18195	10255.2	8573.2
Arf5	-0.389603	-0.20943	-0.514616	-0.577942	-1.00898	-0.745767	-0.269595	-0.552256	-0.603024	-0.667213	0.953363	0.896486	0.561742	0.555133	0.245677	0.462775	0.830878	0.504258	0.645396	0.501787	3944.1	4732.9	420.8	752	829.9	761.5	3078.4	848.8	3788.1	762.8	982.9	849.3	1951	1379.6	1547.5	1186.5	1207.4	1097.9	503.1	1028	1199.6	1272.3	899.1	1306.5	2141.3	1785.2	2107.9	730	1198.3
Arf6	-0.237177	-0.452481	0.309812	-0.271795	-0.578346	-0.113067	0.454587	0.187602	0.275915	0.072328	0.98927	0.651218	0.703469	0.768364	0.466973	0.927006	0.585912	0.804977	0.843564	0.958673	618.1	859.6	589	594.6	818	398.7	847.4	472.8	261	476.3	695.9	688.5	1119.6	886.3	563.4	424.1	682.7	742.6	75	480	759.1	537.9	607.7	1061.8	1236.2	733.9	1142.1	683.8	611.9
Arfgap1	0.053359	-0.443324	0.288959	0.37681	0.211332	-0.10711	0.425036	0.724605	0.136138	-0.161421	0.998577	0.704192	0.758605	0.701831	0.851082	0.935958	0.663561	0.303363	0.940599	0.909037	1033.2	48.9	1305.4	1063.2	626.9	1113.9	478.4	949.2	182.9	740	713.3	1269.6	976.1	872.2	1027.1	1347.2	989.8	863.1	1090.1	962.1	826.2	488.3	894.2	1163.9	992.1	1350.4	1879.5	1312.2	1340.1
Arfgap2	0.268623	-0.0158962	-0.254281	-0.356819	-0.229344	-0.190571	-0.722414	0.507104	-0.174307	-0.0573849	0.968337	0.995537	0.747157	0.659284	0.808595	0.860245	0.252754	0.411689	0.902303	0.968514	1665.7	411.8	2003.8	1811.7	1220.1	1555.1	2201.3	1565.7	1466.3	1395.1	1377.4	1100.8	741.8	1656.3	1281.7	450.8	1488.1	1002	1531	1036.4	1154.5	1481.5	1047.6	858.6	759.6	778	909.5	2718	2809.6
Arfgap3	0.407843	0.0144916	-0.517319	-0.07444	-0.0197325	0.224676	-0.17946	0.037758	-0.164193	-0.200512	0.908449	0.995537	0.475766	0.9455	0.987647	0.8512	0.868546	0.964824	0.916024	0.866452	239	476.1	1205.1	747.8	627.5	998.2	933.4	851.1	941.6	566.2	505.6	653.1	328.4	304.8	280.5	1116.9	469.8	506.5	676.6	769.7	983.6	739.3	669.9	744.2	375.3	589.7	1081.6	624.9	342.5
Arfgef1	-0.766343	0.0305427	-0.169003	-0.169872	0.301496	-0.332864	-0.410914	0.358261	-0.323063	-0.210151	0.724507	0.989527	0.882535	0.891295	0.803708	0.793737	0.719431	0.686068	0.853092	0.885712	869.7	540.5	695.3	295.2	361.9	452.8	184.5	175.1	936.3	434.8	361	583.8	268.7	583.4	681	239.9	513.9	746.3	548.2	920.3	301.4	394	535.9	475.9	267.5	400.3	612.5	1199	520.4
Arfip1	0.120906	-0.320284	0.377143	-0.245534	-0.133165	-0.233165	-0.0648802	0.552305	0.324504	0.264668	0.998577	0.764069	0.607069	0.78489	0.896944	0.830826	0.959351	0.379073	0.792285	0.796462	858.9	1477.3	356.7	1072.9	802.2	1274.7	850.5	885	543.5	720.5	836.5	964.7	919.8	1818.6	925.8	166	1142.3	763.5	524.1	1162.9	807.9	687.7	762.7	683.5	899.9	1006.1	1223	1781.2	1260
Arfip2	-0.466467	-0.0847002	-0.436351	0.0455082	0.0250813	-0.118939	-0.403868	-0.289492	-0.414099	-0.0503241	0.914204	0.963395	0.651973	0.971853	NA	0.933976	0.724509	0.751518	0.789864	0.980064	842.7	10.3	1023.4	431.7	392.2	483.6	189.2	395.8	449.3	560.3	517.8	675.8	260.7	162.3	800.9	414.4	507.1	577.8	483.4	629.6	728.5	435.8	316.4	502.8	315.5	315.3	358.5	425.1	479
Arfrp1	-1.01374	-0.594086	-1.50927	-0.628451	-0.83173	-0.644282	-1.15549	-1.73441	-0.901129	-1.30737	0.470219	0.584128	0.0168246	0.488306	0.3491	0.518672	0.099036	0.00600955	0.353221	0.0665686	1475.2	2192.7	537	610.6	560.9	653.4	198.6	556.9	831.3	511.1	707.5	554.4	290.5	50.6	635.6	1035.5	316.6	671.3	519	468.5	657.8	805.4	496.3	388.4	318.1	532.6	127	377.7	221.9
Arg2	0.491365	0.501827	-0.151197	-0.0837334	-0.382495	-0.64192	-0.147284	-1.47943	-0.5672	-0.804347	0.856693	NA	0.871284	NA	NA	NA	0.89155	0.00610326	NA	0.242683	402.5	555.9	213.4	245.1	294	424.5	834.9	283.7	721	410.2	431	419	338.8	158.5	301.6	396.2	271.2	340.6	191.8	226.9	136.7	197.5	277.6	331.1	301.3	287.3	181.3	73.9	48.4
Arglu1	0.113711	0.208562	0.244985	0.221538	0.367463	-0.0168881	0.159956	-0.959124	0.159399	0.00786793	0.998577	0.905441	0.835785	0.86448	0.764812	0.990868	0.917097	0.237176	0.940599	0.997388	158.1	229.1	773	1735.1	1022.3	1283.7	533.1	805.6	613.4	935.7	1331.1	450.3	1806.4	731.5	1053	1360	506.4	1681.9	858.2	829.3	129.4	1128.4	1041.9	250.3	2067.2	429.3	437.4	142.1	258
Arhgap1	0.533285	0.503751	0.679369	0.311139	0.424434	0.859172	0.783697	1.26595	0.847668	1.09659	0.854272	0.628303	0.338197	0.747526	0.648267	0.294149	0.281594	0.0351044	0.33313	0.104848	371.9	182.7	1356.7	1645.3	2024.3	1923	906.8	2241.7	1213.4	1809.6	1919.5	2583.9	1409	1748.2	1892.1	746.4	1554.5	1491.3	1969.3	1159.8	2454.1	2343.3	1888.5	2406.4	1423.2	2442.6	2595.5	4488.8	2324.5
Arhgap10	0.233965	-0.695367	0.0591376	-0.691043	0.0904923	-0.146975	-0.0532584	-0.329766	-0.35282	-0.979599	0.99466	NA	0.963956	NA	NA	NA	NA	0.702066	NA	NA	350.4	30.9	159.1	380.9	337.5	531.2	92.2	328.1	134.5	108.5	167.8	209.5	308.9	297.3	156.5	88.9	167.5	174.6	261.1	402.6	238	250	190.5	184.1	350.6	203.4	101.4	218.3	255.3
Arhgap12	-0.642863	-0.868266	0.0416107	-0.353672	0.0377349	-0.518354	-0.462832	-0.454449	-0.503781	-0.926784	0.872608	0.462767	0.977988	0.78309	0.982297	0.692064	0.720421	0.646294	0.768316	0.374911	1263.2	344.9	1056.6	653.1	421.9	603.3	172	412.1	0	485.7	425.2	1246.9	776.3	464.3	712.6	849.2	75.9	943	970	564.7	450.3	277.2	638.4	420.9	666.1	365.9	157.7	775.1	533.6
Arhgap15	-0.205963	-0.325124	0.283652	-0.740111	-0.16627	-0.344232	-0.0968661	0.34097	-0.00905402	-0.447909	0.998577	NA	0.833593	NA	NA	NA	NA	0.757909	NA	0.762804	517.5	362.9	116.1	206.8	222.1	425.8	0	247.5	0	290.7	275.9	314.2	424.9	528	258.6	22.5	10.8	291.4	292.2	127.6	284.3	99.2	169.5	238	364.9	178.6	133.2	695.4	529.2
Arhgap17	0.00828843	-0.0016507	0.184956	0.128985	0.102874	-0.0910264	-0.137854	0.247089	0.396165	-0.277549	0.998577	0.99943	0.869122	0.92049	NA	NA	0.919878	0.784156	NA	0.833889	228.2	12.9	565.6	363.4	535.9	499.1	98.5	433.2	191	433.1	394.5	493.7	314.6	402.4	471.8	294.5	384.4	313.5	463.7	346.2	333.2	316.1	291.3	165	311.6	424	253	510.6	517.7
Arhgap18	-0.89903	-0.572228	-0.144811	-0.254226	-0.592376	-0.443229	-0.238505	-0.354072	-0.498196	-1.39973	0.708746	0.698144	0.914756	0.854345	0.62393	0.751465	0.871773	0.734569	0.778255	0.118728	318	643.4	2036.2	992.2	883.9	679.2	0	456.5	123.8	822.2	728.9	1208.2	981.8	509.3	363.2	1323.6	710.5	577.8	548.2	512.4	711.5	516.5	715.1	1057.3	966.1	415.4	654.5	696.5	796
Arhgap19	-0.610517	-1.38081	-0.218703	-1.08784	-0.801577	-1.28615	-0.708607	-0.305583	-1.82886	-0.998563	0.887881	0.133193	0.864103	0.232903	0.456617	0.189046	0.511558	0.763489	0.0297089	0.310193	2698.9	808.1	425.3	1474	788.3	528.7	770.8	928.2	13.5	567.9	381.8	1110.8	853.2	1344	132.9	390.9	818.3	600	534.3	691.3	164.7	189.7	721.5	1107.8	681.7	222.7	176.2	2399.2	459.6
Arhgap21	-0.103542	-0.280648	0.791562	0.0448703	0.499693	0.0966852	0.192662	0.278726	0.124576	-0.314225	0.998577	0.883889	0.436258	0.976326	NA	NA	0.907114	0.802379	NA	0.849814	5.4	164.7	545.3	510.4	254.4	463.1	0	280.2	29.6	293.3	245.9	489	450.2	1366.5	299.9	192.8	422.4	591.4	461.8	584.6	131.8	202.3	647.3	435.5	428.5	250.7	203.8	934.5	107.4
Arhgap24	-0.286508	0.106212	0.344485	-0.32008	0.762862	0.428038	-0.585194	-0.0626277	0.307289	0.037923	0.980796	0.943874	0.701463	0.749158	0.369696	0.684963	0.504304	0.946897	0.843564	0.984132	461.8	326.9	604.1	702.5	591.3	511.9	154.8	584.9	379.4	700.1	679.2	923.3	328.4	909.7	541.5	439.1	234.6	1097.9	769.3	1221.5	439.3	575.9	1306.6	438.9	307.7	214.1	418.9	757.8	345.1
Arhgap29	-0.605268	-1.20217	-0.499178	-1.43788	-0.884946	-0.918535	-0.629378	-1.10862	-0.630159	-0.938648	0.863573	0.167497	0.59645	0.0598913	0.356184	0.347653	0.53423	0.137782	0.640555	0.29937	544.4	1281.7	2477.4	2340.8	2345.3	1742.9	233	1338	110.3	1202.7	549	1058.1	1054.2	1548.4	168.6	194.9	1111.2	705.7	1024.7	809.5	1051.9	536	871.6	639.8	1023.2	1576.4	540.8	1099.7	405
Arhgap31	-0.675044	-0.751622	0.0300546	-0.140034	-0.33947	-0.135029	-0.473112	-0.163557	-0.396892	-0.722554	0.851178	0.531479	0.9831	0.924536	0.794231	0.93128	0.696338	0.875608	0.82913	0.515233	398.9	337.1	2363.5	1863.2	1186.5	1016.2	46.9	847.6	59.2	863.7	831.3	570.4	1085.2	2317.5	829.3	356.6	2160.6	987.2	1174	565.8	1176.4	975.6	1212.2	921.5	1050.5	399.2	485.5	1092.7	1689.6
Arhgap35	-0.592259	-0.241814	-0.0156686	0.638331	-0.0399903	-0.0170777	-0.093511	0.888531	0.0937309	0.417904	0.872608	0.885474	0.98949	0.529505	NA	NA	0.953352	0.26432	0.966747	0.738278	436.6	151.8	471.3	429.6	220.8	288.1	6.3	265	80.7	405.2	310.7	257.5	376.7	366.7	568.3	323.4	978.3	284	244.6	448.7	303.9	372.6	322.8	185.2	390.9	350.8	306.3	1207.1	846.1
Arhgap42	-0.608831	-0.518514	-0.376777	-0.128653	-0.209345	-0.461019	-0.699478	-0.665821	-0.927795	-1.35299	0.834074	0.659002	0.691094	0.918403	0.859287	0.678269	0.424362	0.38218	0.333628	0.0548197	884.1	208.5	1290.4	1127.2	749.5	667.6	545.6	336.2	425.1	698.4	556.5	557.1	139	1212.7	859.3	602.9	917.3	893.8	857.6	464.3	414.9	731.5	623.9	511.8	111.7	803.8	701.6	340.8	429.7
Arhgap5	-0.567788	-0.632356	-0.284525	-0.303715	-0.518451	-0.227192	0.082828	0.161436	-0.370662	0.0780298	0.807668	0.482712	0.744086	0.747358	0.552358	0.8512	0.948682	0.837357	0.778161	0.957758	709.8	728.3	1049.8	1720.4	798.2	913.3	92.2	886.2	400.9	778.1	608.6	767.2	1180.5	453.9	738.5	643.6	980.3	928.2	520.3	523.9	1016.6	456.2	1046.8	818.2	1123.2	1322.5	745.7	1136.6	1601.6
Arhgdia	0.435781	0.259548	0.769018	0.453685	0.311746	0.54142	0.542182	0.640572	0.382339	0.611928	0.830829	0.781521	0.12094	0.479096	0.668464	0.424708	0.36477	0.206426	0.679053	0.309679	4502.9	2609.7	5812.2	4892.6	4553.4	6004.3	4221.3	8316.3	1724.6	7125.7	7315.8	7059.2	6280.3	10641.2	7473.5	6179	5147	4632.6	5769.5	6442.2	8496.1	7148.5	4474.3	7189	6608.2	6332.6	7662.5	6054	8001.8
Arhgdib	0.59217	0.801999	1.22424	0.901721	0.212601	0.43634	1.27642	-0.0800673	0.41985	0.30571	0.813265	0.348135	0.0485504	0.220654	0.846942	0.672177	0.0394844	0.931066	0.751086	0.791261	1184.1	877.6	1310	1549.2	2585.9	2073.5	2668.8	2499.7	2262.6	3306.5	3097.9	4542.7	4824.2	3038.7	4410	4167.9	861	1860.2	1647.2	1706.8	1535.2	2356.9	2438.9	5054.2	4672.1	3237.9	1782.2	1994.9	258
Arhgef1	-0.260252	-0.0926616	0.217242	0.302647	-0.0253871	0.112045	-0.183258	0.0308937	-0.164239	-0.471321	0.998577	0.967302	0.874036	0.831889	0.988603	0.953326	0.912986	0.97907	0.944376	0.743615	309.1	0	1934.4	1223.3	540.5	872.1	0	846.5	80.7	1106.1	968.4	1008.1	434.1	1752	1229	1516.4	795.9	709.4	775	871.2	1248.4	874.5	682.8	611.7	451.9	846.9	510.1	1266	756.3
Arhgef10	-0.209152	-0.576148	0.0492898	-0.110904	0.149945	-0.384341	-0.216115	-0.0826159	-0.312084	-0.371245	0.998577	0.655197	0.972362	0.93808	NA	NA	0.874546	0.938986	0.867689	0.782583	14.4	288.2	549.8	925.3	582	406.5	197	576.8	129.1	342.4	340.7	360.3	622.4	537.4	266.7	448.7	584.4	617.2	564.1	493.6	403.9	245.1	341.4	238	659.6	274.4	174.1	965.7	197.2
Arhgef10l	0.653046	0.344079	1.20344	1.39835	1.39663	0.505985	0.34495	0.824053	0.980263	0.22816	0.870319	0.831872	0.150976	0.10634	0.12649	0.702771	0.804857	0.354224	0.415709	0.889915	542.6	0	179.5	297.3	172.7	299.7	273.6	753.1	217.9	228	487.1	872.6	357.1	1149.8	1026.3	1305.4	570.2	705.7	663.2	1527.9	95.2	633.2	396.3	245.8	399.9	289.5	201.8	1001.5	394.5
Arhgef12	-0.843106	-0.431597	-0.231263	0.579261	0.335484	-0.13198	-0.31767	0.260707	-0.0711619	-0.587942	0.712594	0.771693	0.852268	0.601993	0.794973	0.933096	0.816563	0.795131	0.972796	0.618211	64.7	543	1028.7	1256.7	612.4	424.5	25	422.6	113	625.5	627.1	519	935.9	234.5	1396.8	641.5	1749.8	1074.5	811.2	1104.4	463.7	382.3	1025	460.2	879.1	204.5	369.8	1155.1	1252.9
Arhgef17	-0.42298	-0.664394	-0.279045	0.111753	0.179994	-0.289678	-0.40407	0.0757444	-0.611008	-0.46149	0.930813	0.549066	0.794947	0.932793	NA	NA	0.723941	0.941417	0.641569	0.688481	332.4	478.7	78.4	864.1	628.2	286.8	170.4	531.2	78	374.6	329.2	212.2	550.1	368.6	470.2	443.3	705.7	451.2	609.9	662	211.1	562.2	345.4	398.5	542.8	64.6	300.1	518.7	748.4
Arhgef2	0.0184076	-0.0797185	0.0952381	-0.277144	-0.143327	-0.0399848	-0.155428	0.405507	-0.0213759	-0.120179	0.998577	0.968994	0.943921	0.831144	0.922975	0.98205	0.919199	0.673784	0.99515	0.949851	52.1	512.2	1316.7	1279.7	1230.6	1130.6	12.5	1555.2	427.8	1105.3	903	996.7	709.7	1211.7	943.6	333	704.4	791.8	936.4	553.2	839.6	868.6	832.1	759.9	768.7	724.2	769.2	1724.6	1489.8
Arhgef25	-0.404529	-0.933199	-0.424441	-0.258085	0.294556	-0.271571	-0.683421	-0.510706	-0.0742408	-0.525124	0.959391	0.379583	0.693987	0.844392	0.822403	0.859536	0.523068	0.58466	0.972434	0.668397	792.4	296	1644.8	926	924.1	1133.2	67.2	704	2.7	650.1	424	881.3	333	650.9	835	776.4	602.7	1240.5	857	1736	518.6	1000	665	416.4	363.6	639.2	586.9	603	515.1
Arhgef3	-0.743745	-0.555795	-0.193699	-0.440155	-0.292867	-0.249313	-0.614831	0.0520768	-0.372208	0.238986	0.82886	0.708197	0.883794	0.727223	0.835842	0.879116	0.604295	0.964742	0.853092	0.886861	124	0	2783.6	1634.1	1030.3	639.3	87.6	740.2	191	1036.6	622.5	1032.8	852.1	943.5	451.5	612.5	1063	667.6	995.5	862.8	1394.9	882.3	378.5	625.2	793.4	304.5	684.2	1426.6	1603.4
Arhgef40	-0.403304	0.0700532	0.4004	0.746576	0.688512	0.386935	0.212445	0.936008	0.361603	0.0670788	0.959513	0.972392	0.713824	0.465602	0.528741	0.775641	0.881865	0.261809	0.848583	0.974727	48.5	640.8	693.1	1214.3	462.1	334.4	3.1	786.9	339	801.8	746.3	829.3	927.9	906	1565.4	1065.5	1137.6	1353.6	980.2	1224.6	917.7	1017.5	691.7	665.6	963.5	564.9	1340.8	1268.3	1927.4
Arhgef7	0.0773405	-0.0913057	0.137082	0.0277139	0.069667	0.0133319	-0.312128	0.589845	0.231458	0.283834	0.998577	0.957895	0.900759	0.981464	0.964639	0.991179	0.787672	0.448601	0.895457	0.827161	397.1	540.5	1208.9	804.2	1119.9	971.1	465.9	1164	376.7	1048.5	805.3	974.7	234.3	1534.4	579.6	1042	865.7	568	1351.8	662	1247.2	703.3	505.2	704.9	318.1	802.7	828.6	1737.3	1534.7
Arid1a	-0.306947	-0.447714	0.573608	0.780038	0.507939	-0.0315386	0.181287	0.410297	0.038129	-0.14127	0.954295	0.645077	0.386735	0.235628	0.524226	0.980874	0.856357	0.545045	0.980864	0.909037	751.1	643.4	907.2	839	1104.1	481.1	727	761.2	110.3	919.6	715	1036.8	1409	1586.9	1372.4	1720.9	1669.1	1168	1332.8	1322.9	652.9	910.5	903.1	819.4	1360.9	754.3	738.5	1404.6	1390.3
Arid1b	-0.792217	-0.509975	0.740851	0.734724	0.286272	-0.4468	0.197328	-0.137452	0.0124067	-0.542006	0.595172	0.628482	0.294129	0.34057	NA	NA	0.858974	0.871641	0.995584	0.558765	219.2	218.8	526.4	523.6	439.7	355	29.7	200.8	250.2	197.5	301.4	467.7	784.3	921	703.7	862.1	595.9	574.2	404	505.1	196.5	194.5	400.3	356.9	779.1	240	281.7	438.9	313.5
Arid2	-0.437895	0.182274	0.568594	0.2364	0.618726	0.0504031	-0.0244638	0.23104	0.0449806	-0.0991657	0.932932	0.915532	0.535936	0.85167	0.561019	0.977418	0.988084	0.810827	0.983331	0.955947	118.6	167.3	537	1089.6	301.9	284.3	247	316.4	678	471.3	419.4	613.8	297.4	1351.5	566.7	298.8	785.1	746.3	837.9	787.5	395.4	391	592.4	754.3	257.1	270.1	154.7	866.3	621.6
Arid4a	-0.123858	0.126669	0.846499	0.270863	0.231633	0.158014	0.159391	-0.131254	0.346303	0.00325907	0.998577	0.945604	0.354924	0.839872	0.866319	0.92615	0.919199	0.905687	0.859771	0.998988	28.7	25.7	972.1	609.2	610.4	515.8	48.5	581.4	355.1	584	568.1	463	1088.6	1620.7	540.7	764.6	454.2	682.3	390.7	614.9	617.5	430.9	511.7	360.3	1038.8	163.6	96.3	350	689.4
Arid4b	-0.480996	-0.31858	0.0136751	0.212351	0.0517816	-0.364867	-0.81525	-0.368376	-0.255084	-0.371225	0.90949	0.825636	0.990761	0.862849	0.970816	0.77236	0.357758	0.680518	0.889909	0.76753	452.8	187.9	2523.4	1354.2	920.8	1229.7	84.4	812.6	904	798.4	779.8	1026.8	815.3	1543.8	2096.4	697.1	1271.1	1176.6	948.4	1382.6	526	882.3	966.9	489.4	779.1	270.1	625.8	1130.9	611.1
Arid5a	0.83843	0.459311	0.69563	0.60234	0.85877	0.495222	0.156335	0.224438	0.224141	-0.288191	0.772935	0.776425	0.492216	0.615647	NA	NA	0.924743	0.835323	0.917752	0.861171	50.3	0	274.5	409.4	462.1	668.9	258	861.6	2.7	538.2	617.8	406.3	367.5	751.2	509.9	228.1	633.2	392.2	503.8	932.9	238	440.6	532.7	317.6	376.6	108.7	289.9	247.2	337.2
Arid5b	0.390027	-0.0898207	0.391149	0.660007	0.454251	0.327945	0.474051	0.437312	0.448839	-0.00075049	0.934947	0.957779	0.669223	0.446685	0.648267	0.778475	0.631525	0.58564	0.742314	0.999548	199.5	126.1	310.7	784	627.5	620	264.2	816.1	56.5	554.3	491.7	183.5	615.5	903.2	700.4	893.1	560.7	517.6	789	491.5	561.4	384.2	663.4	630.8	658.4	541.3	627.9	516.3	627.8
Arih1	-0.428163	-0.174987	0.469301	0.600585	0.499866	0.403097	0.103427	0.687524	0.0751024	0.979725	0.953567	0.927938	0.664572	0.592733	0.67622	0.771203	0.952148	0.446123	0.972626	0.322815	282.1	175	754.9	473.5	220.2	286.8	6.3	375.9	32.3	347.5	514.9	693.2	346.8	763.4	362.4	579.3	1122.7	628.2	338.6	895.2	364.9	633.2	685.2	649.9	407.7	165.7	494.7	1223.3	538
Arih2	0.570095	0.888105	0.193395	0.767338	0.61866	0.659601	0.440525	0.668455	0.523384	0.265159	0.906772	0.470604	0.88532	0.489812	0.616379	0.604792	0.745507	0.492454	0.768316	0.872856	0	2.6	821.3	648.9	671.7	742.2	658.2	934	1487.8	890	988.1	924	483.5	57.2	678.5	1508.9	748.5	576.6	928.8	966.3	884.8	808.3	899.9	750.9	419.4	827.5	484.5	1419.6	715.8
Arl1	-0.442327	-0.134224	-0.851651	-0.961377	-0.797883	-0.699281	-0.662337	-0.781504	-0.887922	-0.929429	0.903395	0.931314	0.21736	0.180095	0.334969	0.439868	0.411643	0.251399	0.314696	0.210289	6935.8	6447	2421.6	1392.5	1527.3	2546.8	3549	1932.3	7030.1	1799.4	1611.1	1820.7	1436.6	2390.7	1777.8	1977.9	1380.3	1739.7	2189.8	1987	2678.7	1952.3	1811	2388.5	1266.1	2994.7	2747.1	1605.6	1648.3
Arl13b	-0.215811	-0.532897	-0.199119	-0.357053	-0.142739	-0.319603	-0.529791	0.00186752	-0.178694	-1.15768	0.998577	NA	0.868176	NA	NA	NA	NA	0.998861	NA	0.171141	776.2	172.4	241.3	252.7	247.2	232.8	333	287.2	153.4	311.1	160.2	378.3	315.8	172.6	352.6	208.8	182.4	336.9	234.4	344.1	239.2	152.7	379.3	207.6	279.2	141	364.6	463.2	222.8
Arl14ep	-0.152223	-0.321562	-0.368203	-0.179296	0.380873	0.312347	-0.0513826	0.317718	0.0917874	-0.0437264	0.997003	0.717282	0.547362	0.823355	0.591866	0.696622	0.963093	0.59082	0.945556	0.974023	627.1	571.3	959.3	815.3	1061.9	874.7	476.8	803.3	664.5	572.1	652.6	697.8	441	681.8	337.2	1006.6	766.8	827.4	1018.3	1410.8	1078.8	1026.2	983.8	1062.9	554.5	712.3	909.5	1135.5	1056.6
Arl16	-0.904817	-0.77633	-0.66553	-0.721903	-0.652572	-0.671791	-0.82315	-1.6034	-0.348269	-0.568217	0.499361	NA	0.368591	NA	NA	NA	NA	0.00709518	NA	0.541961	706.2	378.3	540	298	365.8	387.2	92.2	181	29.6	376.3	326.3	203.5	178	431.4	257	296.6	221	229.9	278.2	313.7	247.7	215.9	344.6	151.5	248	309.9	130.1	143.2	83.6
Arl2	0.294301	0.536651	-0.289954	0.779	0.427333	0.181772	0.125877	-0.361704	0.516942	0.322482	0.960674	0.549066	0.719632	0.245005	NA	0.876056	0.910828	0.603205	0.61965	0.738278	560.6	535.3	231.5	368.3	336.8	394.9	587.9	547.6	801.7	504.3	561.2	199.5	537.4	211	981.7	798.9	488.1	591.4	794.1	319	158.6	487.3	748.1	502.8	545.4	285.2	402.5	172.1	317
Arl2bp	-0.782428	-0.776225	-0.573597	-0.618447	-0.556084	-0.375357	-0.70966	-0.495038	-0.303597	-0.625048	0.538739	0.297775	0.39574	0.394056	0.485727	0.690833	0.297853	0.454135	0.820308	0.41273	593	1984.3	1302.4	868.2	1090.2	600.7	819.2	474	371.3	778.1	750.3	735.2	896.9	617.1	728	366.2	1072.5	646.7	547.6	1087.6	900.6	783	961.2	570.2	958.3	483.1	844	656.1	898.1
Arl3	0.062998	0.110736	-0.349882	0.0330012	-0.143968	-0.48407	0.295149	-0.528026	0.17468	-0.170369	0.998577	0.944853	0.714627	0.977835	0.911278	0.656574	0.802608	0.508773	0.923196	0.908618	621.7	947.1	186.3	599.5	629.5	631.6	756.7	517.2	1278	319.5	397.4	140.1	960	214.8	631.5	706.8	517.3	721.7	524.7	336.7	198.9	452.3	510.1	343.5	1020.6	978.1	650.4	127.1	338.1
Arl4a	-0.407749	-0.321797	-1.93889	-1.40017	-1.22581	-1.29636	-1.74429	-1.43662	-1.23973	-1.26587	0.932932	0.809054	0.00162266	0.0499374	0.113382	0.106088	0.00540033	0.0305341	0.142006	0.0874408	3155.3	4506.4	1905	1829.1	2170.6	2197	2983	997.1	5068.8	995.9	607.4	638.5	493.8	394.8	569.9	1256.1	705.7	780.7	1120.6	1068.8	491.8	1163.4	1129.1	715	516.8	604.7	568.5	914.9	964.1
Arl4c	0.566816	1.42513	1.88023	1.44021	1.39517	1.27533	2.29675	1.69089	1.09217	1.04723	0.912118	0.157867	0.0175731	0.120287	NA	NA	0.00256865	0.0404169	0.379715	0.32808	0	0	112.4	101.7	121.3	153.1	0	167	591.9	242.4	291	1044.1	641.9	248.5	351.8	650	143.7	446.3	88.3	548	378.3	316.1	233.2	765.5	709	1589.3	443.5	749.7	360.1
Arl5a	-0.682424	0.161119	0.48251	1.24828	0.42604	0.428592	0.308187	0.730484	0.585021	0.605904	0.658124	0.904683	0.495382	0.0346955	0.620111	0.638006	0.745177	0.237601	0.545653	0.435106	1523.7	512.2	718.7	722.7	282.1	442.5	150.1	656.2	1329.1	583.1	615.5	819.9	1241.4	1224.9	2789.5	1730.5	1608.1	1262.6	747.7	1127.4	1276.5	1013.6	853.9	1015.8	1119.3	712.3	1086.7	2049.2	889.3
Arl5b	-0.212322	0.152583	-0.928945	-0.466672	-0.55616	-0.468832	-0.658883	-0.822416	-0.427743	-0.244902	0.998577	0.938139	0.309231	0.701891	NA	NA	0.562695	0.357514	0.818455	0.880813	515.7	1255.9	49	476.9	642.7	490.1	675.4	330.4	1557.8	334	304.3	332.9	330.7	0.9	466.1	385.5	282.7	424.2	315.7	286.6	155	576.8	399.5	179.6	337.6	396	498.8	84.3	171.7
Arl6	0.111117	-0.368618	-0.812559	-1.02528	-0.413694	-0.368798	-0.847853	-0.732198	-0.513269	-0.473156	0.998577	0.8295	0.413282	0.317333	NA	NA	0.436439	0.447448	0.778471	0.738278	1106.9	591.9	308.4	296.6	516.8	371.7	1272.6	450.7	516.6	329.7	358.1	451.7	0	228.8	137	164.9	201.3	532.4	378	229	360	411.5	431.8	299.7	0	348.6	312.4	256.4	190.2
Arl6ip1	-0.299197	-0.396623	-0.21101	-0.465683	-0.932395	-0.616753	-0.154668	-0.440424	-0.482799	-0.365869	0.957829	0.698574	0.807723	0.555133	0.158955	0.446791	0.882138	0.508538	0.648231	0.690863	6502.8	12116.7	2147.8	2444.6	3008.4	2716.6	6932.3	2918.8	6769.1	2402.9	2447.7	3524.6	4594.5	5381.6	3598.5	3588.5	3789.7	3012.1	2262.2	2219.2	3305.9	2563.1	3835.1	5251.8	4614.9	4264.4	3716	3545.1	3943.7
Arl6ip4	0.0893778	0.125721	0.287141	0.485546	0.249048	0.142806	0.290485	0.166784	0.20746	0.377722	0.998577	0.935504	0.75166	0.585357	0.817077	0.913966	0.786038	0.837976	0.897408	0.716777	262.3	427.2	519.6	525.7	381	504.2	247	601.3	67.3	683.2	637.5	329.6	745.3	527.1	766.9	681.1	447.4	500.4	486	563.7	374.6	460.1	580.3	414.2	688.2	503.6	530.6	280.7	633.1
Arl6ip5	-0.473075	-0.607512	-0.881779	-1.01615	-1.08108	-0.816615	-1.01798	-1.42517	-0.826547	-0.915994	0.844102	0.426349	0.105723	0.0720162	0.0654021	0.228509	0.0545792	0.00362461	0.240388	0.119388	8691.4	14134.4	3950.2	3472.2	5635.1	3521.8	8606.7	3155.8	7769.9	3001.3	2975.8	3023.6	2649.2	5370.3	3239.4	3659.2	3021.6	2885.5	3582.9	2949.2	3680.6	4076.7	3874.7	3251.6	2430.8	4222.4	2526.9	2152	2468
Arl6ip6	0.500047	0.227752	0.482749	0.376148	0.368492	0.616008	0.565921	0.653678	0.713726	0.952543	0.90949	0.893572	0.627009	0.745924	NA	NA	0.597616	0.443363	0.58545	0.305968	235.4	25.7	340.9	224.2	375.7	526.1	320.5	273.2	83.4	412.8	355.8	358.9	155	587.1	617.7	49.3	324.1	481.9	219.2	283.4	690.7	312.2	251.8	242.4	141.5	810.3	495.7	263.4	541.5
Arl8a	0.704073	0.401882	1.30875	1.03852	0.59806	0.773307	0.855402	0.000546371	1.0333	0.465084	0.78254	0.76557	0.0592245	0.200886	NA	NA	0.314634	0.999665	NA	0.684769	14.4	226.5	108.6	339.1	209.6	201.9	353.3	426.1	123.8	219.5	393.4	509.7	708.5	482.1	460.5	583.6	288.8	370.1	199.5	320	319.7	319.1	406.8	312	668.7	147.4	216.1	123.6	163.8
Arl8b	0.0888713	0.222927	-0.380071	-0.707433	-0.397764	-0.217869	-0.354127	-0.00617631	-0.271633	-0.199083	0.998577	0.877012	0.670781	0.38519	0.689204	0.86642	0.736132	0.994903	0.867006	0.878693	2114.9	5741.8	1595.8	1453.8	1375.7	1753.2	4604.3	1704.6	5504.6	1762.2	1788.2	3249.7	585.7	1526.9	1855.6	1112.6	1049.5	1785.2	1848.6	1647.1	2433.4	1573.9	2173.4	3469.4	599.9	1417.2	1847.8	3140.8	2438.9
Armc1	-0.189035	-0.119162	-0.346045	-0.335402	-0.678941	-0.846316	-0.743526	-0.591207	-0.500103	-0.679513	0.998577	0.937544	0.685238	0.721471	0.413479	0.298735	0.315501	0.392269	0.669031	0.4018	4105.8	1711.5	733.8	911.4	876	1160.2	2368.6	851.1	2733.5	1051	867.8	1316.3	686.7	1835.4	973.6	1744.5	1155.9	767.2	1096.5	1032.2	1119.1	578.8	813.5	1366	664.8	710.2	1077.5	750.8	1291.7
Armc10	-0.465724	-0.882245	0.140362	0.0545682	-0.236893	-0.106229	-0.134916	0.0683591	-0.0732484	-0.418338	0.908449	0.329063	0.89813	0.964747	0.8389	0.939477	0.91996	0.946039	0.970504	0.711686	625.3	936.8	546.8	452.6	279.5	232.8	473.7	427.3	96.9	233.9	435	408.3	407.7	1142.3	596.6	300.9	915.9	528.7	528.5	338.8	544.3	473.7	552.8	627.4	436.3	467	731.3	471.3	633.9
Armc5	-0.384971	-0.256154	-0.627666	-0.077323	-0.082831	-1.0311	0.0398012	0.115626	-0.0591976	0.196144	0.968337	NA	0.519357	NA	NA	NA	NA	0.917355	NA	NA	420.5	0	263.2	341.2	224.1	124.8	109.4	279	177.6	231.4	179.9	98.7	197.5	95.7	202.7	111.4	397.3	177	99.1	431.9	119.6	25.3	98.5	294.1	205.2	304.5	184.4	323.4	361
Armc6	-0.459622	0.103656	-0.355316	-0.918657	0.0361774	-0.646987	-0.422792	-0.729572	-0.349304	-0.732023	0.92869	NA	0.745314	NA	NA	NA	NA	0.392446	NA	NA	733.1	548.2	104.8	107.2	125.9	243.1	165.7	234.7	602.7	229.7	290.4	158.8	114.8	440.8	252.1	23.6	124.1	483.2	385	180.9	308.7	150.8	72.6	396.2	120.8	150.6	135.2	236.8	116.2
Armc8	0.513643	0.208964	0.0283447	-0.313691	0.170663	0.0451833	-0.0515373	0.131964	-0.128111	0.324205	0.908449	0.905251	0.98333	0.796074	0.902376	0.979107	0.975555	0.898456	0.953345	0.821022	7.2	743.8	498.5	848.7	716.5	1049.6	515.9	1203.7	226	1006.9	822.6	782.6	467.4	469.9	292.6	250.6	669.8	468.4	833.5	679.8	870.1	297.7	581.9	882.2	497.3	207.7	445.6	1110.1	352.2
Armcx2	-0.0957693	-0.148258	0.565762	0.343254	-0.0410268	0.274647	0.194706	0.87849	-0.268034	-0.381377	0.998577	0.899774	0.332697	0.651587	0.969406	0.757003	0.831984	0.0857434	0.82187	0.629799	621.7	1093.8	1080.7	860.6	432.4	1040.6	652	569.8	694.1	830.6	646.2	894	1015.1	1896.4	765.3	1188.7	1242.7	705.7	503.8	1154.6	1214.2	648.8	1166.2	867.6	963.5	1013.6	1117.5	1961.4	1779.5
Armcx3	-0.632138	-0.725501	-0.096577	-0.0679971	0.0191724	-0.0292999	-0.208155	0.0877058	-0.305129	0.130513	0.750901	0.390235	0.924547	0.949096	0.988459	0.982705	0.849042	0.919475	0.834837	0.925092	4307.1	1016.6	1964.6	1861.1	1504.8	1964.1	694.2	1123.2	182.9	1839.3	1462.5	3004.2	1293	1653.5	2004.8	2603.3	1488.8	1974.5	2031.6	2552.8	2369.9	1619.6	2308.2	2177.5	1195.9	2044.5	2411.1	2354.1	2181
Arnt	0.15265	-0.361087	0.14784	-0.524137	0.12896	0.497378	-0.146308	0.499956	-0.0418733	-0.380087	0.994541	0.623326	0.83149	0.330177	0.866319	0.42043	0.854478	0.295834	0.972626	0.558765	582.2	777.2	799.4	944.8	886.6	984	572.2	1134.8	618.8	601.8	601.6	731.9	802.7	1146.1	428.8	642.5	539	860.6	864.6	917.2	1277.7	703.3	1510	877.7	668.7	598.3	890.1	1700.3	908.7
Arpc1a	-0.530633	0.293033	-0.264306	0.0686821	0.156717	-0.225376	-0.539602	-0.878854	-0.455583	-0.141818	0.863573	0.815295	0.782194	0.950052	0.892144	0.859536	0.545631	0.187366	0.72905	0.92133	7633	5245.1	1333.3	2345.7	1161.4	2176.4	2321.7	2325.7	7985.2	2850.5	3014	2140.2	3429	3026.5	5090.9	3144.1	3202.6	4617.8	4122.2	3589.2	1689	3313.1	3886	1583.7	3615.1	1572.1	1657.3	1190.9	2180.1
Arpc1b	0.562848	0.932068	1.2285	1.44918	1.48695	1.35279	1.07571	0.981768	1.03362	1.17781	0.897453	0.380012	0.124046	0.0772943	0.0828128	0.146316	0.217649	0.233236	0.350507	0.18551	1450.1	283.1	7914	12146.2	7858.4	10393.1	1319.5	16273	519.3	19752.4	21182.6	18949.3	14293.5	22907.7	28650.3	19898	21425.8	16014.8	29649	26964	17621.9	23832.7	22140.9	21167.5	14269.5	12643.7	11845.6	11963.6	19841.6
Arpc2	0.353227	0.576128	0.441162	0.266843	0.145052	0.393559	0.583701	0.284104	0.350425	0.340157	0.85018	0.267187	0.342894	0.657693	0.835842	0.508138	0.197744	0.561397	0.641569	0.572173	4190.3	3693.2	6192.3	4690.7	7958	5978.6	7021.4	7733.7	6677.6	8473.4	9330.7	8163.4	5389.2	8586.3	6058.1	7612.9	5767.3	5531.3	5230.8	6984.9	7718.7	6673.8	6974.6	10251	5366.8	9006.6	9542	5237.3	4910.4
Arpc3	0.12883	0.476266	-0.033929	-0.362854	-0.400774	-0.321729	0.251372	-0.603835	0.238726	0.111636	0.998577	0.650366	0.97646	0.696842	0.664585	0.76141	0.816563	0.37781	0.876553	0.938496	2637.8	4673.7	744.3	1267.9	2119.8	2236.8	3197.2	2231.2	4673.3	2628.4	2946.3	958	3980.2	1749.1	2288.5	1457.5	1316.6	1871.2	2081.8	948.5	914	2347.2	1980.5	2120.2	3938.4	2435.1	2045.5	708.1	1368.3
Arpc4	0.250237	0.449383	0.197132	-0.0313505	-0.401467	-0.0727607	0.374149	0.0415357	0.0984364	0.0535386	0.988543	0.676002	0.835785	0.976995	0.664087	0.956872	0.693957	0.961805	0.955879	0.974574	3469.7	3204.2	930.6	809	1052.7	1237.4	3921.1	1808.5	5348.6	1389.2	1501.8	1994.8	2246.2	2422.5	1916.4	2042.2	1538.3	1272.5	1654.9	1085.5	2471.2	1511.6	1325.2	2965.4	2216.6	2547	2658	1522.5	1665
Arpc5	0.29944	0.213683	-0.0226124	-0.360638	-0.42937	-0.191795	-0.168912	-0.25945	-0.22864	-0.0190998	0.916989	0.81335	0.978782	0.582672	0.506132	0.831716	0.836689	0.649522	0.836619	0.989973	13701	10894.2	6218	5122.3	5657.5	7778.1	15293.6	8391	15825.1	6902.8	6751.7	9912.7	5708.4	8973.6	6887.4	6608.4	5487.3	5476	6021	6510.1	7776.1	6806.1	7024.6	8707.7	5521.3	7759.4	6234.7	7489.8	6790.3
Arpc5l	-0.0113255	0.124573	-1.06275	-0.570054	-0.740424	-0.696029	-0.520763	-0.864848	-0.443246	-0.164343	0.998577	0.937037	0.0984634	0.50423	0.376895	0.441658	0.56212	0.19334	0.735477	0.904913	2007.1	3075.5	561.8	729	997.3	787.2	2747	964.4	3150.5	886.6	1018.2	468.3	1027.8	321.7	625.8	1212.2	952.5	893.8	855.1	658.9	611.4	935.8	954.8	859.8	1040.1	1011.5	936.2	393.9	830.3
Arpp19	-0.315421	-0.677483	-1.46883	-1.26988	-1.17311	-0.80455	-1.02644	-0.565594	-0.756612	-0.134421	0.920829	0.288818	0.000795077	0.00761482	0.0210711	0.191976	0.0314222	0.292961	0.246151	0.898046	4515.5	2378	2104.1	1930	1518.7	1953.9	2396.8	1638	2103.9	1108.7	1314.4	771.9	1367.7	297.3	1088.7	995.9	762.7	1095.4	1125.1	850.2	1480.3	1241.2	1373.6	973.1	1346.6	1124.5	1590.7	1531.7	1809.4
Arrb1	-0.369667	-0.289181	-0.294518	0.102423	-0.159077	-0.262573	-0.216513	0.0133876	0.270552	-0.455658	0.970399	0.859583	0.801648	0.94302	0.912207	0.863076	0.875236	0.989709	0.890804	0.722387	48.5	18	1423.8	716.4	816.7	392.3	318.9	559.2	263.7	634	481.3	491.7	567.3	314.2	770.9	127.4	1151.8	355.3	596.5	625.4	396.6	629.4	393	460.2	558.4	469.2	562.3	827.1	487.8
Arrdc1	-0.750976	0.263489	0.865119	-0.54609	0.342344	-0.4541	0.147887	-0.435037	0.209228	-0.154416	0.787648	0.877012	0.321998	0.621622	0.788099	0.724072	0.922577	0.645074	0.916258	0.932685	492.3	329.4	915.5	380.2	397.5	302.3	0	386.5	965.9	448.4	562.3	825.9	779.7	1913.3	432.9	246.3	181.7	641.8	485.3	1006.1	275.8	483.4	190.5	229	740.2	792	339	346.5	283.5
Arrdc3	0.3176	0.124529	-0.841019	-0.541352	0.114971	-0.159191	-0.555776	0.47872	0.14223	0.730572	0.969785	0.938139	0.246843	0.554292	0.925605	0.908545	0.54545	0.540809	0.937409	0.397706	1266.8	306.3	2598	1833.2	1988	1746.8	2459.3	2130.7	2593.6	1602.8	1165.1	1306.3	841.7	120	831.7	1010.9	1131.5	1347.5	2721.5	1243.5	2063.6	986.3	1128.3	1265	649.3	1021.2	1160.5	3309.4	2813.1
Arrdc4	-0.184973	0.116651	0.172489	-0.368054	-1.11041	-0.316147	-0.558819	0.34372	-0.790311	-0.708939	0.998577	0.944397	0.880914	0.737762	0.189561	0.809516	0.582987	0.700211	0.477664	0.4688	167.1	460.7	1635	891.2	623.6	689.4	683.2	595.4	1382.9	689.1	527	581.8	364	1783.8	655.8	366.2	637.9	327	353.8	132.8	746.9	713	283.3	365.9	397.3	624.1	247.9	2317.2	621.6
Arsa	0.262022	-0.629225	0.215728	-0.0899614	-0.140845	-0.241389	0.0276627	0.223162	0.2043	0.115015	0.990846	0.543105	0.835785	0.942112	0.911278	0.855572	0.985197	0.795827	0.903794	0.941999	48.5	391.2	1052.8	850.1	630.2	771.8	689.5	789.3	312.1	364.5	339.6	467.7	546.6	1147	673.7	604	373.5	480.7	457.4	640	726.1	506.8	210.6	544.4	606.4	681.1	611.5	785.5	778.3
Arsb	0.0383963	-0.0179627	0.248809	0.810645	0.872891	0.724418	0.841123	1.02126	0.662436	-0.0375063	0.998577	0.995537	0.838821	0.41886	0.407812	0.531052	0.393639	0.217504	0.651295	0.986933	3.6	249.6	366.5	341.9	720.5	694.6	31.3	251	314.8	341.6	260.9	822.6	241.2	166	439.4	882.4	886.8	907.3	547	897.3	731	734.4	558.5	793.5	237.6	1246.1	785.6	1139	801.2
Arsi	0.635707	0.0395487	0.450459	0.0448753	-0.0680094	0.113245	1.20505	0.403897	0.26435	-1.33045	0.889795	0.98929	0.697535	0.976054	NA	NA	0.190996	0.700005	0.902303	0.157933	159.9	761.8	214.9	181	210.9	897.8	425.3	532.4	624.2	110.2	196.7	694.5	516.8	297.3	120.8	630.7	183.7	264.3	178.5	369.2	421	497.1	98.5	343.5	483.1	2566.4	675	628.4	127.7
Arsk	-0.735234	-0.890741	-0.293423	-0.362204	-0.568989	-0.45358	-0.697097	-0.870152	-0.864564	-0.0145001	0.748299	0.34891	0.781996	0.741482	NA	NA	0.453168	0.252556	NA	0.992955	364.8	316.6	95.8	526.4	1003.9	266.3	106.3	364.3	142.6	274.6	216.4	687.8	96.5	324.5	512.3	163.8	365.4	356.5	364.6	139.1	358.8	286	313.1	413	94.8	255	234.6	190.6	222.8
Art3	-1.38349	-2.41104	-2.24584	-2.10674	-1.67739	-1.9562	-2.5543	-1.74239	-1.95056	-1.50423	0.246252	0.000575764	0.000880093	0.00323931	0.0367607	0.0113926	8.61238e-05	0.015694	0.0118004	0.0568104	3901	2895.3	2400.5	6255.9	1309.1	837.4	539.4	1868	113	595.9	421.2	550.4	341.1	461.4	658.3	113.5	794.6	731.5	1127.6	568.9	779.8	430.9	620.6	556.7	305.2	105.5	91.2	236.8	1946.7
Arxes2	-0.927257	-0.712213	-0.894319	-1.20421	-0.635817	-0.720532	-0.705366	-0.455512	-0.741313	-1.23681	0.709386	NA	0.358716	NA	NA	NA	NA	0.663939	NA	0.210289	1471.6	365.5	234.5	321.7	172	92.6	237.6	246.3	476.2	152.6	134.8	235.5	13.8	352.6	116.7	0	273.9	290.1	92.7	454.9	480.8	186.8	86.4	356.9	11.7	399.2	376.9	220.6	443.8
As3mt	-0.780222	-0.81004	0.32353	-0.399659	-0.253152	-0.0213678	-0.444933	-0.134415	-0.0758364	-0.774098	0.71244	0.427244	0.753491	0.713398	NA	0.988467	0.688685	0.889955	0.970504	0.41424	436.6	535.3	934.4	503.4	609.7	217.4	397.1	279	0	461.9	400.9	577.1	447.9	1478.1	359.1	536.5	389.8	394.7	642.3	437.1	584.5	642	601.3	530.9	433.7	266.9	330.8	396.2	919.2
Asah1	0.0417281	-0.138473	0.35011	-0.618518	-0.237968	-0.142982	0.151599	0.0772663	-0.336127	-0.278676	0.998577	0.898858	0.554552	0.272844	0.748932	0.879116	0.855873	0.906784	0.729267	0.724678	6174	6377.5	3741.3	2981.4	4106.5	3646.6	6313.2	4565	5593.4	3534.5	3523.7	7570.3	3612.7	7217.9	3986	2559.4	2189.8	3956.4	3962.1	3795.2	3373.1	4386	4842.4	8006.2	3074.9	4721.7	3651.5	8036.2	3240.2
Asap1	0.0880053	-0.020843	0.450791	0.39743	-0.0697057	0.169687	0.179459	0.0498963	0.295277	-0.208552	0.998577	0.995537	0.678648	0.746577	0.967804	0.920798	0.906306	0.964824	0.883729	0.902491	449.2	144.1	506.8	784.7	959.7	1065	81.3	697	0	885.7	750.3	1193.5	803.8	695.9	1341.6	326.6	881.3	708.2	329.1	517.7	550.4	721.8	738.5	631.9	815.5	584.3	482.4	804	483.4
Asap2	-0.738978	-0.535372	-0.203524	-0.328492	0.0422512	-0.0642597	-0.63852	0.00483105	0.0903029	0.0231966	0.816434	NA	0.874837	NA	NA	NA	NA	0.997333	NA	NA	7.2	162.1	494.7	350.9	243.9	201.9	14.1	124.9	5.4	202.6	222.1	176.8	195.2	256	240	124.2	183	238.5	250.3	328.4	255.1	200.4	274.4	55	206.5	122.7	264.3	251.8	269.4
Asap3	-0.260927	-0.139024	-0.508387	-0.405981	-0.124835	-0.108858	-0.225916	-0.273112	0.00546475	-1.30074	0.998577	NA	0.665394	NA	NA	NA	0.886947	0.807526	NA	0.187186	35.9	0	1113.9	509.7	329.6	475.9	107.9	329.2	554.2	195.8	325.1	315.6	312.4	15	202.7	386.6	157.3	346.7	272.5	474.8	292.9	459.1	364.8	205.4	331.1	420.7	279.6	368.5	250.1
Asb3	-0.65997	-0.20124	-0.0989994	-0.778949	-0.669883	-0.998441	-0.354946	-0.521916	-1.74904	-0.839166	0.792304	0.89706	0.931874	0.350664	0.469295	0.254548	0.747891	0.512398	0.0109365	0.324691	718.7	1495.3	865.8	321.7	545.8	365.3	767.6	247.5	1469	310.2	304.9	450.3	985.3	835.7	374.5	454.1	412.2	446.3	254.7	668.3	456.4	194.5	365.6	530.9	837.5	444.4	518.3	455.1	589
Asb6	0.568055	0.155301	0.41387	-0.20342	0.0296202	0.0691125	0.323687	-0.205515	-0.177149	0.145912	0.872608	0.928612	0.672423	0.866811	NA	NA	0.790431	0.823617	NA	0.930818	287.5	324.3	158.4	432.4	230.7	389.7	655.1	391.1	204.5	389	388.2	378.9	620.1	249.5	19.5	384.4	299	244.7	363.4	266.7	306.3	377.4	224.4	315.4	699.9	134.5	213	376.6	111.8
Asb8	-0.120358	-0.675929	0.330498	-0.0351923	-0.0853694	-0.337092	-0.257277	0.0967696	0.00760932	-0.257427	0.998577	0.26142	0.583697	0.967591	0.924213	0.655516	0.736482	0.878496	0.996159	0.749065	763.7	857	769.2	799.3	670.4	859.2	728.6	528.9	368.6	489.1	518.3	648.5	736.1	1609.4	657.4	1061.2	543.7	545.9	945.3	682.9	475.9	727.6	588.3	919.3	724.6	262.6	1005.8	660.7	835.6
Ascc1	0.27422	-0.398412	0.631599	0.00791161	0.168635	-0.315975	-0.206312	-0.231868	0.365238	-0.270314	0.992149	0.786328	0.490988	0.994985	NA	NA	0.881865	0.813799	NA	0.855146	1.8	373.2	366.5	415.7	334.8	414.2	501.9	255.7	217.9	189	191.5	257.5	246.9	1145.2	209.1	375.9	318	263.1	416.7	377.5	325.8	198.4	127.5	249.2	196.1	283	364.6	132.8	212.2
Ascc3	0.174033	0.21816	0.607165	0.180269	0.261638	-0.0649393	0.548094	0.0364146	0.209138	0.107635	0.998577	0.893572	0.481783	0.885346	NA	NA	0.59046	0.970716	0.90746	0.950199	274.9	236.8	371	345.3	452.8	244.4	359.6	561.6	382	383.1	448.3	408.3	986.4	342.3	766.1	39.6	365.4	566.8	328.4	369.2	316.1	308.4	305.9	334.5	807.7	503.6	306.3	422.8	295
Asf1a	0.112058	0.295495	-0.674663	-0.859528	-0.371806	-0.163328	-0.167432	-0.889587	-0.37028	0.0632156	0.998577	0.802911	0.333631	0.225521	0.690372	0.897668	0.882138	0.159823	0.779379	0.969349	1396.2	494.1	699.9	437.2	694.7	433.5	1524.4	532.4	1592.7	637.4	678	292.2	811.9	180.1	498.6	217.4	379	548.3	722.3	388	502.8	702.3	772.4	728.4	766.1	476.7	450.7	233.3	383
Ash1l	-0.163189	-0.0567624	0.0216341	0.439506	0.340829	-0.120883	-0.108421	0.103203	0.264653	0.330599	0.998577	0.973539	0.98347	0.650701	0.740464	0.928706	0.935482	0.909276	0.870629	0.776956	609.1	231.6	1592.8	933.7	820	1183.4	134.5	845.3	661.8	945.1	768.3	1026.1	985.3	534.6	1290.6	417.6	1955.2	1304.4	995.5	1064.6	598	682.9	964.4	845.2	940.1	485.3	881.9	1028.1	825
Ash2l	-0.25058	0.00633627	0.0348059	-0.028737	-0.0421405	0.171441	-0.222019	0.729664	-0.0631946	0.161861	0.988543	0.998847	0.975913	0.977835	0.97284	0.889416	0.836689	0.26432	0.970504	0.900696	727.7	241.9	770	1096.6	974.2	394.9	900.5	553.4	231.4	859.5	1198.7	878.6	630.4	842.2	925.8	387.7	915.2	946.7	466.9	791.7	1192.3	609.9	835.3	779	648	467	1420.7	899.8	1872.8
Asl	-0.481572	-0.772554	0.481602	-0.0131454	-0.228934	-0.383812	0.0405732	-0.426564	0.0931339	-0.38394	0.856693	0.289036	0.481976	0.988398	0.812594	0.675318	0.974279	0.521025	0.954288	0.668176	797.8	411.8	785.1	599.5	438.3	420.6	333	488	67.3	476.3	425.8	550.4	722.3	1435	761.2	429.4	625.7	300	574.9	649.4	534.5	363.8	446.3	539.9	792.1	566	405.6	383.5	508.9
Asna1	-0.315936	-0.360115	-0.203358	-0.849291	-0.699256	-0.520568	-0.176203	-0.837898	-0.558591	-0.587074	0.970399	0.780115	0.847004	0.287613	0.440568	0.607905	0.885636	0.234768	0.65253	0.54473	1721.4	1358.9	197.6	366.9	357.3	461.8	803.6	614.1	605.3	583.1	619.6	385	1057.6	632.1	443.4	317	410.8	394.7	512.7	431.9	717.6	437.7	414.8	553.3	1009	561.7	348.2	330.4	504.5
Asns	1.21938	1.46898	0.794223	-0.0759051	0.593109	1.06466	0.474991	0.623037	0.45004	0.771467	0.476112	0.127377	0.416611	0.958809	NA	0.336	0.721939	0.523981	0.811478	0.513677	100.6	7.7	337.9	226.3	445.6	891.4	947.4	635.1	1487.8	818.8	919.8	809.9	209	521.5	74.6	0	429.1	345.5	541.9	328.4	742	419.2	928.9	446.7	209.1	397.1	414.8	757.8	88
Asnsd1	-0.497248	0.176872	0.354521	0.177894	0.132901	-0.260931	0.361411	0.751167	0.280101	0.3212	0.838391	0.890043	0.635826	0.851999	0.896748	0.795051	0.670635	0.201103	0.833521	0.732047	828.3	378.3	784.3	557.7	289.4	589.1	129.8	407.5	481.6	749.3	716.8	721.9	628.1	901.3	585.3	855.6	511.8	587.7	414.8	880.6	475.9	377.4	513.3	923.7	631.1	709.1	717	1446.2	934.2
Aspa	-2.25799	-2.0162	-1.06696	-0.735711	-0.223395	-0.776681	-1.95523	-2.1334	-1.19508	-1.45391	0.00930054	0.00961891	0.215052	0.48745	0.871718	0.503041	0.00697779	0.00320183	0.253767	0.087651	12924.8	7553.6	669.7	3121.3	707.3	346	392.4	784.6	521.9	883.2	656.6	2271	1404.4	2295	4188.7	2857.1	1337.6	5657.9	3972.9	4249.1	906.7	2362.7	4773.8	899.1	1284.2	37.7	268.4	373.1	1142.9
Asph	-0.225394	-0.41835	-0.0275838	-0.123775	-0.0687301	0.104217	0.22091	0.507136	-0.146308	-0.0672352	0.990846	0.679693	0.979231	0.903298	0.953769	0.928706	0.830508	0.439171	0.924028	0.960514	1831	718	1693.8	1929.3	1632.7	1519.1	645.7	1735	489.7	1470.6	1360.1	2121.6	1053	1410.6	1754.3	436.9	2046	1552.8	1619.9	1261.2	2423.6	1616.7	1068.5	1847.5	989.5	2780.5	2371.2	2657.9	2060.3
Aspn	0.478193	-0.787541	0.618428	-0.684115	-0.273766	-0.0455261	0.81369	0.697006	0.630315	-0.478671	0.899942	0.388901	0.432087	0.421537	0.81165	0.977195	0.300299	0.340272	0.58791	0.644861	1450.1	3191.3	3902.7	3244.5	5579.1	7469.4	4582.4	3694.1	2305.7	1615.5	1168.6	7358.8	4189.2	6234.1	2337.1	1934	1324	4156.8	1035.5	2920.9	6342.2	2582.6	1019.3	6297.8	3615.1	11129.6	12436.6	2837	3757.9
Aspscr1	0.133022	-0.181264	0.571116	0.495804	0.195834	0.0306737	0.0575561	0.20064	0.0856171	0.193384	0.998577	0.923219	0.5581	0.666258	0.887768	0.985414	0.974279	0.842675	0.970249	0.909037	0	293.4	1158.4	966.4	376.4	434.8	716.1	734.4	96.9	601.8	652	1110.2	530.5	1293.3	728.8	1222.9	771.5	441.4	566.7	1002.9	768.8	457.2	468.9	562.3	427.2	753.2	783.6	545.2	692.1
Asrgl1	-0.230904	-0.874105	-1.25821	0.0855582	-0.631501	-0.883866	-0.334545	-0.0424699	-0.0765679	-0.215649	0.998577	NA	0.0979359	NA	NA	NA	0.794674	0.967338	NA	0.887862	442	934.2	256.4	236.7	71.8	208.4	440.9	321.1	204.5	96.6	208.3	87.4	246.9	4.7	124	672.5	518.6	241	219.2	192.4	174.5	215	114.6	242.4	248	386.3	226.4	398.5	538.9
Asun	0.192555	-0.159911	-0.484191	0.0684907	0.0288234	0.085398	-0.0354207	0.712311	0.210258	0.418786	0.998577	0.938139	0.675089	0.963983	0.987258	0.962688	0.985092	0.460693	0.927066	0.781444	835.5	41.2	826.5	442.1	328.9	603.3	211.1	1030.9	0	668.8	510.8	283.5	12.6	453.9	277.2	710	597.3	489.3	618.7	399.5	519.9	291.8	806.3	836.2	32.5	520.8	1022.2	1085.8	1246.8
Asxl1	-0.153992	-0.0187233	0.517419	0.795487	0.375831	0.162853	-0.0231121	0.463875	0.0104709	0.015605	0.998577	0.995537	0.659082	0.488162	NA	NA	0.989296	0.663605	0.99644	0.994098	43.1	46.3	422.3	390.6	559.6	322.9	0	328.1	32.3	431.4	338.4	693.2	619	363.9	492.1	759.3	1101.7	494.2	372.9	530.2	384.4	216.9	445.5	149.3	649.3	0	123.9	869.8	572.3
Asxl2	-0.731685	-0.407176	0.591727	0.925059	0.15902	0.128352	-0.267587	-0.331346	0.0361555	0.192498	0.771504	0.768022	0.504701	0.288898	0.905944	0.929107	0.834531	0.718586	0.986633	0.900696	580.4	278	487.9	606.4	368.5	209.7	48.5	422.6	8.1	408.5	517.2	615.1	500.7	1294.3	1143.8	941.3	1174.9	628.2	457.4	529.2	395.4	352.1	820.8	342.3	485.6	247.5	333.9	205.6	471.1
Atad1	0.171934	-0.164437	-0.350575	-0.650567	-0.376698	-0.235041	-0.295191	0.132773	-0.538933	-0.259192	0.991953	0.8697	0.540563	0.219868	0.568849	0.770496	0.673053	0.823617	0.441126	0.737613	1358.4	1572.5	1577.7	1203.1	1166	1188.5	2492.1	1051.9	1530.9	1133.2	1003.1	1202.2	701.6	1271.8	1186	611.5	726.8	1078.2	1254.6	780.2	1599.9	774.3	1096.8	1343.5	573.9	1395.6	1562	1750	1282.9
Atad2	0.19461	0.545858	0.651332	0.20835	0.282608	0.335651	1.19711	1.11468	0.960559	1.45311	0.998577	0.645077	0.427927	0.859757	0.812594	0.784272	0.0919126	0.110519	0.320713	0.0393327	46.7	146.7	606.3	192.9	413.9	419.3	275.2	261.5	131.8	634.8	552.5	599.8	732.6	124.7	459.6	245.2	263.7	361.5	432.6	243.7	462.5	366.7	261.5	1000.1	772.6	605.8	358.5	1068.5	783.6
Atad3a	0.060766	0.829931	0.610424	0.391242	0.507062	0.690234	0.335926	0.593206	0.212055	0.688162	0.998577	0.509857	0.558181	0.766066	0.689204	0.57869	0.818532	0.549024	0.923691	0.575959	44.9	0	659.1	559.8	357.3	483.6	7.8	457.7	94.2	930.7	1342.1	705.2	647.7	498	431.3	463.7	536.9	446.3	440.9	755.1	817.6	761.6	447.9	388.4	635	316.4	383.1	963.4	468.4
Atat1	-0.772936	-0.870484	-0.581103	-0.357599	0.866204	-0.0111317	-0.410449	-0.596667	-0.0462282	-0.0568976	0.78254	0.439756	0.552121	0.772469	NA	NA	0.746221	0.51444	NA	0.980019	404.3	501.9	392.9	369	113.4	225.1	42.2	220.7	0	217.8	215.8	198.1	327.3	76.9	494.5	96.4	172.9	748.7	864	947.5	122	561.3	407.6	217.7	251.9	252.9	253	147.9	191.1
Ate1	-0.080591	-0.358796	-1.02105	-0.39334	-0.504068	-0.771309	-0.722009	-0.744822	-0.659543	-1.08779	0.998577	0.777975	0.132261	0.689917	0.599523	0.393558	0.375509	0.294275	0.545653	0.133329	973.9	1109.2	1358.2	841.1	1404.7	649.6	1996.5	663.2	1288.7	699.3	619	521.7	880.8	52.5	748.2	923.1	854.9	799.1	745.2	749.8	574.8	546.7	693.3	711.6	881.7	302.4	278.6	999.2	580.2
Atf1	0.392423	1.44712	1.3742	0.167488	0.610402	0.180834	0.819749	0.740159	0.169173	0.298881	0.917436	0.0185149	0.0146847	0.873486	0.463947	0.88305	0.237178	0.259553	0.913796	0.784032	366.6	352.6	346.9	279.9	256.4	555.7	250.2	488	2017.8	582.3	523	779.9	1169	982.9	291.8	376.9	400.7	443.8	277.6	833.5	344.1	506.8	230.8	391.7	1038.8	421.8	491.6	911.4	330.2
Atf2	0.0265912	-0.523458	0.233008	-0.194188	-0.0460471	-0.0693915	-0.193407	0.492576	-0.0828344	-0.500047	0.998577	0.678784	0.835785	0.875146	0.975667	0.964756	0.88424	0.569574	0.968394	0.65976	562.4	380.9	925.3	841.1	1185.8	823.2	1035	558.1	137.2	759.4	530.5	1575.2	244.6	1106.7	751.5	155.3	1055.6	1091.7	1044.4	121.3	843.3	610.9	754.6	1149.3	233.7	581.1	930	1718.8	1065.4
Atf3	0.550715	0.836915	1.90466	1.73398	1.72163	1.27839	1.00948	-0.121073	1.0105	-0.0950923	0.916989	0.516522	0.0149878	0.0474108	0.0625416	0.23477	0.323037	0.919503	0.431508	0.962658	215.6	756.7	55.1	1043	647.9	1106.2	386.2	1287.8	419.7	2141	1531.9	2923.5	3732.1	7429.9	6028.9	5299.8	404.1	5091.1	1949	4536.7	228.2	1679.9	5125.6	894.6	3811.2	387.4	254	508.3	131.2
Atf4	0.233293	0.776347	0.524151	0.305192	0.368673	-0.0990828	-0.0397838	-0.323278	-0.256612	-0.529275	0.986606	0.280718	0.431187	0.721471	0.66274	0.929454	0.974279	0.638777	0.853092	0.505826	1110.5	434.9	1178	821.6	670.4	1014.9	706.7	1324	1805.3	1569.7	1341	1082.1	1449.2	1318.7	1097.6	1305.4	824.4	1228.2	971.3	1197.4	595.5	887.1	842.6	288.5	1473.8	679	966.9	436.6	533.6
Atf6	0.653862	0.43475	0.919701	0.255975	0.583749	0.827178	0.631502	0.35779	0.538889	0.140132	0.869348	0.779068	0.307732	0.851191	NA	0.475777	0.578181	0.723942	0.740849	0.941915	246.2	20.6	679.5	296.6	268.9	762.8	111	839.5	5.4	770.5	576.8	432.3	760.2	1063.6	263.5	184.2	666.4	447.5	274.4	869.1	546.7	827.8	677.1	744.2	712.9	216.3	467.1	443.6	336.3
Atf6b	0.346864	0.295425	-0.128276	0.1378	0.400186	0.317693	-0.196731	0.687002	0.241853	0.514614	0.970399	0.845388	0.915301	0.918403	NA	0.817022	0.884477	0.403819	0.897408	0.656605	404.3	409.2	435.9	353	361.2	514.5	428.4	659.7	207.2	573.8	741.6	405	87.3	518.6	522.1	15	773.5	491.8	531.7	662	645.6	709.1	204.2	449	103.9	391.7	494.7	649.2	1061.9
Atf7ip	-0.121636	-0.410001	0.0981203	-0.239805	0.168594	0.193713	0.313898	0.649013	0.0525994	-0.0460708	0.998577	0.768022	0.938169	0.845943	0.898841	0.897822	0.804477	0.433517	0.978551	0.982134	140.2	398.9	1439.7	1485.8	1152.2	905.5	231.4	1314.6	53.8	963.7	826.1	908	760.2	1358.1	322.6	510.8	1351.1	844.6	1398.2	992.5	1377.8	1094.3	841.8	1132.5	846.6	1731.4	744.6	1938.3	2381.7
Atg101	-0.73682	-0.420932	0.102538	-0.332302	-0.707438	-0.450479	-0.225791	-1.20436	-0.229936	-0.449351	0.544803	0.662333	0.911126	0.693146	0.326117	0.590876	0.818306	0.0239395	0.867787	0.589852	1099.7	2179.9	485.7	653.1	729	425.8	805.2	500.9	1003.5	710.3	527	734.5	1187.4	1485.6	760.4	515.1	1126.1	629.5	551.4	593	652.9	828.8	702.1	648.8	1251.8	717.7	311.4	321.1	549.4
Atg12	0.117976	0.348025	0.0646613	0.422185	0.0126468	0.100549	0.196671	0.271655	0.0211663	-0.0572978	0.998577	0.788221	0.958544	0.668687	0.99196	0.940403	0.870858	0.751474	0.993556	0.975166	555.2	198.2	1144	1026.3	1358.5	623.8	961.5	1242.3	2125.4	716.2	627.1	625.1	1475.6	596.5	861.7	1750.9	1082.7	914.7	862.1	797.9	866.4	1069	848.2	1151.6	1347.9	531.6	700.6	1127.4	1409.7
Atg13	-0.206293	-0.621086	-0.286735	0.106134	-0.103165	-0.0824122	-0.35663	0.664742	0.277603	-0.199917	0.998577	0.612881	0.801503	0.940364	NA	0.959309	0.774757	0.432795	0.884059	0.900023	64.7	702.6	561.8	740.1	409.3	626.4	228.3	370.1	32.3	403.5	366.2	360.9	410	360.1	544.8	227	889.5	486.9	668.9	199.7	611.4	319.1	453.6	463.6	390.9	200.1	172.1	1501.7	1143.7
Atg16l1	-0.125513	0.0603635	-0.587669	-0.368079	0.304827	-0.217297	-0.456672	-0.561203	-0.667566	-0.547584	0.998577	0.977995	0.56782	0.776138	NA	NA	0.728433	0.567379	NA	0.672186	370.2	0	694.6	254.8	735.6	294.6	379.9	453	519.3	455.2	405.5	385	269.9	9.4	148.4	442.3	268.5	446.3	550.8	787.5	377.1	349.2	292.2	124.6	293.5	357.3	167	35.8	482.5
Atg3	-0.235041	0.0587493	-0.0797647	-0.315129	-0.126888	-0.0504512	-0.182513	-0.91069	-0.767192	-0.704778	0.951796	0.955435	0.90946	0.604236	0.862909	0.956872	0.803803	0.0249282	0.138721	0.132018	2005.3	1950.8	1716.4	1329.2	2092.8	1270.8	1028.7	2307	1482.4	2251.2	2002.2	2417.1	1862.6	892.9	1619.7	1435	1280.6	1547.9	1428.1	2018.4	1529.1	1671.1	2087.9	1394	1686.8	1708.8	1044.7	988.8	735.2
Atg4a	-1.00393	-0.952414	-0.398534	-1.29403	-0.699063	-0.81253	-1.04075	-0.512378	-0.496032	-0.847268	0.368993	0.20367	0.624299	0.0389808	0.390741	0.315639	0.0996899	0.468956	0.669208	0.248126	1762.7	823.6	770	714.4	863.5	529.9	450.3	347.9	441.2	518.7	427.5	256.9	391.6	1563.4	294.3	283.8	459	652.8	449.8	617	428.3	471.8	661.8	360.3	374	553.1	261.2	989.9	759.9
Atg4b	-0.667578	-0.452722	-0.912538	-1.14522	-0.677136	-0.505682	-0.820519	-0.468793	-0.543808	-0.681177	0.717791	0.674547	0.15742	0.0794928	0.414434	0.582915	0.242667	0.516904	0.630409	0.399976	2745.6	2004.9	1285.8	1247.7	746.8	707.5	880.2	1263.3	1633.1	863.7	923.3	1064.1	1043.8	207.3	1130.9	157.4	608.8	611	1167.6	1047.9	1257	1124.5	886.2	792.4	1027.1	684.4	1008.9	1125.1	1236.2
Atg4d	-0.81644	-0.489796	-0.458115	-0.764959	-0.595041	-0.427315	-1.05668	-0.376349	-0.619563	-1.05065	0.735634	NA	0.665394	NA	NA	NA	0.228567	0.698464	NA	0.259609	788.8	597.1	393.7	405.2	257.7	293.3	17.2	379.4	269	272.1	424	344.3	122.9	529.9	453.2	39.6	234.6	249.6	286.5	331.5	433.2	251.9	343.8	197.5	155.8	179.7	41	195.2	846.1
Atg5	0.166977	-0.2598	-0.267333	-0.277535	-0.538284	-0.346155	-0.63855	-0.178043	-0.0255267	-0.189977	0.998577	0.831872	0.762296	0.773086	0.528741	0.737999	0.406758	0.820223	0.988751	0.875251	2607.2	1142.7	547.5	567.4	670.4	926.1	2207.6	726.2	1326.4	688.2	694.2	875.3	788.9	1023.2	931.4	1099.8	633.9	627	1066	445.5	851.8	716.9	946.7	993.3	757	215.2	871.6	986.5	1038.1
Atg7	0.560145	0.276928	0.643322	0.77288	0.378364	0.535813	0.733465	0.710767	0.628068	0.832439	0.897973	0.86959	0.493716	0.43994	0.757319	0.667861	0.474081	0.41412	0.668833	0.416211	89.8	69.5	423.8	449.1	561.6	418	392.4	782.2	0	621.3	561.2	493.7	292.8	946.3	917.7	659.7	397.3	466	541.9	311.7	624.8	518.5	410	819.4	372.7	705.9	431.2	823.6	600.5
Atg9a	0.0252704	-0.525832	0.0809925	0.0119686	-0.38659	-0.189108	-0.0841262	0.159942	-0.275001	0.0467121	0.998577	0.619781	0.942775	0.991686	NA	NA	0.95168	0.847592	0.860907	0.980019	256.9	172.4	769.2	580.7	311.1	388.5	264.2	642.1	121.1	334.8	343.6	276.2	491.5	589.9	360.7	435.8	482.7	340.6	457.4	108.8	486.9	380.3	209.8	186.3	540.2	451.9	364.6	763.5	324
Pgghg	-0.0645658	-0.826622	-0.488391	-0.127403	-0.123276	-0.361552	-0.467891	-0.354691	-0.520346	-1.37236	0.998577	0.487027	0.653083	0.932274	NA	NA	0.71289	0.727507	NA	0.117502	506.7	0	968.3	449.8	275.5	460.5	525.3	325.7	148	251.7	171.2	231.5	368.6	236.3	449.1	414.4	365.4	371.3	318.3	544.9	230.6	473.7	255	193.1	392.2	270.1	187.4	336.1	442.9
Atic	-0.335492	0.416705	-0.389275	-0.669567	-0.560722	-0.834176	-0.247341	-0.384717	-0.255243	0.0143957	0.97525	NA	0.697464	NA	NA	NA	NA	0.666331	NA	NA	627.1	360.3	45.2	120.5	199.7	144.1	212.6	251	801.7	186.5	233.7	168.8	109.1	299.2	85.9	202.4	153.2	145.1	238.9	105.6	170.8	90.5	114.6	245.8	110.4	303.4	351.3	150.2	78.4
Atl2	-0.103971	-0.332601	-0.364146	-0.346217	0.0209013	-0.0417303	-0.254015	-0.0983226	-0.0452227	0.178085	0.998577	0.849312	0.769962	0.798351	NA	NA	0.868255	0.936226	0.986003	0.927362	118.6	0	764	372.5	872.1	487.5	265.8	400.5	0	471.3	381.8	589.1	148.1	81.6	392.4	30	416.9	355.3	423.1	570	350.2	397.8	499.6	548.9	142.8	258.3	287.8	299.2	575
Atl3	0.403846	-0.134821	0.000299804	0.428721	-0.47843	-0.153653	0.0636496	-0.0705669	0.0672046	-0.0519477	0.918795	0.930665	0.999876	0.644632	0.60619	0.908545	0.964519	0.937923	0.970504	0.976169	346.8	730.9	396.7	520.1	872.7	548	1147.6	728.5	481.6	528.9	520.7	731.2	556.9	431.4	947.7	1028	500.3	525	177.9	436.1	400.3	306.4	799.8	370.4	577.8	867.3	568.5	442.4	607.5
Atm	-0.714658	0.345847	1.20416	0.558262	0.722046	-0.125069	-0.0242454	-0.0171672	-0.302312	0.463316	0.743727	0.79311	0.0785415	0.558661	NA	NA	0.986814	0.985294	NA	0.668397	55.7	162.1	533.2	255.5	263	158.2	103.2	124.9	478.9	319.5	232	456.3	369.8	1358.1	518	263.4	459.6	368.8	430.1	635.9	297.8	148.8	224.4	163.9	354.5	217.4	372.8	179	188.4
Atox1	-0.0617337	0.218404	-0.345996	-0.297222	-0.814867	-0.691999	-0.121001	-0.939057	-0.45406	-0.264763	0.998577	0.906939	0.779481	0.829503	0.471739	0.578193	0.944615	0.295084	0.807374	0.871899	294.7	3204.2	153.8	505.5	657.8	953.1	1511.8	391.1	3134.3	267.8	483.1	102.1	1724.8	237.3	599.9	1146.9	438	727.8	312.5	114	96.4	675.1	581.1	174	1925.7	573.5	449.7	191.8	335.5
Atp11a	0.622182	0.446711	0.823019	0.719455	1.09204	0.485337	1.24374	0.649119	0.984758	0.418766	0.850085	0.733247	0.310579	0.436771	NA	0.676115	0.0887219	0.422866	0.325279	0.727424	44.9	326.9	225.5	347.4	354	204.5	723.9	386.5	180.3	434.8	495.8	425.6	832.6	328.3	319.4	605	515.9	528.7	525.4	977.8	245.3	298.6	610.9	609.5	850.5	872.7	266.3	555.6	526.5
Atp11b	-0.475485	0.0257007	-0.206885	-0.0846536	-0.0410774	0.148509	-0.318256	-0.592783	-0.72066	0.338679	0.908449	0.991937	0.854041	0.9455	0.978028	0.921966	0.790431	0.461119	0.533897	0.787915	16.2	674.3	724	845.9	785.1	391	209.5	597.8	266.4	868.8	762.5	304.2	442.1	790.6	708.5	581.5	429.1	590.1	799.8	398.5	590.7	750.9	782.8	482.6	451.9	451.9	525.4	261.1	286.2
Atp13a1	0.164091	0.433252	0.435031	0.667288	0.63515	0.610722	0.159324	0.959802	0.319774	0.660941	0.998577	0.781521	0.698638	0.553601	0.587383	0.626792	0.919878	0.269434	0.873848	0.584506	18	2.6	969.8	749.2	547.1	472.1	195.4	859.3	279.8	948.5	842.9	587.8	198.7	1290.5	1480.3	398.4	797.9	552	1031.7	1001.9	609	1084.6	824.8	597.1	235	685.4	1093.9	1329.5	1220.3
Atp13a2	0.227608	0.270627	1.18459	0.939677	0.542449	0.569139	0.944408	0.859698	0.315752	0.481474	0.998577	0.890223	0.200732	0.383196	NA	0.685939	0.378823	0.371109	0.886863	0.740358	1.8	0	510.6	410.8	189.2	302.3	1.6	477.5	0	313.6	523.5	1034.8	465.1	1446.2	598.3	1006.6	572.9	538.5	350	384.9	434.4	460.1	428.5	1193.1	598.6	399.2	389.2	1058.1	517.7
Atp13a3	0.265022	0.156902	0.445259	0.299372	0.0152917	-0.303053	-0.44807	-0.686475	-0.158405	-0.514492	0.991953	0.927609	0.635826	0.788876	NA	NA	0.678117	0.381881	0.934449	0.636854	125.8	684.6	609.4	330	313.8	293.3	1097.5	195	680.7	363.6	396.9	716.5	372.1	776.6	409.4	722.8	504.4	606.1	236.3	422.5	62.2	407.6	471.3	222.2	380.5	219.5	316.5	274.9	64.3
Atp1a1	0.0631319	0.788467	0.750969	0.309851	-0.103623	0.364221	0.422495	0.907206	0.177478	0.135386	0.998577	0.106657	0.0808373	0.6162	0.893963	0.572402	0.453168	0.0278152	0.867787	0.874278	2186.8	1109.2	2296.4	2884.6	2771.1	1766.1	1794.8	3466.4	3812.3	3780.3	4540.1	2744.7	3325.6	5726.7	2833.3	2232.8	3395.1	2026.1	1860.7	2307	3165.6	3260.6	2390.5	3362.7	3045	2804.2	3709.9	6302.4	3256
Atp1a2	-1.39059	-2.37601	-1.99339	-1.12229	-1.40041	-1.61009	-2.08083	-1.65887	-2.05645	-1.87866	0.267667	0.00119108	0.00529989	0.21644	0.113382	0.0649835	0.00325606	0.0279989	0.00963874	0.0127805	2634.2	1536.5	7172.7	6989.7	2143.6	1449.6	426.8	1870.4	129.1	711.1	425.8	720.5	1045	204.5	1095.2	1186.5	2634.5	1022.9	1644.1	1041.6	604.1	699.4	1677.9	609.5	1133.6	43	112.7	636.5	2082.3
Atp1b1	-0.27279	-0.833788	-0.0290582	0.463308	0.508413	-0.0283923	0.937968	0.569594	0.868072	-0.300557	0.992149	0.446216	0.9831	0.680699	NA	NA	0.287141	0.519354	NA	0.832843	321.6	175	274.5	217.2	328.3	163.4	178.2	245.2	16.1	137.3	164.3	447	109.1	195.1	115.9	370.5	733.5	442.6	288.4	543.8	302.6	219.8	230	266	89.6	1557.1	475.3	295.7	580.2
Atp1b2	-0.844391	-1.64845	-2.3837	-1.66462	-1.29132	-1.35767	-2.2663	-1.64905	-1.52887	-2.22421	0.772935	0.0736504	0.00136769	0.0572384	0.198723	0.191976	0.0024949	0.0428125	0.135009	0.0042013	1532.7	2867	1321.3	5343.1	2706.5	1323.6	1149.1	1751.3	586.5	600.9	478.4	352.9	211.3	21.6	308.1	869.6	454.9	521.3	1592	448.7	632.1	652.7	1086.3	474.8	232.4	0	71.7	458.6	1134.1
Atp1b3	-0.649256	-0.655454	-1.02279	-1.29704	-1.07477	-1.17461	-1.38285	-1.2201	-0.996669	-0.966725	0.423234	0.198445	0.00747769	0.000610355	0.00925107	0.00350527	0.000108407	0.00105007	0.0233138	0.0176989	14241.8	12724.1	15810.8	9708.6	9114.1	7104.1	7815.6	8294.1	9346.5	7168.1	6596.7	4379.2	5403	7761	4857.5	4583.4	4836.5	4910.4	6968.8	4990.6	5866.2	4504.7	5282.2	5679.4	5331.7	2374.9	3582.9	5317	6226.8
Atp2a2	0.381657	0.380157	0.990863	0.496961	0.718844	0.490048	0.718236	0.56087	0.680889	0.22781	0.943258	0.765853	0.16043	0.607232	0.431345	0.645504	0.394941	0.470353	0.542259	0.864773	39.5	386	969.1	949	1588.6	1016.2	884.9	1292.5	368.6	1455.3	1360.6	1522.5	2050.9	1897.3	1224.9	760.3	1553.8	1369.6	1348.7	1590.7	1192.3	787.9	1537.4	1114.6	1775.1	1417.2	1360.2	1654.1	732.6
Atp2b1	0.325126	0.927911	1.27555	0.700451	0.675478	0.449302	0.872733	0.577758	0.835498	0.846283	0.968337	0.276806	0.0495785	0.409778	0.458772	0.680443	0.257038	0.449586	0.39796	0.310117	823	92.7	3430.6	2090.2	1686.8	2406.6	1060	2713.3	2397.2	3869.3	4287.3	4090.4	5274.4	4926.7	3481	2705	2452.8	3748.6	2286.9	2414.8	2461.4	2137.1	2309.8	3082.1	5005.8	1969.2	2692.8	3073.8	1981.1
Atp2b4	-0.762091	-1.20807	-0.507007	-0.00333604	-0.244374	-0.948512	-0.673257	-1.1699	-0.486343	-1.23676	0.574946	0.0598662	0.479434	0.996273	0.81165	0.198657	0.355991	0.0416967	0.662327	0.0398739	745.7	223.9	1448.7	608.5	851	364	508.1	414.5	220.6	365.3	297.9	474.4	695.9	419.2	693.1	772.1	936.9	667.6	477.1	828.3	183.1	417.3	500.4	298.6	697.3	389.5	396.4	313	206
Atp2c1	-0.113884	-0.44504	-0.412452	0.0475116	0.0119157	-0.00371799	-0.201898	0.591971	-0.142305	-0.133844	0.998577	0.699461	0.62615	0.967591	0.99196	0.996127	0.856805	0.408537	0.934936	0.927403	1739.4	1698.6	1484.9	1477.5	926.8	1553.8	1192.9	1257.4	88.8	1335	1574.7	1771.3	702.8	617.1	2090.7	1263.6	1245.4	1893.3	840.5	1728.7	1502.3	1189.6	1710.2	1924.9	747.9	1038.4	1236.3	3829.2	2240.8
Atp5a1	0.12552	-0.0257649	-0.250213	-0.155151	-0.495239	-0.280226	-0.204032	0.231514	-0.19442	-0.0895604	0.996851	0.981049	0.635826	0.806249	0.334969	0.656574	0.7516	0.631343	0.836619	0.919336	9460.4	7327.2	6900.5	4994.2	5645.6	5465.4	11405.3	5787.4	8754.6	5656	5848.1	5145.1	4285.6	7708.4	6839.5	4896.1	6658.1	4100.2	5446.1	4736.5	6998.7	5008.5	4755.2	7645.9	4481.2	5610.6	8457.3	8415.1	7641.7
Atp5b	-0.249032	-0.0838334	-0.599534	-0.788712	-0.914698	-0.594687	-0.728824	-0.384105	-0.673334	-0.388562	0.934947	0.936477	0.185919	0.0799264	0.0426498	0.285123	0.0948165	0.424357	0.221018	0.520844	27630.2	13990.3	13331.9	11147.7	10273.6	9711.4	17702.8	11022.7	16707.5	13615.8	13196.3	9844.6	6660.4	13024.3	7925.8	7578.6	10104.1	6764.4	9727.8	6795.6	12163.2	8778.8	8696.9	10536.1	6194	10060	13266.2	9811.6	11647.9
Atp5c1	-0.581313	-0.235601	-1.48645	-1.44827	-1.50794	-1.28861	-1.17673	-1.46535	-1.162	-1.00146	0.861965	0.879035	0.0236558	0.0430526	0.0418502	0.115166	0.103282	0.0294138	0.183665	0.222346	20692.5	21641.8	2445.7	2639.5	3265.4	3546.3	12538.8	3562.1	19615.9	3581.9	3534.7	2126.2	3768.9	2664.5	3259.7	2788.6	2824.3	2579.4	3201.7	2606.1	3428	3702.2	3171.7	4146.2	3829.3	3453.1	4283.5	1859.8	2587.7
Atp5d	0.114656	0.478889	-0.633952	-0.250497	-0.415836	-0.521586	0.120433	-0.483281	-0.134962	-0.0754314	0.998577	0.671546	0.403398	0.808885	0.669051	0.592066	0.924864	0.525792	0.940599	0.960452	2386.2	3461.5	540.7	1509.5	1225.4	1429.1	2879.9	1794.5	5278.6	1515.5	1543.5	610.5	2070.5	502.7	1802.9	1299	1350.5	1389.3	1811.1	653.6	654.1	1636.1	1222.7	1501.8	2398.4	2233.9	1867.2	572.9	1193.1
Atp5e	-0.0923904	0.735843	-0.65026	-0.75906	-1.16977	-1.27594	-0.556361	-1.2786	-1.02005	-0.713868	NA	NA	NA	NA	NA	NA	NA	NA	NA	NA	634.3	6336.3	62.6	267.4	318.4	945.4	3187.9	511.4	10944.7	289.9	462.8	91.4	1791.4	385.5	619.3	879.2	444.1	742.6	189.3	73.2	80.5	416.3	326.9	115.6	2099.7	364.8	265.3	190.6	363.6
Atp5f1	-0.143765	0.268423	-0.72796	-1.10207	-0.880574	-0.895995	-0.588571	-1.14745	-0.689206	-0.641441	0.998577	0.835853	0.314389	0.109711	0.271603	0.282738	0.491978	0.0687088	0.498287	0.461888	11753.2	10809.3	2100.3	2605.4	3573.3	3417.6	9862.2	3712.7	16446.6	3765.9	3856.9	2555.9	4245.4	3505.8	2198.5	2789.6	2456.2	3100.7	3625.4	2303.9	2749.5	3096.2	3064.4	3560.3	4103.3	3958.8	4087.8	1314.5	1751.3
Atp5g1	0.673838	1.37228	-0.582967	-0.390399	-0.611891	-0.308137	-0.0732397	-0.490513	-0.149755	0.454159	0.856693	0.13622	0.555931	0.750443	0.592387	0.842648	0.967526	0.606345	0.944563	0.73129	668.4	4830.7	165.2	992.2	1642.6	2278	5728.4	1884.4	15878.9	1325.6	2119.6	260.9	1804.1	559	829.3	1492.8	941.7	1351.2	851.3	334.7	230.6	1864.7	1479.3	622.9	2091.9	1896	1489.3	552.1	874.3
Atp5g2	0.404474	0.880495	0.116099	0.0051175	-0.472778	-0.528656	0.559727	-0.347816	0.0800281	0.161202	0.96024	0.438848	0.931768	0.995926	0.694115	0.681006	0.63167	0.729081	0.971208	0.931155	605.5	2620	139.5	445.6	577.4	1013.6	2159.1	785.7	4797	627.2	937.2	170.8	2222.1	546.8	719.9	1273.3	620.3	907.3	483.4	151.6	175.7	722.7	547.2	507.3	2719.1	1404.3	1027.3	286.5	463.1
Atp5g3	0.270228	0.992147	0.0659112	-0.283843	-0.582951	-0.434928	0.15762	-0.685497	0.00596095	0.218659	0.992748	0.326145	0.963956	0.820084	0.60501	0.740009	0.917691	0.432255	0.998492	0.889554	709.8	1647.1	212.7	586.2	637.4	531.2	1949.6	505.5	4649.1	534.8	790.8	210.2	1614.6	613.4	584.5	605	514.6	743.8	351.9	144.3	97.6	654.6	700.5	373.8	1750.4	547.7	524.4	255.3	328.4
Atp5h	0.185176	0.794117	-0.808895	-0.707713	-0.835647	-0.770084	-0.517157	-0.985308	-0.455169	-0.112302	0.998577	0.516522	0.389372	0.514504	0.447999	0.511556	0.672337	0.252729	0.799813	0.954695	1398	7517.6	300.2	1478.8	1494.3	1876.7	5655	1814.3	14240.4	1151.9	1712.4	239.5	2420.7	504.6	785.5	1657.7	1117.9	1970.8	749	346.2	207.5	1525.2	1578.6	552.2	2599.6	1270.8	1170.7	415.8	972.9
Atp5j	0.251746	0.511276	-0.981623	-0.555234	-1.02111	-0.788813	-0.552967	-1.01308	-0.351954	0.0134244	0.996851	0.708251	0.238741	0.610725	0.288843	0.474127	0.617222	0.202528	0.849223	0.994307	2348.5	8580.5	643.3	2189.7	3028.1	3721.2	7423.2	2246.3	12916.7	1674.9	2495.7	455.7	2796.2	672.5	1545.1	2850.7	1701	2272	1010.7	480	449.1	2261.6	2090.3	749.8	3095.7	2265.1	1949.2	588	1257.3
Atp5j2	0.270814	0.620566	-0.206528	-0.233565	-0.632203	-0.803496	-0.0891947	-0.948827	-0.462897	-0.0432732	0.996851	0.666499	0.877488	0.868465	0.602222	0.506154	0.961859	0.289013	0.800437	0.985243	233.6	2854.2	155.4	451.9	569.5	991.7	2041.9	546.4	4167.5	385.7	626.5	184.8	1614.6	302.9	599.9	1028	408.8	799.1	310	143.3	79.3	557.4	363.2	120.1	1915.3	370.2	228.4	303.8	286.2
Atp5l	-0.0401582	0.813563	-0.729701	-0.669748	-1.12415	-1.14836	-0.656975	-1.41841	-0.903989	-0.569701	NA	NA	NA	NA	NA	NA	NA	NA	NA	NA	715.1	7890.8	87.5	489.5	707.3	1261.8	4341.7	736.7	14544.4	550.1	922.7	188.8	2065.9	415.5	760.4	1662	475.2	1067.2	274.4	140.1	63.5	668.3	691.7	140.3	2312.7	495	315.5	217.2	340.7
Atp5o	-0.0120936	0.599405	-0.834899	-0.856185	-1.02015	-0.900848	-0.37511	-0.973571	-0.554116	-0.423708	0.998577	0.666286	0.364399	0.393747	0.32259	0.418591	0.7791	0.255331	0.735642	0.757541	4664.6	13107.6	411.8	1414.1	1772.5	2213.7	9171.1	2128.4	20877.7	1817.2	2070.5	657.8	3828.6	1106.7	1330.3	2495.1	1633.2	1879.8	2055.7	577.3	562.6	2397.8	2225.1	1371.6	4213.7	3680.1	2740.9	652.6	1372.7
Atp6ap1	-0.224631	-0.432778	-0.229806	-0.347412	-0.393056	-0.339341	-0.479445	-0.169428	-0.249307	-0.239539	0.964675	0.530384	0.714627	0.58408	0.532912	0.625072	0.394323	0.768691	0.802924	0.754947	9223.2	9301.1	5093.5	4586.2	5130.8	5100.1	5493.9	6391.1	4086.8	5178.8	5229.7	6839	2714.7	7362.4	5319.5	5310.5	4841.2	4257.6	5416.3	5268.8	5672.2	5112.6	4781.8	7052.1	2664.6	4275.2	5031.2	8373.5	4308.2
Atp6ap2	-0.133305	0.291617	0.152384	-0.431167	-0.43213	-0.463662	-0.570869	-0.359763	-0.581593	-0.499724	0.998577	0.781521	0.861232	0.570891	0.58026	0.567245	0.405365	0.581099	0.501796	0.516687	3732.1	4758.7	3057.3	2387.5	2690.7	2829.8	3230.1	3009.9	6774.5	3230.2	2723	5354.6	1523.9	4507.5	2421.4	3108.8	1617.6	2295.4	2546.1	2299.7	1878.1	2013.5	3070.9	2919.4	1280.3	2188.7	1206.6	4271.7	2090.3
Atp6v0a1	0.541796	0.365967	1.147	0.685459	0.497849	0.187651	0.74557	0.769559	-0.0434483	-0.0824532	0.858731	0.763118	0.0706531	0.394093	NA	0.883203	0.337954	0.262786	0.980615	0.957758	140.2	169.9	583	376.7	385.6	427	392.4	726.2	277.1	483.1	564.6	914.7	974.9	695	471.8	714.3	561.3	411.9	549.5	526	451.5	324.9	361.6	596	890.8	352.9	89.1	1085.8	702.6
Atp6v0a2	-0.254173	-0.262607	0.0196835	-0.242766	-0.0410414	0.272202	-0.0555101	0.686299	0.291506	-0.0416712	0.996851	0.877606	0.988041	0.852923	0.980491	0.859536	0.974279	0.434209	0.881834	0.984739	1442.9	2.6	1306.2	969.9	905	535.1	320.5	1266.8	298.6	1025.6	776.4	957.4	287.1	1576.6	715.8	559	872.5	527.4	1193	929.7	1442.5	1426	774	1030.4	376.6	1204.1	1155.4	3038	1274.1
Atp6v0b	-0.163941	0.722919	-0.343425	-0.694382	-0.748449	-0.973308	-0.546174	-1.27563	-0.701574	-0.865974	0.998577	0.537585	0.75359	0.494119	0.471762	0.336594	0.625649	0.0936546	0.603969	0.381162	6660.9	8181.6	616.9	894.7	870.7	1270.8	6219.4	1831.9	17794.5	1818.9	1896.9	1866	3128.1	2825.8	2137.7	2298.1	1063.7	2323.7	1534.8	1344.9	796.9	1877.4	1443.8	1634.2	3315.1	1440.8	1558.9	680.4	736.1
Atp6v0d1	0.113444	0.361613	0.490496	0.333025	0.172857	0.0984929	0.54945	-0.0140096	-0.0928417	0.402322	0.998577	0.651662	0.362412	0.621507	0.828593	0.92292	0.33036	0.982635	0.943272	0.558632	2774.3	1302.3	1047.5	1054.8	1105.4	1059.9	1869.9	1803.8	2921.8	1478.2	1334.6	1799.3	2699.8	1820.4	1618.9	2180.3	1802	1410.2	1356.9	2186.8	1786.6	1388.1	1504.4	1887.9	2846.4	1876.6	1667.5	1426.6	1197.5
Atp6v0e	0.0535388	0.296563	-0.953269	-0.736104	-0.880825	-0.735932	-0.2768	-0.947481	-0.407734	-0.344263	0.998577	0.849217	0.254023	0.456617	0.376434	0.50588	0.836246	0.237804	0.812234	0.806532	4231.6	10621.4	488.7	1416.9	1959.7	2188	7667.1	2544	12265.7	1578.2	1763.9	697.2	2900.7	960.4	1781.8	2275.6	1645.4	2155.2	1873.4	885.8	612.6	2485.3	2605.2	2230.2	3358	3428.3	2528.9	827.1	1229.2
Atp6v0e2	-0.23801	-0.635589	-0.698878	-0.222965	-0.35755	-0.742666	-1.03768	-0.838823	-0.782423	-0.521643	0.998577	0.633099	0.460351	0.869328	0.783705	0.523445	0.25481	0.335727	0.560408	0.682143	1063.7	1629.1	926.9	1066.7	961	383.3	1085	1388.2	963.2	495	425.8	888	589.1	280.4	810.7	1424.3	665.7	534.8	1490.3	498.8	322.2	678	675.5	610.6	593.4	1.1	121.9	212.5	1172.8
Atp6v1a	-0.0232882	0.20133	0.944752	0.635332	0.360502	0.292074	0.690644	0.822794	0.345818	0.359424	0.998577	0.831081	0.0327078	0.236464	0.591866	0.702205	0.172174	0.0730535	0.708651	0.612884	2167	2226.2	1615.4	1634.8	1710.5	1780.2	1364.9	2297.7	2004.4	2191.9	2267.7	4760.2	2581.5	4072.3	2863.2	3835.9	2315.2	2272	2082.4	2950.2	2286.9	1734.4	2909.4	4835.3	2482.8	2084.3	3055.4	5177.3	2169.5
Atp6v1b2	0.217192	0.706209	0.726273	0.104662	-0.329384	-0.0132737	0.0443834	0.265702	-0.27389	-0.19137	0.991953	0.375834	0.263511	0.924536	0.714433	0.99077	0.973632	0.720105	0.846899	0.869848	3502.1	5216.8	2086.7	2162.6	1736.9	2346.2	3991.5	4144.7	6268.7	4574.5	4795.2	4949	1695	9248.4	3563.7	3701	2290.8	2353.2	1769.2	2549.7	2560.3	2621.5	3487.3	4722	1706.3	2663.2	2619	5386.3	2902.9
Atp6v1c1	0.348017	0.636901	0.467613	-0.0748624	-0.0440087	0.0478357	0.129522	-0.082409	-0.1897	-0.130152	0.888877	0.269437	0.37241	0.929744	0.966315	0.96081	0.874546	0.894124	0.866639	0.887625	1843.6	990.9	1359.7	893.3	1214.8	1523	1400.8	1990.6	2103.9	2037.6	1978.5	2423.8	1126.5	1828.9	947.7	1618.1	996.6	1172.9	1108.5	1364.8	962.9	1191.6	1754.5	1996.8	954.4	1209.5	894.2	1104.3	1541.7
Atp6v1d	-0.201047	0.26493	0.438122	0.413196	-0.163292	-0.0584063	0.404955	-0.201117	0.128425	0.419855	0.984468	0.775074	0.440543	0.526048	0.842079	0.955638	0.543847	0.743833	0.917752	0.548533	828.3	1708.9	806.2	896.8	1254.4	747.3	828.6	1232.9	1143.4	1384.1	1492.5	1458.4	1677.7	1460.3	1384.6	2194.2	931.5	1142.2	855.1	894.2	1037.3	989.3	1108.1	1499.5	1623.2	1358	986.4	533.7	1286.4
Atp6v1e1	0.205695	0.437331	0.529492	0.144554	0.238012	0.149441	0.479092	-0.481562	0.288885	-0.252084	0.980796	0.549066	0.32067	0.856225	0.746969	0.875135	0.425014	0.353275	0.774376	0.753181	770.8	2221.1	1107.1	1350	1768.5	1622	2046.5	1375.4	1842.9	2205.4	1975	1821.3	2625.1	2019.3	2509.8	1203.7	1099.6	1365.9	1695.5	2109.4	1431.5	1440.6	1958.7	1709.4	2755.5	1756.1	1177.9	883.7	911.3
Atp6v1f	-0.210603	0.348336	-0.803722	-0.61816	-0.897876	-0.787492	-0.47919	-1.44056	-0.541176	-0.627049	0.998577	0.83103	0.390915	0.585283	0.402075	0.500941	0.703577	0.0691302	0.741081	0.607834	1577.6	7533.1	176.5	1273.5	1665.7	1548.7	3348.9	1459.4	8940.3	813.7	1439.9	350.9	2389.7	604	1314.1	1876.2	922.7	1638.9	1018.3	346.2	175.7	1510.6	1719	491.6	2726.9	1565.7	723.1	361.6	464
Atp6v1g1	0.0403323	0.50566	-0.472425	-0.342983	-0.288909	-0.526816	-0.420058	-1.03556	-0.431757	-0.486994	0.998577	0.6596	0.574844	0.7388	0.794973	0.604792	0.683216	0.127413	0.756435	0.638049	6939.4	9710.4	1408.8	2503.7	2431	2341	8372.2	3903.1	15469.9	3062.4	3340.3	2099.5	4347.6	2855.8	3446.9	4860.7	2128.7	4857.5	3386.6	2703.4	1396.1	3231.4	4233.8	3249.4	4174.7	2322.1	2424.4	1040.8	2129.9
Atp6v1h	0.279817	0.831173	0.528645	0.0633483	0.394924	0.213902	0.51995	0.23589	0.13023	-0.0155444	0.921881	0.0993729	0.293114	0.940364	0.529784	0.787371	0.340696	0.670735	0.90746	0.99101	690	823.6	1323.5	882.2	1106.1	1321	1028.7	1208.4	2429.5	1551.9	1432.4	1313	2042.9	943.5	750.7	953.1	1313.9	1160.6	983.4	1740.2	1144.7	746.1	1493.1	1327.8	1934.8	1008.3	851.2	1194.4	1395.6
Atp7a	-0.0552606	0.0926247	0.811728	0.658288	0.335945	0.553913	0.304178	1.3506	0.182439	0.733792	0.998577	0.957598	0.291434	0.466715	0.757243	0.592066	0.794674	0.0425334	0.918776	0.418898	361.2	272.8	787.3	600.2	659.2	447.6	542.5	478.7	384.7	720.5	576.8	1106.1	165.4	1952.7	359.9	1060.2	1392.5	738.9	835.4	529.2	1132.5	640.1	789.3	1011.3	157.1	874.8	1074.5	3333.7	769.5
Atp8a1	-0.0122042	-0.314658	0.714547	1.40769	1.71502	0.932027	0.285674	0.415804	1.07427	0.0350204	0.998577	0.829937	0.397441	0.063364	0.0194663	0.331324	0.825059	0.637742	0.261998	0.986618	720.5	231.6	399.7	1097.3	714.5	154.4	758.3	848.8	314.8	434.8	549.6	1086.8	919.8	1525.9	2608.7	2802.5	1252.8	4328.9	2059.5	2380.3	518.6	1707.1	2095.9	1057.3	968.7	327.1	257.1	1151.7	1256.4
Atp8b1	-0.497468	0.203616	0.74551	0.677636	0.487554	0.633721	0.745432	-0.0891103	0.963421	0.460498	0.904037	0.900533	0.36939	0.475925	0.648888	0.552847	0.412135	0.931675	0.343016	0.692081	623.5	308.8	662.1	431	526	360.2	50	490.4	667.2	622.1	496.4	894.7	1882.1	183.8	505	923.1	1352.5	1030.3	452.9	849.2	768.8	606	1295.3	599.4	1721.8	639.2	366.7	858.3	123.3
Atp8b2	0.129867	0.526086	1.43524	1.41041	1.27603	0.942672	0.781765	1.04965	1.01679	-0.125935	0.998577	0.70302	0.0543912	0.0825491	NA	NA	0.42532	0.18852	0.351969	0.945796	16.2	0	394.4	296.6	196.4	160.8	76.6	321.1	242.1	345.8	260.9	570.4	419.1	1100.1	813.1	520.4	707.1	507.8	550.1	736.2	279.5	541.8	473.7	401.8	367.5	333.6	443.5	444.7	551.2
Atp9a	-0.62008	-0.440618	-0.407341	0.144715	0.345007	-0.169246	-0.399037	-0.334921	-0.0158098	-0.162544	0.889795	0.780115	0.721894	0.925163	0.803095	0.923791	0.766171	0.748147	0.995584	0.93352	336	795.3	1135.7	1290.9	1066.5	653.4	0	751.9	713	578.1	450.1	550.4	1058.8	200.7	897.4	1013.1	1431.8	1116.3	1419.2	1591.7	537	612.8	1223.5	695.9	1051.8	79.6	167	1275.3	525.6
Atp9b	0.0973414	0.0977497	0.428891	0.795829	0.505334	0.568933	0.282969	0.17063	0.30791	0.186593	0.998577	0.966489	0.72571	0.489271	0.700864	0.686396	0.854941	0.882438	0.888697	0.923378	0	41.2	853.7	699.7	644.7	518.4	0	885	0	845.9	556.5	551.7	542	1208	1083.9	1640.6	1008.8	677.4	1043.1	836.6	1003.1	838.5	944.3	566.8	605.1	695.1	502.9	507.1	565.3
Atpaf1	-0.176327	0.221571	-1.02437	-0.675279	-0.552505	-0.100019	-0.278368	-0.467872	-0.343636	-0.459456	0.998577	0.908091	0.276332	0.566866	NA	NA	0.85459	0.652793	0.869541	0.749065	1367.4	0	191.6	316.1	591.3	205.8	856.8	223	1167.6	382.3	490.6	260.9	143.5	0	145.1	388.7	144.4	375	197.6	228	616.3	458.2	334.1	691.4	129.9	314.2	243.8	343.1	307.3
Atpaf2	0.298186	0.0168067	-0.549817	-0.16332	0.13621	0.139094	-0.243246	0.0501946	0.227768	0.289916	0.986606	0.995537	0.538698	0.894803	0.919969	0.927006	0.849717	0.960569	0.902303	0.830313	312.7	782.4	487.9	472.1	404.1	510.7	956.8	475.2	500.4	512.8	481.9	563.1	274.5	30	774.2	35.3	450.8	288.9	717.2	665.1	306.3	673.1	696.5	440	229.8	498.2	789.7	352.3	400.6
Atpif1	0.145429	0.549654	-0.19295	0.16309	-0.307708	-0.40876	0.186866	-0.461036	-0.0365534	0.252604	0.998577	0.699461	0.880203	0.908847	0.820216	0.764555	0.900348	0.633319	0.988593	0.871899	312.7	3358.6	296.4	878.7	1092.9	1366	2231	555.7	3938.8	868.8	1462.5	231.5	2215.2	453.9	1073.3	1832.3	1324.7	1754.4	504.4	299.1	147.7	990.2	1146.8	316.5	2904.8	1114.8	731.3	448.2	974.7
Atraid	-0.860831	-0.530228	-1.28825	-1.0477	-1.10847	-1.18958	-1.07302	-1.52283	-0.797881	-1.23408	0.571866	0.637819	0.0460112	0.154149	0.152976	0.135529	0.126769	0.0155869	0.428543	0.0824551	10330.1	13238.8	1572.4	2453.6	3167.2	2786.1	4523	2022.2	9128.6	1709.6	1633.1	1445.7	2834.1	2103.7	2008	3457.9	2445.3	2585.5	2648.4	2261	1447.3	2455.2	3069.2	2118	2851.6	2765.5	2373.2	899.8	1892.2
Atrn	-1.56956	-0.705481	-0.476208	-0.678592	-0.516585	-0.553397	-1.00061	-0.430888	-0.942777	-0.662292	0.0357411	0.438233	0.54502	0.392277	0.568849	0.554868	0.134787	0.570095	0.25893	0.429653	997.3	2174.7	711.2	972.7	644	265	243.9	383	398.2	705.2	782.1	624.5	519.1	1152.7	333.2	741	858.3	725.4	534.9	959	701.7	591.4	857.1	722.8	496	246.4	248.9	1527.1	611.1
Atrx	-0.323858	-0.533528	0.376921	0.246053	0.279455	-0.0607151	0.105869	-0.213932	0.422307	-0.60511	0.977937	0.662755	0.702017	0.835613	0.817077	0.968765	0.941483	0.815894	0.782714	0.560533	255.2	646	4563.4	2899.2	1624.2	2334.6	251.7	1857.5	336.3	1736.7	1564.3	2872.8	3548.4	2065.2	2203.4	2437.3	2894.1	2669.1	2621.1	2477.5	1848.8	1720.7	2113.7	1454.6	3372.3	1801.3	766.1	2214.4	1946.7
Atxn1	-0.24523	-0.430301	0.275929	0.128932	-0.00148726	0.276427	0.470868	0.200439	0.520235	-0.534458	0.991953	0.709477	0.768698	0.911659	0.999247	0.817268	0.613121	0.810336	0.667544	0.571449	91.6	303.7	1028.7	1210.1	1522.6	616.1	358	1039.1	314.8	645.9	747.4	1059.4	1158.7	936.9	655.8	1131.9	993.9	982.3	823.9	679.8	918.9	700.4	1536.6	1496.2	1016.7	1212.7	836.8	1251	869.9
Atxn10	-0.0672579	-0.00998893	0.198088	0.026907	0.331915	0.37883	0.375494	0.444432	0.250283	0.571125	0.998577	0.995537	0.766129	0.974572	0.622469	0.57869	0.557093	0.381906	0.807237	0.315881	2840.8	2653.4	1449.5	1773.4	2340.7	1871.5	2478.1	1908.9	2216.9	1827.4	2493.9	3417.9	1641	2603.6	2210.7	1098.7	3414.1	2627.3	2692.2	3167.7	2876.4	2680.8	3238.7	3610.8	1603.7	3558.5	3613.6	2435	3197.9
Atxn1l	-0.612778	-0.647831	-0.276065	-0.399928	-0.258432	-0.414884	-0.310512	-0.221851	-0.345721	-0.554222	0.900936	NA	0.835785	NA	NA	NA	NA	0.842675	NA	0.690863	44.9	620.2	291.1	364.8	537.2	100.3	0	428.5	0	241.6	257.4	243.5	307.8	299.2	154.8	263.4	300.3	210.2	332.9	327.3	267.3	255.8	180.8	299.7	309	203.4	128	657.3	128.6
Atxn2	0.690922	0.968546	1.6762	1.03694	1.11824	0.656118	0.926908	1.12115	0.717762	0.215566	0.747288	0.246504	0.00553695	0.158665	NA	NA	0.214454	0.0912561	0.498624	0.870843	337.8	164.7	84.5	204	120	411.6	197	338.6	675.3	280.6	259.2	461.7	625.8	1145.2	199.4	617.9	467.8	405.7	263	711.1	235.5	244.2	438.2	225.6	596	345.4	652.5	447	283.5
Atxn2l	-0.0523645	0.0191203	0.0498673	0.318942	0.401192	-0.267799	0.0396288	0.345127	0.314482	-0.579773	0.998577	NA	0.974956	NA	NA	NA	NA	0.747538	NA	0.65976	0	20.6	611.6	458.8	205	263.7	82.9	377.1	35	320.4	431.6	403	345.7	70.3	379.4	321.3	421	253.3	454.8	522.9	269.7	136.2	145.3	225.6	359.7	223.8	437.4	146.7	571.4
Atxn7l3b	-0.109096	-0.71211	-0.807495	-0.410475	-0.806987	-0.802172	-0.57419	-0.991244	-0.524867	-0.429803	0.998577	0.395241	0.219735	0.645242	0.294795	0.315639	0.474319	0.102887	0.639782	0.650709	6148.8	3353.5	1267.7	1792.2	1881.9	1534.5	5078.1	1544.6	2577.4	998.5	1362.4	713.9	2295.5	1544.7	1620.5	2566.9	2163.3	1953.6	1223.5	1378.4	867.7	1975.6	1729.5	1163.9	2384.1	1990.7	1635.7	976.1	1286.4
Auh	-0.0824928	-0.268512	-0.304254	-0.414421	-0.588893	-0.380016	-0.602751	-1.30118	-0.59452	-0.835722	0.998577	0.81968	0.714627	0.631017	NA	0.695275	0.430668	0.0222932	0.547731	0.235407	621.7	1088.7	464.6	561.9	536.6	324.1	1166.3	387.6	780.2	346.7	489.4	673.2	591.4	300.1	502.6	390.9	534.9	533.6	414.2	288.6	219.7	597.3	652.1	287.3	545.4	389.5	155.7	164	359.2
Aup1	-0.202448	0.113858	-0.284166	-0.676289	-0.595198	-0.737081	-0.386271	-0.862654	-0.887966	-0.583396	0.991953	0.930337	0.701789	0.291384	0.403671	0.291853	0.621261	0.107092	0.181351	0.405262	3212.8	3199	1428.4	1158.6	1011.8	906.8	2983	1314.6	3468	1312.9	1910.8	1190.9	1427.4	2260.3	1225.7	1134.1	1211.5	1320.4	940.2	1549.9	951.9	1473.7	976.5	1277.3	1485.5	1735.7	1223	829.4	1024.9
Aurkaip1	-0.205101	0.261225	-0.844388	-0.877093	-0.882497	-0.858379	-0.379301	-1.16459	-0.678743	-0.9158	0.998577	0.866544	0.293114	0.312619	0.345348	0.382836	0.745177	0.105621	0.589039	0.304155	1069.1	3119.3	283.6	789.6	706	712.6	1776.1	635.1	3406.1	659.4	706.4	254.9	1195.4	271	501.8	829.9	336.3	525	577.5	556.4	375.9	674.1	647.3	420.9	1354.4	886.7	523.4	247.2	492.2
Avpi1	-0.281737	0.53653	-1.12441	-0.494642	-0.325983	-0.655248	-0.966982	-1.37072	-0.0989434	-0.0270406	0.990846	0.657035	0.12045	0.628449	0.778234	0.527476	0.226451	0.0461282	0.962221	0.989973	952.3	1531.3	282.8	435.2	377.7	298.4	941.2	482.2	2763.1	411.9	422.3	142.1	328.4	309.5	663.9	391.9	359.3	504.1	902.7	245.8	170.8	585.6	461.6	288.5	363.6	255	296	122.4	193.7
Axl	0.653746	-0.111896	0.648178	0.631692	0.663488	0.580726	0.824824	1.07574	0.276129	0.55854	0.63112	0.932356	0.283963	0.340443	0.347983	0.457376	0.156362	0.0401574	0.828261	0.441899	3149.9	2833.6	4635.8	5131.4	4558.7	7576.2	4404.2	8128.3	1560.4	4387.2	4924.2	7069.2	4380.9	8568.5	5925.1	8292.9	5540.2	6535.7	6558.5	7171.1	6395.9	6430.7	6143.3	8569.6	4341	10134.3	7194.4	15565.3	5371.8
Azi2	-0.0502955	-0.54623	0.289023	0.0413509	-0.0966278	-0.0981876	-0.193137	0.0631535	-0.169318	-0.234739	0.998577	0.681759	0.802102	0.976016	0.948972	0.953717	0.89155	0.953415	0.934888	0.876746	2007.1	746.4	1222.5	836.2	589.3	1260.6	261.1	1594.8	0	945.9	931.4	1295.6	964.6	2082.1	1262.2	1066.6	1082.7	1143.4	847.4	985.1	1142.2	616.7	1212.2	1169.6	979.1	553.1	1134.9	1065	1285.5
Azin1	0.451955	0.557961	-0.0624643	0.163083	0.23446	0.415873	-0.00769041	0.793584	0.336715	0.611947	0.786681	0.370009	0.937643	0.831754	0.746249	0.540744	0.992354	0.0810634	0.715593	0.271404	1899.3	1214.8	1438.2	1817.9	1401.4	1916.6	2570.3	2040.8	2294.9	2572.5	2209.9	1731.3	1840.8	833.8	1902.6	1180.1	2151.8	1913	2118	1497.6	2843.4	1491.2	2016.8	2055.1	1506.3	1033	1747.4	3153.5	3567.7
B230118H07Rik	-0.701295	-0.156441	-0.617752	-0.650917	-0.609809	-0.892094	-0.333143	-1.67829	-0.603412	-0.992017	0.705586	0.915912	0.409068	0.425947	NA	NA	0.747891	0.00420192	NA	0.171092	702.6	736.1	197.6	524.3	469.3	276.5	283	343.3	699.5	343.3	398	71.4	663.7	236.3	214	410.1	318.6	462.3	304.3	210.2	113.5	340.5	310.7	303.1	577.8	356.2	151.6	84.3	146.2
B230219D22Rik	-0.589606	-0.228139	-0.521852	-0.0440638	0.00396827	-0.0223514	-0.225215	0.398098	0.00635664	0.170169	0.519999	0.781782	0.271545	0.951911	0.994388	0.981879	0.745507	0.405091	0.996194	0.832363	702.6	918.8	1285.8	1400.9	1262.3	460.5	859.9	832.4	960.5	959.5	905.9	748.6	946.2	570.2	1228.1	940.2	1076.6	1263.9	916	1185.9	1305.8	982.4	1011.2	848.5	1018	965.2	829.7	2535.5	1160.5
B2m	0.445624	0.289039	-0.188583	-0.0265943	-0.475949	-0.310871	0.406646	-0.314897	0.445089	0.343921	0.897259	0.804924	0.842431	0.979967	0.586528	0.768031	0.65301	0.674291	0.715149	0.735453	9431.7	35750.5	8924.6	17133.4	24012.9	20558.6	23697.1	38307.9	27692.6	20342.3	24467.3	9308.2	27443.2	11877.3	17216	26144.4	12351.5	15698.8	16008	6442.2	6420.3	16879.7	20565.5	26751.5	24251.2	28935.1	21999.1	9366.9	12351.4
B3galnt1	-0.508928	-1.03832	-0.529092	-1.19996	-0.245687	-0.558487	-0.331725	-0.833104	-0.647995	-2.01782	0.872608	0.176271	0.495259	0.0741403	0.821156	0.555539	0.750103	0.21513	0.539835	0.000401389	2632.4	3451.3	1837.9	1039.5	940.6	1692.7	1408.7	925.9	1216.1	587.4	751.5	1649.2	1189.7	1119.8	558.5	960.6	697.6	1922.9	1439.5	1677.5	1288.7	923.1	1648.8	1694.8	1006.4	1983.2	998.7	1552.5	498.4
B3galnt2	0.373162	-0.057	0.577288	-0.250458	0.171939	-0.0558288	0.0501653	0.211094	0.12992	-0.160691	0.980796	0.979826	0.598475	0.862823	0.912764	0.977852	0.978938	0.849361	0.957348	0.937225	522.9	0	700.6	431	795.6	814.2	730.1	746.1	75.3	749.3	509.1	585.8	602.9	1718.2	411.8	435.8	176.9	624.6	440.2	727.9	644.3	313.2	380.1	606.1	593.4	336.8	867.5	611.1	403.3
B3galt6	0.271632	0.258966	-0.449187	-0.846555	-0.0429292	0.138186	0.0622536	0.301933	0.0890127	-0.213989	0.992149	0.878984	0.669488	0.377767	NA	NA	0.971505	0.760035	NA	0.892489	501.3	424.7	128.2	247.9	375.7	334.4	550.3	439	723.7	303.4	283.5	350.9	281.3	2.8	137	26.8	247.4	276.6	179.8	511.4	504	323.9	332.5	407.4	275.3	392.8	431.2	578.7	354
B3gat2	-0.0386984	-0.155593	1.05185	0.803069	0.566821	0.196763	0.853611	-0.24973	0.51496	0.836456	0.998577	0.935504	0.213906	0.421903	NA	NA	0.379015	0.806121	NA	0.418871	291.1	25.7	266.2	239.5	234.7	259.8	82.9	230	0	225.5	273.6	308.9	730.3	723.1	395.6	197	785.7	673.7	225.5	188.2	181.8	214	343	313.2	759.6	377.7	227.4	166.3	58.1
B3gat3	-0.618038	0.602378	0.639846	-0.238394	0.117426	-0.468482	-0.151346	-0.472836	0.0677214	-0.94584	0.878463	NA	0.504367	NA	NA	NA	NA	0.618316	NA	0.342131	224.6	725.8	239.1	137.2	166.8	153.1	100.1	217.2	1078.9	276.3	307.2	420.3	389.3	908.8	235.1	260.2	214.2	360.2	262.4	402.6	140.3	250	163.8	106.6	462.3	208.8	340.1	142.1	69.6
B3glct	-0.525099	0.0509429	0.837245	0.494215	0.417812	0.670682	0.93922	0.705573	0.223393	0.170078	0.900936	0.979736	0.321312	0.651972	NA	NA	0.278003	0.396305	NA	0.918	416.9	193	183.3	257.6	136.4	114.5	81.3	200.8	126.5	298.4	289.8	455.7	492.6	583.4	434.5	367.3	304.4	354.1	364	309.6	468.6	328.8	511.7	360.3	546.7	778	425.1	287.6	640.1
B3gnt1	-1.06255	-0.987449	-0.834483	-0.695753	-0.271609	-0.40536	-0.798744	-0.335788	-0.839363	-0.853069	0.0591783	0.0414255	0.064767	0.176906	0.697629	0.552847	0.087919	0.538247	0.133503	0.080662	3175	741.2	1639.5	1250.5	1515.4	782.1	706.7	769.4	869	871.3	653.1	864	879.6	945.4	669.6	971.3	1348.4	944.2	1635.8	1550.9	1012.9	1413.4	1305	900.2	894.7	968.5	1089.8	1222.1	1622.7
B3gnt2	-0.603767	-1.40338	-1.14189	-1.32089	-1.45864	-1.19861	-1.60217	-1.12614	-1.06972	-1.27001	0.805238	0.0343654	0.070503	0.0429066	0.0266333	0.104971	0.00560491	0.074195	0.176927	0.0527652	5478.6	2753.8	1526.4	1648.7	1578.7	1113.9	2417.1	1471.1	505.8	793.4	1218.9	2020.2	407.7	731.5	644.5	753.9	1309.8	870.4	788.4	744.6	1210.6	967.9	832.1	1117.9	403.8	598.3	1381.7	1341.1	481.6
B3gnt9	-0.686672	-1.02369	-0.5649	-0.682052	-0.618069	-0.615198	-0.31849	-0.132532	-0.51088	-1.32735	0.808289	0.276502	0.536591	0.487533	0.559751	0.578193	0.80281	0.895191	0.735642	0.0948196	1514.7	2352.3	610.1	298	396.8	496.5	925.6	288.4	527.3	424.6	276.5	519	385.8	1019.5	368	758.2	592.5	643	497.4	688.1	543.1	695.5	594.8	661.1	435	1337.5	1294.7	696.5	906.9
B4galt1	0.460754	0.178082	0.23737	0.185887	-0.114438	0.0649549	0.725734	-0.060168	0.278701	0.00163545	0.870319	0.890043	0.778267	0.845943	0.912764	0.957738	0.267294	0.941417	0.836212	0.999548	1464.4	5713.5	1337.9	2422.3	4523.1	4329.6	5787.9	3242.2	5095.7	2584.3	2951.5	2749.4	5529.3	2872.7	2676.8	4959.2	3058.9	3808.8	2609	1957.7	2205.2	3679.8	3807.7	3540.1	5679.7	7322.6	4741.3	2191.3	1821.7
B4galt3	-0.346408	-0.230089	0.104303	-0.0901333	0.0424098	0.0803892	-0.0186016	0.2594	-0.0222776	-0.291412	0.990276	0.906689	0.944821	0.95174	NA	NA	0.990651	0.816899	0.995584	0.864969	0	0	1327.3	414.3	367.1	361.4	182.9	223	0	434	484.2	339.6	322.7	816.9	503.4	239.9	387.1	324.6	434.5	601.3	738.3	304.5	389.8	322.1	275.3	653.2	585.9	504.8	721.1
B4galt4	-0.697574	-0.916333	-1.12948	-0.925989	-0.61793	-0.173387	-1.24501	-0.548028	-0.566303	-0.93176	0.848928	0.417425	0.186466	0.347172	NA	NA	0.146898	0.569927	0.731435	0.368678	467.2	355.2	1086.7	567.4	1220.8	600.7	234.5	340.9	0	484.8	435.6	303.6	52.8	366.7	295.1	127.4	490.8	434	574.9	273	879.9	429	732	147	51.9	431.5	328.8	294.6	758.1
B4galt5	1.54692	1.52874	1.62231	1.89394	1.11796	1.46439	1.66673	1.60428	1.37799	1.49205	0.0717171	NA	0.0102381	NA	NA	NA	NA	0.0127546	NA	0.0300483	77.3	0	45.2	105.8	140.4	164.6	251.7	408.6	191	273.8	344.2	302.2	352.5	227	410.2	496.9	214.9	237.3	142.3	179.9	295.3	240.3	230	227.8	350.6	339	332.9	406.6	128.6
B4galt7	0.427104	1.16882	1.15666	0.147566	0.846688	0.576997	0.949488	0.91494	0.932955	0.0410602	0.963058	0.276927	0.201182	0.926914	NA	NA	0.361827	0.319709	NA	0.986618	5.4	0	298.6	172.7	258.4	220	214.2	231.2	1132.7	244.1	255.1	377.6	357.1	871.3	185.6	8.6	257.6	199.2	525.4	398.5	277	370.6	159.8	537.6	367.5	362.6	518.3	467.8	231.6
B9d2	-0.371432	-0.0531107	-0.704827	-0.22682	-0.77201	-0.665701	-0.695854	-1.05651	-0.686567	-0.0195153	0.965923	0.979736	0.424162	0.857805	NA	NA	0.485768	0.171059	NA	0.992327	1148.2	682	56.6	263.2	230.7	229	678.5	141.3	941.6	229.7	256.9	142.8	376.7	237.3	561	375.9	269.1	264.3	287.8	154.8	123.3	379.4	283.3	202	398.6	162.5	250.9	61.2	216.6
BC003331	-0.050738	-0.280221	0.89164	0.490166	0.0685944	0.0605997	0.38352	-0.25688	-0.301899	-0.224051	0.998577	0.835496	0.215121	0.607232	0.963945	0.965671	0.718174	0.763489	0.853092	0.865025	264.1	383.5	938.9	1075	873.4	1088.2	234.5	697	153.4	861.2	627.1	502.4	1401	2684.2	1160.1	1077.3	1008.1	745	867.8	631.7	552.8	774.3	901.5	649.9	1321.9	986.7	620.7	307.3	752.8
BC003965	-0.0778408	-0.00261822	-1.13782	-0.966607	-0.815962	-0.807659	-0.79879	-1.19413	-0.113158	-0.690882	0.998577	0.99943	0.0442204	0.130268	NA	NA	0.228215	0.0342037	0.944376	0.354913	993.7	939.4	199.1	382.9	570.8	581.4	605.1	597.8	885.2	536.5	480.2	150.1	313.5	282.3	293.5	278.4	287.4	332	425.6	215.4	157.4	391	431	327.7	333.7	326	385.1	207.9	118
BC004004	-0.189827	-0.51309	-0.426859	-0.326376	-0.636634	-0.476251	-0.317976	-0.740046	-0.484703	-0.401896	0.991953	0.500162	0.486299	0.661746	0.332315	0.522058	0.683812	0.155641	0.582682	0.598688	3406.8	2223.6	868.8	967.1	1377.6	1112.6	2489	1033.3	1339.8	1105.3	1156.4	1162.9	1124.2	1564.4	1370.8	1507.8	1288.1	876.6	1175.2	1215.2	1136.1	1289.8	1279.2	1490.6	1276.4	1426.8	1457.5	711.6	843.5
BC005537	0.0714622	-0.0287777	1.41342	0.612483	0.387258	0.282387	0.56889	0.712726	0.284396	-0.0866759	0.998577	0.990813	0.0443152	0.542145	0.732057	0.843865	0.58442	0.37997	0.875543	0.959204	50.3	306.3	913.3	879.4	796.3	590.4	612.9	615.3	59.2	695.9	889.2	1526.5	1337.8	3473	1465.7	520.4	1059.6	955.3	508.8	999.8	718.8	735.4	774.8	738.5	1145.3	1040.5	743.6	1471.6	1129.7
BC005624	-0.297713	-0.384548	-0.0640517	-0.128136	0.0353004	-0.209419	0.126577	-0.541558	-0.128134	-0.731078	0.991953	0.805727	0.966801	0.93228	0.983511	0.899492	0.937636	0.576294	0.955906	0.526882	219.2	51.5	1132.7	1111.9	1699.3	798.8	276.7	812.6	0	903.5	805.3	873.3	1358.5	209.1	912	707.9	656.9	763.5	688.6	1263.3	609	790.8	682.8	800.3	1301.1	889.9	534.7	345.4	548.5
BC005764	0.665364	0.574205	1.15455	1.0825	1.23598	1.27095	0.907359	1.25179	0.935652	1.04294	0.88028	0.707727	0.204987	0.288238	NA	NA	0.39338	0.150465	0.480096	0.327049	0	0	297.9	183.1	206.3	321.6	128.2	371.3	0	364.5	356.9	711.2	374.4	443.6	578.8	538.7	284.7	354.1	527.3	803.2	582.1	604.1	569	414.2	442.8	271.2	479.4	866.3	370.7
BC017158	0.0428383	0.220167	0.488313	0.227223	0.29974	0.013116	-0.00887961	1.16663	-0.0878729	0.925376	0.998577	0.894866	0.608962	0.854345	NA	NA	0.994014	0.113016	0.967307	0.309498	9	110.7	462.3	295.2	487.8	321.6	275.2	232.3	398.2	272.9	314.1	219.5	184.9	865.7	545.6	184.2	261	268	458	335.7	406.4	194.5	205	377.1	194.8	216.3	412.8	1058.1	903.4
BC017643	0.399692	-0.423407	0.266462	0.243467	-0.0816116	0.154987	0.192825	0.405592	0.280531	-0.824145	0.964675	0.784014	0.83149	0.857476	0.964639	0.927006	0.898105	0.682663	0.890804	0.441203	1854.4	419.5	678.7	364.1	775.2	888.8	1707.3	1116.2	0	587.4	922.7	1250.3	803.8	1178	1634.3	450.8	1069.8	732.7	885.6	607.6	827.4	1206.2	840.1	1189.8	767.4	1034.1	909.5	1893.2	932.4
BC023829	-0.144373	-0.044307	-0.785177	-0.323207	-0.468911	-0.19371	-0.517917	-0.40772	-0.37059	-0.768539	0.998577	0.982376	0.340521	0.779748	0.667103	0.896675	0.626906	0.646294	0.827718	0.42326	1423.1	1232.8	890.7	541	756.7	509.4	1230.4	889.7	1608.9	655.2	625.4	706.5	128.6	592.7	422.4	982	819.6	463.5	712.1	761.3	709	604.1	1197.7	626.3	161	1061	244.8	437.8	1370
BC026585	-0.0758008	-0.106658	0.640464	0.332503	0.176354	0.0996528	0.310222	-0.0686269	0.138085	-0.484356	0.998577	NA	0.515917	NA	NA	NA	0.829331	0.951617	NA	0.715144	837.3	0	268.5	194.3	21.1	186.5	363.5	168.1	322.9	221.2	151	626.5	349.1	558	335.6	383.4	397.3	254.5	339.9	351.4	330.7	143	397.1	552.2	322	216.3	254	165.2	304.6
BC028528	-0.0355299	0.630363	-0.362686	-0.621306	-0.493796	-0.583386	-0.309537	-0.75496	0.139675	-0.216627	0.998577	0.599378	0.730439	0.545108	0.658558	0.607905	0.811934	0.359669	0.945556	0.886861	754.7	1585.4	285.1	698.3	576.1	428.3	1066.3	821.9	3067.1	636.5	625.9	330.2	1047.3	309.5	432.9	396.2	474.6	522.5	682.3	276.1	145.2	666.3	542.3	241.3	1055.7	479.9	754.9	190.6	192.8
BC029214	-0.995199	-0.763226	-0.497817	-0.587086	-0.501556	-1.26649	-0.69912	-1.72675	-0.830704	-1.25127	0.490101	NA	0.567102	NA	NA	NA	NA	0.00713811	NA	NA	749.3	378.3	208.9	415	252.5	177.5	178.2	169.3	368.6	168.7	115.7	86.1	444.4	293.6	367.2	246.3	146.4	266.8	261.7	291.8	67.1	153.7	187.2	114.5	457.1	116.2	104.5	47.4	111.8
BC029722	-0.133867	-0.0816583	0.093517	-0.134989	-0.356291	-0.302237	-0.0878958	-0.696238	-0.0116486	-0.924342	0.998577	0.967302	0.943691	0.924536	NA	0.836011	0.958438	0.411689	0.996194	0.329814	1387.2	0	568.6	527.1	384.3	322.9	692.6	535.9	987.4	306	343.1	533.1	837.1	564.6	413.4	429.4	706.4	367.6	419.9	457	499.1	375.5	439	316.5	766.1	540.2	468.1	201	211.3
BC031181	-0.5087	-0.160647	-1.35288	-1.27962	-1.27117	-1.17586	-1.0962	-1.56102	-1.17236	-0.921035	0.897259	0.923607	0.044014	0.0829927	0.10098	0.164729	0.137483	0.0177779	0.176002	0.276338	6874.8	6328.6	624.4	1368.1	1658.4	1324.9	4140	1462.9	6295.6	1680.8	1462.5	733.2	1809.8	665.9	1122.8	924.2	1387.8	1325.3	1544.3	591.9	812.8	1478.5	1489.8	1071.9	1884.2	1113.7	1083.7	418.2	1135.8
Babam1	-0.153114	-0.545134	-0.407085	-0.0152519	-0.380464	-0.219289	-0.0954799	-0.0281025	0.0498736	-0.0746862	0.998006	0.45466	0.504367	0.985659	0.60227	0.812511	0.923205	0.967338	0.971667	0.950433	1502.2	1042.3	496.2	664.9	644	611	914.6	799.8	360.5	682.3	663.5	551.1	1019.7	337.6	992.2	738.9	856.9	463.5	744.5	738.3	829.8	664.4	714.2	777.8	1007.7	646.7	915.7	614.5	1031.9
Bace1	-0.0571392	0.0687833	0.478737	0.0900608	0.176548	0.0863647	-0.109491	0.522086	-0.0459977	0.257032	0.998577	0.9716	0.615548	0.9455	0.893428	0.956872	0.941248	0.547071	0.981731	0.857207	14.4	447.8	976.6	1021.4	1226	850.2	190.7	1026.3	1033.1	567	733.5	930.7	421.4	2078.3	1051.4	640.4	688.1	1123.7	883	577.3	910.4	852.1	609.3	700.4	438.9	825.3	1174.8	1527.1	869.9
Bace2	-0.922499	-1.04623	-0.899466	-0.749276	-0.55623	-0.761881	-1.66829	-1.38349	-0.871774	-1.57312	0.50129	0.187329	0.200254	0.351474	0.554075	0.403838	0.00494229	0.0276257	0.350507	0.0120313	1802.2	774.7	4100.3	1699.6	1640	688.2	1530.6	671.3	659.2	1249.4	683.8	681.2	470.8	1797	1127.6	566.5	1665.7	1057.3	998	1915.9	822.5	1171.2	1330	828.3	467.5	195.8	222.3	1091.6	611.9
Bach1	0.337442	0.723121	0.904453	0.960752	0.349087	0.189663	0.587502	0.575666	0.463571	0.691158	0.980796	0.537301	0.287448	0.293919	NA	NA	0.587874	0.518945	0.777869	0.523485	86.2	581.6	146.3	184.5	181.3	127.3	566	237	785.6	243.3	341.9	588.4	469.7	573	742.6	142.4	836.6	512.7	235.7	193.5	156.2	234.4	408.4	425.4	441.5	329.3	503.9	494.4	184
Bad	0.085143	0.145926	-0.549329	0.0215619	-0.530517	-0.705397	-0.166793	-0.813784	-0.539064	-0.0577403	0.998577	0.932356	0.528663	0.985659	0.607547	0.494858	0.900348	0.285813	0.695885	0.976169	1486	1662.6	288.1	463	448.2	815.5	1419.6	648	2195.4	362.8	495.8	322.2	1046.1	240.1	987.4	1366.4	368.8	585.2	576.2	474.8	247.7	567.1	572.2	483.8	1060.9	747.9	671.9	251.8	327.5
Bag1	0.368749	0.296385	0.510593	0.692165	0.226097	0.5597	0.769737	0.497956	0.371343	0.819853	0.943258	0.818607	0.526117	0.400449	0.8389	0.56577	0.326863	0.514941	0.798354	0.313468	767.3	82.4	573.2	642.6	946.5	923.5	465.9	1028.6	290.6	986.6	987.5	1208.2	837.1	690.3	1270.3	1140.5	791.8	954.1	186.1	994.6	1061.7	889.1	904.7	1160.6	876.5	1387	1493.4	657.3	555.6
Bag3	0.228569	0.539115	0.35091	0.740714	0.487508	0.644873	0.818207	0.44418	0.41036	-0.159472	0.993946	0.620765	0.701073	0.36145	0.615319	0.500941	0.287141	0.573645	0.768316	0.911716	80.9	249.6	926.9	861.3	684.2	791.1	353.3	855.8	454.7	1101.9	1065	868	1132.3	227	1291.4	1129.8	705.7	983.6	563.5	963.2	1009.2	854.1	1014.5	1166.2	1194.6	982.4	709.8	715	991.4
Bag5	0.482392	-0.295068	0.0190941	0.00372212	-0.398469	-0.497052	-0.191151	0.0880165	-0.268198	-0.108689	0.787648	0.746257	0.9831	0.995884	0.574327	0.491329	0.829352	0.896378	0.811137	0.92211	1103.3	723.2	1199.1	1608.3	1290	1119.1	2965.8	1103.3	874.4	985.8	977.1	1236.9	1147.2	1239.9	1220	1208	1153.2	750	841.7	1027	829.8	644.9	949.9	716.1	1154.4	1207.3	1087.8	1015.4	1719.6
Bag6	0.193226	0.145372	1.13179	1.40855	0.813619	0.520153	1.03367	0.277851	0.930852	0.672359	0.998577	NA	0.108396	NA	NA	NA	NA	0.755738	NA	0.486187	48.5	115.8	181.8	218.6	158.9	172.4	134.5	184.5	5.4	214.4	244.1	308.9	423.7	420.2	441.8	521.5	507.8	391	207.1	269.8	152.5	284	227.6	216.6	532.4	307.8	125	190.6	215.7
Baiap2	0.121127	0.543037	0.318523	0.998066	0.794844	0.64124	0.477273	0.733086	0.526873	-0.0203029	0.998577	0.638789	0.745314	0.201127	NA	0.523445	0.637938	0.327763	0.692568	0.99101	73.7	108.1	526.4	519.4	400.1	325.4	62.5	664.3	333.6	560.3	644.5	339.6	475.4	443.6	1139.8	623.3	543.7	533.6	766.8	627.5	484.5	752.9	444.7	352.4	579.1	520.8	379	501.3	944.8
Bambi	-0.314149	-0.338214	-0.918954	-0.125759	0.143328	-0.156939	-0.51036	-0.518128	-0.492421	-0.543181	0.980796	0.809993	0.254909	0.928237	0.915567	0.920362	0.637136	0.5522	0.740849	0.62757	752.9	1111.8	503.8	454	388.2	569.8	626.9	282.5	785.6	384	280	380.9	435.2	4.7	677.7	465.8	624.4	431.5	555.9	1284.2	524.8	431.9	760.3	473.7	397.3	355.1	406.6	199.8	610.2
Banf1	0.512272	0.700952	-0.79581	-0.553876	-0.789951	-0.572906	-0.2236	-0.459986	-0.176982	0.271569	0.897259	0.512643	0.320861	0.575727	0.401037	0.588862	0.856454	0.587902	0.92589	0.841168	1200.3	3312.3	220.2	934.4	1254.4	1465.1	3822.6	1406.9	4907.3	1359.5	1654.5	362.3	1143.8	499	479.9	1085.9	957.9	885.2	876	254.1	329.5	962	1186.4	896.8	1238.8	1299.9	1545.6	352.3	858.5
Bap1	-0.333934	0.474772	0.503253	0.430723	0.104777	0.268832	-0.125915	0.515158	-0.222216	-0.202624	0.959513	0.673678	0.528663	0.651587	0.929853	0.830336	0.921341	0.494071	0.892508	0.874768	555.2	676.9	527.9	806.3	936.7	851.5	81.3	622.3	1420.5	823	898.4	1215.6	524.8	1475.3	954.1	1236.9	831.8	424.2	831.6	1025.9	1197.2	881.3	552	688	554.5	624.1	762.1	1589.5	898.1
Bax	0.0687054	0.816071	-0.21633	0.0255803	-0.591578	-0.0428605	-0.191016	-0.580362	-0.295786	-0.0972459	0.998577	0.368493	0.835785	0.983135	0.528761	0.978674	0.874546	0.447503	0.855745	0.952501	465.4	1153	390.6	793	900.4	524.8	1149.1	702.9	1452.8	1403.6	1689.8	360.3	930.2	557.1	775.8	716.4	795.9	584	379.9	354.5	169.6	536.9	1446.3	359.2	1023.2	506.8	490.6	142.1	698.2
Baz1b	0.105115	0.0495661	0.787547	0.1974	0.381871	-0.0867396	0.271616	0.632239	0.236097	0.369768	0.998577	0.983414	0.425742	0.891632	0.781233	0.962024	0.854941	0.519411	0.911455	0.814582	0	5.1	1641.8	1030.5	1458.7	978.9	261.1	1429.1	279.8	1107.8	1098.6	878.6	1411.3	3631.5	1366	655.4	970.8	1043.8	1024	1667	866.4	719.8	498.8	1029.3	1620.6	625.2	1156.4	1767.3	2058.6
Baz2a	-0.175789	-0.0416007	0.0518609	0.181015	0.280432	-0.164362	-0.212853	-0.156541	-0.274211	-1.04336	0.998577	0.985189	0.971447	0.890009	NA	NA	0.874839	0.876518	0.887197	0.245615	240.8	234.2	623.7	651.7	231.4	629	4.7	384.1	446.6	284.8	431	260.9	470.8	541.2	582.9	537.6	321.3	511.4	454.2	620.2	471.1	381.3	177.6	309.8	490.8	180.8	273.5	600.7	163.8
Baz2b	-0.30636	-0.561868	0.282607	0.309749	0.299765	-0.141914	-0.221794	-0.202887	-0.12472	-0.597321	0.991953	0.70302	0.825321	0.815014	0.83026	0.93128	0.883493	0.850039	0.957895	0.639694	147.3	25.7	1554.3	1150.2	1034.2	949.3	7.8	726.2	45.7	600.9	582.6	865.3	854.4	1549.4	1929.4	910.2	526.1	1083.1	1252.1	994.6	638.2	685.8	715.9	465.8	818.1	575.7	537.7	1016.5	346.9
Bbip1	-0.0813489	-0.0504598	-0.51569	-0.544333	-0.47066	-0.594145	-0.391257	-1.0894	-0.192792	-0.56464	0.998577	0.977274	0.535889	0.56088	0.638379	0.552713	0.715043	0.106115	0.909168	0.567594	806.8	1750.1	859.7	1622.3	2626.1	1165.4	2043.4	1204.9	2776.5	917.9	846.9	407	1770.8	829.1	687.4	1291.5	951.2	1544.2	1026.6	558.5	211.1	1071	1518.9	628.6	1732.2	997.5	644.3	489.8	653.3
Bbx	-0.234539	-0.410304	0.239792	0.383407	0.36706	0.204808	0.0429542	0.540647	0.014038	0.24228	0.996851	0.765853	0.833779	0.732097	0.748238	0.889416	0.978938	0.528477	0.995584	0.86654	305.5	87.5	909.5	873.8	928.1	764	128.2	575.6	37.7	684.9	507.9	1098.8	826.8	386.4	947.7	459.4	1237.9	952.8	926.8	725.8	882.3	640.1	715.1	605	777.8	535.9	545.9	1426.6	1089.2
Bcam	-0.961807	-1.28502	-1.654	-1.42218	-1.53418	-1.48123	-1.94829	-1.69637	-1.47606	-2.24036	0.67182	0.208414	0.039733	0.116588	0.0997529	0.139313	0.0118132	0.0351044	0.149156	0.0037427	567.8	867.3	3702.9	3204.9	3872.5	1130.6	315.8	1796.8	250.2	1289.2	706.4	487	568.4	379.8	307.2	388.7	1214.2	381.1	1027.2	258.3	574.8	482.5	721.5	424.3	538.9	8.6	57.4	76.2	1225.6
Bcap29	0.0552227	0.465246	0.132136	0.200821	0.372109	0.144043	-0.235527	-0.0227597	0.369234	0.444186	0.998577	0.743343	0.917196	0.880048	0.762997	0.928706	0.864471	0.982796	0.842625	0.730738	242.6	12.9	527.2	825.1	1387.5	501.6	988.1	371.3	355.1	1089.2	1367	868	217	928.5	1036	681.1	442.7	968.8	665.1	931.8	773.7	499	765.9	827.2	216.9	328.2	1022.2	352.3	342.5
Bcap31	-0.307238	0.157835	-0.229581	-0.0731117	-0.340977	-0.150935	-0.0218287	-0.639792	-0.295419	-0.109946	0.908449	0.875184	0.717847	0.931953	0.607404	0.867309	0.983043	0.172131	0.753514	0.911716	6869.4	6753.2	2561.1	3203.5	4295.7	4100.7	3574	3620.5	8410.3	3991.3	3702.4	3160.3	3492.1	5331.8	4621.6	4563	4315.8	3534.7	3918.9	3554.7	3712.3	4560.1	4450.9	4744.4	3591.7	5700.9	3582.9	1823.9	3356.4
Bcar1	-0.474933	-0.270884	-0.424975	0.417512	0.286701	0.303749	-0.532301	0.867707	0.408627	0.763269	0.940205	0.884701	0.714627	0.745442	NA	0.85514	0.672668	0.342278	0.836619	0.517006	0	388.6	410.3	639.9	516.8	182.7	6.3	434.3	16.1	439.9	358.7	166.1	203.3	297.3	668.8	400.5	788.4	454.9	428.8	719.5	821.3	369.6	443.9	195.3	236.3	143.1	572.6	1270.6	1178.1
Bcas2	-0.795432	0.0771088	-1.06827	-1.03543	-0.913965	-1.03458	-0.977106	-1.31405	-0.622269	-0.666736	0.577555	0.961214	0.0867753	0.12622	0.231281	0.173514	0.139262	0.0275961	0.547681	0.417853	4012.4	2504.2	717.2	860.6	875.4	863.1	1039.7	974.9	4102.9	929.8	960.3	731.9	450.2	1098.3	820.4	876	649.5	1014.3	959.9	627.5	768.8	709.1	869.2	1005.7	484.3	974.9	722.1	472.4	651.6
Bcas3	-0.629915	-0.702246	-0.291861	0.210382	-0.214015	-0.166583	-0.0696298	0.169481	0.0223436	0.399637	0.882672	0.585584	0.815693	0.880048	0.878814	0.923791	0.969113	0.875088	0.9951	0.781876	580.4	278	776	754.7	578.7	272.7	265.8	349.1	0	417	392.8	683.8	619	12.2	1421.9	280.6	566.1	318.4	640.3	475.8	596.8	553.5	362.4	803.6	599.9	278.7	405.6	776.2	991.4
Bcat1	0.931413	0.611143	0.728714	0.0120276	0.347055	0.34966	1.73866	1.37382	0.296561	0.685691	0.709386	0.682258	0.479083	0.992954	0.812594	0.832468	0.0338918	0.107397	0.891281	0.590527	0	1080.9	190	221.4	196.4	748.6	1263.3	928.2	223.3	768.8	977.1	1822.7	249.2	218.5	33.2	489.4	303.7	409.4	198.2	769.7	589.4	248	544.8	2862.1	254.5	4141.7	2761.4	1689.9	443.8
Bcat2	0.233224	-0.141138	0.268761	-0.139667	0.0188716	0.333765	0.0523626	-0.486712	-0.00902347	-0.101696	0.990846	0.919272	0.749905	0.891537	0.987858	0.739241	0.968306	0.475325	0.996194	0.941967	499.5	882.8	775.3	520.1	872.1	703.6	1357.1	518.4	368.6	893.4	628.8	894	291.7	1469.7	800.1	636.1	461	641.8	599.7	921.4	951.9	995.1	854.7	1108.9	237.6	875.9	492.7	289.9	638.3
Bccip	0.474331	0.710613	-0.111183	-0.323467	-0.174135	-0.179293	-0.179163	-0.13843	0.128759	0.35251	0.792304	0.246326	0.886598	0.654341	0.835842	0.855109	0.836214	0.826605	0.919974	0.643772	2012.5	1325.4	957	1007.5	1537.8	1575.7	2875.2	1459.4	3567.5	1889.3	1645.3	1257.6	988.7	1510	1156	879.2	1149.8	1364.7	1197.5	1015.5	1012.9	1400.7	1149.3	1169.6	944	1449.4	1563	522.1	1591.9
Bckdha	-0.473542	-1.19759	-0.385748	0.0499985	-0.310695	-0.367727	-0.243075	-0.353827	-0.515891	-0.298517	0.787648	0.0124792	0.516856	0.951911	0.669474	0.623118	0.760517	0.538473	0.507659	0.706938	950.5	684.6	1092	1033.2	613	528.7	847.4	465.8	188.3	492.5	361.6	561.7	1018.6	393	945.2	941.3	873.9	568	728.6	792.7	795.7	690.6	514.1	534.3	1198.5	470.2	547	821.3	653.3
Bckdhb	-1.4396	-0.535243	-1.44689	-1.6902	-1.79751	-1.71545	-1.84227	-1.52093	-1.75182	-2.28102	0.271549	0.717282	0.0754191	0.0432794	NA	NA	0.0158824	0.0585765	NA	0.00230512	2309	1317.7	280.5	215.8	318.4	172.4	370.5	171.6	1495.9	128	247	176.8	180.3	351.7	161.3	175.6	198	253.3	94	123.4	189.2	251	79.1	113.4	146.7	185.1	297	153.6	200.7
Bckdk	-0.0461775	0.162862	-0.270977	-0.0725007	-0.397576	-0.468119	-0.510181	-0.10542	-0.458431	-0.108349	0.998577	0.905999	0.753463	0.9455	0.659014	0.609716	0.54097	0.897998	0.695885	0.939513	3302.6	2468.1	941.2	1215	1472.5	1497.2	2786.1	1201.4	4035.6	1241.7	1252.5	1799.3	1117.3	1632.8	586.9	3257.6	1523.3	1144.6	1522.1	1426.5	1762.2	1102.1	995.1	1852	1166.1	707	1350	1631	2240.8
Bcl10	-0.230112	0.25504	-0.71182	-1.06845	-0.845552	-0.69272	-0.797084	-0.469463	-0.6824	-0.254105	0.991953	0.838117	0.302326	0.104997	0.271603	0.4175	0.259758	0.513713	0.474511	0.827161	963.1	1919.9	1006.8	584.2	427.1	528.7	1050.6	913	2558.6	607.7	573.3	513.7	364	784.1	392.4	447.6	387.1	414.3	395.1	674.5	666.3	629.4	393.8	561.2	383.1	601.5	654.5	854.8	530
Bcl2	-1.0747	-0.719542	0.0468178	0.232405	0.368366	-0.245452	-0.444029	-1.34072	-0.0724115	-0.572165	0.539982	0.567223	0.975142	0.863774	0.778234	0.878003	0.731664	0.0927758	0.972796	0.645354	2682.7	332	280.5	671.2	419.2	200.7	26.6	605.9	452	415.3	399.7	442.3	1263.2	1191.1	1763.2	881.3	852.9	1780.2	1277.5	949.6	360	774.3	999.9	520.8	1155.7	47.3	162.9	87.8	342.5
Bcl2l1	-0.696083	-0.42041	-1.00178	-1.56317	-0.821233	-0.660928	-0.866174	-0.814517	-1.06661	-0.596808	0.610719	0.671941	0.0775223	0.00327156	0.241503	0.403838	0.156362	0.164569	0.120318	0.429181	4567.6	3639.1	1786.6	2290.7	1955.7	1539.7	705.1	2795.1	1033.1	2656.4	2605	1733.9	1146.1	1046.7	1329.5	355.5	789.8	1240.5	1469.4	1840.6	1401	1926	1857	2027.1	1092.1	1267.6	1033.5	1531.7	2010.1
Bcl2l11	-0.0576632	-0.694595	0.645442	0.132837	0.0889259	-0.212571	0.137946	0.338414	0.187801	-0.0548992	0.998577	0.596363	0.519357	0.930708	NA	0.898901	0.932705	0.746464	0.931314	0.980064	1460.8	136.4	260.9	208.2	129.9	109.3	742.6	371.3	5.4	294.1	259.2	656.5	701.6	1260.5	767.7	173.5	573.5	571.7	368.5	503	440.5	393	188.9	504	683	336.8	247.9	1454.3	193.7
Bcl2l12	-0.00227019	0.7544	0.254787	-0.466379	-0.0126292	-0.0708553	0.312531	-0.115641	0.347864	0.324755	0.999304	NA	0.818086	NA	NA	NA	NA	0.907543	NA	NA	88	386	98	110.7	102.8	146.6	190.7	123.8	610.7	144.9	174.1	132.1	263	191.3	80.3	17.1	198	126.6	219.8	109.8	112.3	173.1	146.9	152.6	287	178.6	188.5	64.7	161.1
Bcl2l13	-0.762085	-0.685487	0.0122636	-0.661816	-0.408344	-0.145458	-0.110789	0.477272	-0.116871	-0.153454	0.805238	0.596674	0.993089	0.554266	NA	0.928706	0.947765	0.626463	0.959149	0.937225	504.9	882.8	529.4	444.9	294	362.7	9.4	329.2	0	367	398	422.3	290.5	956.6	308.1	78.2	403.4	200.4	452.3	403.7	705.4	291.8	414	756.5	301.3	406.7	573.6	585.6	1533.8
Bcl7b	-0.377893	-0.0569161	-0.417171	-0.544744	-0.480219	-0.324555	-0.763011	-0.504566	-1.18058	-0.119708	0.88722	0.964193	0.481244	0.370566	NA	0.684963	0.144788	0.349746	0.0206561	0.911378	497.7	532.7	555.8	575.1	1012.5	405.2	461.2	577.9	465.4	671.3	709.8	302.9	428.3	669.6	281.3	508.7	478.6	427.8	425.6	480	413.7	607	483.4	495	440.2	135.6	397.4	477.1	434.1
Bclaf1	0.0799329	0.223572	1.04375	0.221059	0.387645	0.311076	0.391579	0.369859	0.0673708	-0.325372	0.998577	0.850666	0.0630363	0.80942	0.64988	0.750639	0.646251	0.592008	0.968006	0.735453	501.3	653.7	2197.6	2177.2	1551	1753.2	1081.9	1649.7	452	2436.8	2146.8	2786.7	2082	4934.2	1469.7	1496	2067.1	2174.9	2042.4	1547.8	2058.7	1553.4	1804.6	1886.8	2012.7	1884.2	1959.4	1759.3	1963.5
Bcr	-0.196973	0.176439	0.185123	0.343776	0.194778	-0.266196	-0.128635	-0.416228	0.117203	0.0838835	0.998577	NA	0.885728	NA	NA	NA	NA	0.676816	NA	0.968514	0	74.6	465.3	230.5	518.1	280.4	204.8	136.6	301.3	365.3	270.7	380.9	499.5	65.7	397.2	124.2	596.6	243.4	331.6	380.7	212.3	167.3	195.3	83.1	441.5	147.4	46.1	192.9	243.9
Bcs1l	0.156241	-0.376488	-0.174151	-0.110798	-0.601337	-0.638282	-0.583872	-0.709792	-0.650025	-0.0264138	0.998577	NA	0.881602	NA	NA	NA	NA	0.382568	NA	NA	370.2	581.6	221.7	178.2	172.7	178.8	653.5	255.7	382	137.3	144.6	202.1	243.4	354.5	552.1	181	115.9	177	272.5	81.6	201.4	195.5	116.2	271.6	246.7	22.6	160.8	243.7	74
Bdp1	-0.125645	-0.0667711	-0.0621493	-0.0679332	0.179914	-0.0240059	-0.258835	-0.630552	-0.212733	-1.80855	0.998577	0.9716	0.962624	0.95613	NA	NA	0.834531	0.426329	NA	0.00577303	62.9	319.1	415.5	558.4	459.4	315.1	197	485.7	129.1	462.8	456.4	431.7	451.3	173.5	531.8	328.8	190.5	552	346.2	416.2	323.4	375.5	394.7	356.9	377.9	148.5	223.3	365	37.9
Becn1	-0.295327	-0.65781	-0.257602	-0.121238	-0.263809	-0.0917856	-0.444632	0.13495	-0.687742	-0.0102157	0.921501	0.27559	0.694211	0.882424	0.716346	0.927006	0.478975	0.825313	0.280238	0.992955	2258.6	2797.5	3322	2412.5	2429	2315.3	2135.7	1917.1	352.4	2304.6	2146.8	2124.2	2057.8	2373.8	2667.9	2632.2	1980.3	1922.9	2056.3	2545.5	2373.6	2399.7	2673	2241.5	1947.8	1488.2	2341.5	2718	3801
Bet1	-0.491715	-0.0022774	-0.671205	-0.848294	-0.58357	-0.554627	-0.541187	-0.981254	-0.541819	-0.428028	0.895483	0.99943	0.379085	0.282093	0.528009	0.57464	0.557832	0.146456	0.661169	0.687078	1205.7	3417.8	854.5	804.2	667.1	834.8	1446.2	532.4	2841.1	851	619	975.4	964.6	463.3	380.2	779.6	894.9	960.2	745.2	891	809.1	990.2	863.6	1181.9	783	729.6	1002.8	209.1	612.8
Bet1l	-0.392372	-0.259778	-0.554577	-0.663773	-0.525858	-0.640632	-0.415729	-1.17114	-0.55797	-0.882744	0.934947	0.853317	0.497954	0.447066	0.587976	0.513242	0.689191	0.0787957	0.65704	0.280842	1620.8	2988	483.4	646.1	925.5	1097.2	1230.4	617.6	2356.8	539.9	422.3	478.4	1090.9	982.9	679.3	1025.9	610.1	890.1	1107.9	619.1	601.6	907.5	853.9	620.7	1168.7	1096.5	730.3	168.6	563.5
Bfar	-0.275215	-0.304461	-0.0140247	0.0982523	-0.0544107	-0.0633491	-0.0301054	0.0146131	-0.23276	-0.246566	0.98257	0.806867	0.989486	0.934963	0.969331	0.964542	0.983801	0.986331	0.88752	0.842003	1044	56.6	1693.8	631.5	1160.1	984	372.1	830.1	866.3	700.1	566.4	1059.4	1026.6	654.6	1180.3	741	1096.9	1078.2	902.7	666.2	772.5	1110.8	743.3	1075.3	1023.2	604.7	1146.1	616.8	1046
Bgn	0.154671	-0.26428	0.490218	0.355322	0.495763	0.673484	0.707603	1.0137	0.64533	0.0449348	0.998577	0.887072	0.661038	0.785479	0.690372	0.581332	0.533861	0.246194	0.681459	0.984622	143.7	1724.3	12587.5	6680.6	13954.3	12323.8	2381.1	8707.4	10.8	8848.1	4974	14178.5	8781.4	11550	9869	10992.6	8749.5	10429.4	9128.7	15167.3	16916.5	12288.4	13059.8	16059.5	8935.1	18868.6	26895.1	18771.9	15076.5
Bhlhe40	-0.525024	-0.390294	-0.815691	-0.566168	-0.266845	-0.774749	-0.556588	-0.345739	-0.650131	-0.241271	0.918795	0.805727	0.395253	0.634087	0.851082	0.51925	0.64922	0.742544	0.678587	0.886019	977.5	0	3488.7	2854.6	3616.8	1663.2	347.1	1936.9	282.5	2717.4	1600.1	1705.9	630.4	457.7	1261.4	1290.4	1211.5	1452	1294	2536.1	892.1	982.4	1062.9	1881.2	584.3	1339.7	1551.8	1539.8	1746.9
Bhlhe41	0.47462	0.207558	0.264443	0.761214	1.06382	1.04971	1.10071	1.43962	1.43657	1.33475	0.900936	0.892779	0.794776	0.360425	0.180713	0.216147	0.117103	0.0255753	0.0588866	0.0544383	539.1	208.5	346.2	1163.4	1311.7	1058.6	1158.5	855.8	355.1	1021.4	1029.2	958.7	788.9	790.6	1156.8	1701.6	1117.3	2842.5	1029.8	1327.1	1164.2	2021.3	1948.2	2471.5	899.9	1998.2	5013.8	1335.3	871.7
Bicc1	-0.0692827	-0.00363909	0.316758	0.793169	0.929054	0.976422	0.594109	0.70657	0.396333	0.0404258	0.998577	0.99943	0.766093	0.383196	0.322665	0.310357	0.563558	0.384543	0.810344	0.984516	433	38.6	1554.3	936.5	990.7	905.5	322.1	886.2	382	953.5	916.9	1039.4	825.7	1213.6	1002.8	1678.1	2145.7	1969.6	722.9	2781.8	1490	1657.5	2569.7	1863.2	924.5	1219.2	1519	1517.8	1415.8
Bicd2	0.146863	0.365542	1.15992	0.549409	0.699366	0.631832	0.783087	0.714445	-0.11762	-0.461217	0.998577	0.831084	0.199845	0.658832	0.564125	0.629566	0.488453	0.45998	0.962325	0.748098	12.6	38.6	711.2	841.1	554.3	942.8	7.8	470.5	150.7	947.6	785	944.7	1900.5	1879.5	1099.3	470.1	792.5	1145.8	656.2	1018.6	973.8	895.9	736	901.3	1734.8	471.3	905.4	935.7	1029.3
Bin1	0.428404	0.84409	1.58536	0.65761	0.77078	0.615815	1.39061	0.672037	0.879911	0.767242	0.90949	0.31011	0.00646246	0.421903	0.359073	0.509109	0.0213267	0.340026	0.325279	0.347397	641.5	355.2	228.5	466.5	267	517.1	528.4	568.6	675.3	661.1	975.4	985.4	1063.4	2293.1	851.2	564.4	553.9	532.4	533	1106.5	735.9	602.1	561.7	1369.3	1103.7	1211.6	1279.3	657.3	58.1
Bin3	-1.038	-0.506272	0.23337	0.100399	0.116046	0.0523106	0.133201	-0.133427	0.205223	0.0422976	0.483797	0.692384	0.835785	0.940812	0.929853	0.975672	0.924955	0.890433	0.909772	0.983995	1859.7	615.1	502.3	388.5	430.4	331.9	21.9	484.5	139.9	639.1	634.6	913.3	1499.7	431.4	967.1	779.6	768.8	676.2	1008.8	867	926.2	736.4	743.3	876.6	1354.4	362.6	521.3	389.3	1111.2
Birc2	-0.331557	-0.998519	-0.353021	-0.806233	-0.65451	-0.65221	-0.615681	-0.595251	-0.509451	-0.631165	0.990846	0.385711	0.778012	0.465897	0.590661	0.611645	0.614941	0.552853	0.778713	0.623692	1130.2	265.1	1822	593.9	498.3	563.4	647.3	744.9	0	491.6	348.8	633.1	912.9	361.1	643.7	234.5	212.9	382.4	406.6	535.5	273.4	558.3	496.3	286.2	967.4	136.7	1	825.9	598.7
Birc3	0.460463	0.55061	1.05472	1.04204	0.952686	0.704287	0.998545	0.765202	0.805101	0.243891	0.956039	0.72682	0.272876	0.321365	NA	NA	0.343341	0.435439	0.599742	0.890567	1.8	0	252.6	389.2	197.1	411.6	0	427.3	91.5	484.8	389.3	614.5	700.5	642.4	368.8	1309.7	247.4	404.5	531.7	777	336.8	359.9	518.9	624.1	699.9	496.1	868.6	128.2	329.3
Birc5	0.577688	1.89296	2.06252	1.3551	0.769047	0.957185	2.21542	1.83942	1.3221	2.1171	0.89387	0.0124792	0.00277798	0.0996775	NA	0.355429	0.0010275	0.0103417	0.165642	0.00268479	1.8	169.9	159.1	65.4	206.3	205.8	290.8	51.4	578.4	713.7	840.6	308.9	1001.4	1200.5	248.9	537.6	467.1	243.4	359.6	74.3	270.9	128.4	430.2	967.5	1132.3	802.7	1133.9	209.1	682.4
Birc6	0.0449735	0.0663148	0.0733502	0.552724	0.396059	-0.0490094	0.212998	0.335454	0.307669	0.525927	0.998577	0.958557	0.931874	0.37892	0.585761	0.964542	0.808226	0.577527	0.776146	0.431826	1198.5	1407.8	801.7	1368.1	1319	1736.5	692.6	1327.5	852.9	1328.2	1633.7	1028.1	1860.3	953.8	1586.5	1377.1	2618.9	2227.8	1485.2	1229.9	899.4	1315.1	1275.2	1132.5	1721.8	1430.1	1037.6	1767.3	1908.9
Blcap	0.261473	-0.886606	-0.820635	-0.0240795	0.353491	-0.0399366	-0.391728	-0.371662	-0.0406453	-0.385334	0.990846	0.299229	0.263654	0.983842	0.730713	0.978941	0.706097	0.646538	0.98288	0.727711	1293.7	1467	525.6	598.8	636.7	1153.8	1585.3	712.2	277.1	369.6	602.2	800.6	437.5	90	1617.3	519.4	557.3	1140.9	950.4	1646.1	931.1	965.9	760.3	552.2	483.1	914.6	581.8	1005	398.9
Blmh	0.0141328	-0.0991191	0.0638795	0.376618	0.169491	0.544243	0.289503	0.72265	0.447428	0.74232	0.998577	0.942828	0.950331	0.656395	0.865151	0.517158	0.758645	0.234856	0.686883	0.293092	465.4	653.7	1836.4	1384.9	1398.1	1745.5	614.4	1075.3	349.8	1385	1388.4	1475.8	1639.8	463.3	1684.5	1558.1	1378.9	988.5	1578.6	1334.4	2212.5	1376.4	1708.5	1179.7	1589.4	1535.5	1699.2	1843.6	2578.9
Bloc1s1	-0.185121	0.0633315	-0.627856	-0.536585	-0.741667	-0.87797	-0.5268	-1.23628	-0.611654	-0.34952	0.998577	0.976698	0.528663	0.651972	0.508426	0.444007	0.663923	0.132971	0.698753	0.817748	749.3	4298	161.4	859.2	837.8	984	1841.7	840.6	3597.1	450.1	700.6	174.8	1707.6	389.2	556.1	1528.1	429.1	1123.7	628.9	244.7	115.9	911.4	678.7	240.2	1794.6	505.7	399.5	211.4	493.1
Bloc1s2	-0.116423	1.08418	0.0140124	0.334742	0.193459	-0.0841207	-0.0401654	-0.995495	0.157111	-0.318908	0.998577	0.142271	0.989452	0.730835	0.859287	0.951903	0.978018	0.119596	0.927162	0.775406	1006.2	465.8	258.7	301.5	400.8	348.6	764.5	203.2	2227.7	679.8	727.2	268.2	542	663.1	695.5	798.9	440.7	747.5	378.6	590.9	235.5	501.9	615.8	371.5	599.9	434.7	284.7	160.6	165.5
Bloc1s3	-0.298262	0.132552	-0.0522911	0.598346	-0.215935	-0.05274	-0.359917	-0.212996	0.0655032	-0.328024	0.991953	NA	0.97259	NA	NA	NA	NA	0.837738	NA	NA	274.9	373.2	153.1	203.3	207	158.2	261.1	107.4	548.8	124.6	175.3	147.4	202.1	343.3	612.9	723.9	31.9	248.3	162.6	167.3	183.1	341.4	167.9	183	158.4	149.6	160.8	162.9	256.2
Bloc1s4	-0.78267	0.538356	-0.384286	-0.346782	-0.603127	-0.736177	-0.504624	-1.46884	-0.430197	-0.719418	0.703763	NA	0.695119	NA	NA	NA	0.627453	0.0305341	NA	0.449749	650.5	409.2	250.4	314	410	191.7	150.1	277.9	1369.4	337.3	351.2	306.2	277.9	312.3	306.4	362	259.7	330.7	123.2	279.2	272.1	158.6	216.3	156	306.5	340	153.6	60.1	104.8
Bloc1s5	-0.798322	-1.20395	-1.10418	-0.996126	-0.422865	-0.603049	-1.22716	-0.549528	-0.845021	-0.613543	0.707432	0.16287	0.143154	0.235628	NA	0.57869	0.10149	0.519354	0.445218	0.565796	1051.2	947.1	875.6	442.8	520.1	311.3	503.4	358.4	182.9	267	340.7	449	26.4	397.7	222.1	240.9	507.1	484.4	462.5	722.7	257.5	810.3	343	442.2	33.8	298.1	254	262.2	966.8
Bloc1s6	-0.406154	-0.532354	-0.449458	-0.773158	-0.636582	-0.673896	-0.444564	-0.760512	-0.678434	-0.838202	0.945532	0.672576	0.643242	0.394056	0.528761	0.526333	0.69127	0.338179	0.594322	0.368678	945.1	1387.2	1098.8	481.1	450.9	316.4	1175.7	399.3	957.8	372.1	354.6	509	924.4	383.6	565	358.7	413.5	345.5	391.3	786.4	613.8	470.8	385.8	626.3	899.9	299.1	388.2	822.4	143.5
Blvra	0.137058	0.618354	0.636935	0.166763	-0.463863	0.0447713	0.336898	-0.605185	0.241921	0.076405	0.998577	0.428011	0.302154	0.857727	0.554503	0.970737	0.691686	0.31058	0.856083	0.954695	1505.8	782.4	423.1	470.7	486.5	897.8	783.3	758.9	1888.7	751.8	952.2	976.1	1347	1315.8	788	1390	322.7	481.9	582.5	438.2	651.7	790.8	823.2	877.7	1434.9	552	495.7	403.1	441.1
Blvrb	-0.318656	-0.207663	-1.25247	-0.986026	-1.45523	-1.53243	-0.892371	-1.63142	-0.972859	-0.873312	0.98927	0.906689	0.119634	0.297292	0.0964748	0.0880979	0.355554	0.0305341	0.403579	0.395332	959.5	4493.6	118.4	486.7	533.3	818.1	1713.5	680.7	2827.6	305.1	455.9	268.9	617.8	337.6	712.6	720.7	196.6	431.5	363.4	182	120.8	466.9	306.7	422	644.1	731.7	396.4	154.8	246.5
Blzf1	-0.153075	-0.0577548	-0.0450006	-0.406762	-0.0923321	0.167077	0.336881	0.0190116	0.234444	0.532731	0.998577	0.979736	0.97751	0.761294	NA	0.92651	0.825633	0.986614	0.91511	0.703559	366.6	0	567.9	790.9	413.3	605.8	0	425	24.2	638.2	510.2	462.3	594.8	137.9	59.2	207.8	444.1	392.2	353.2	375.4	278.2	633.2	663.4	671.2	524.6	747.9	484.5	331.5	485.1
Bmi1	0.078769	1.11411	0.182786	0.830135	0.991117	0.262611	0.372988	0.901593	0.582596	0.586548	0.998577	0.242213	0.881346	0.382728	NA	NA	0.766246	0.269865	0.695885	0.613765	325.2	5.1	319.8	380.2	152.9	274	95.4	347.9	1221.5	447.5	348.3	481	285.9	31.9	372.9	593.3	564.7	506.5	525.4	757.2	242.8	338.5	286.5	143.7	246.7	581.1	704.7	281.9	654.2
Bmp1	0.0635673	0.122933	1.34118	1.25088	1.38729	0.831435	1.32242	1.18499	1.0403	0.549666	0.998577	0.942828	0.056276	0.10634	0.0809116	0.407103	0.0652738	0.100099	0.287548	0.615998	210.2	177.6	2509.8	1684.9	993.3	1889.5	159.5	1187.4	546.2	1399.4	1485	3539.3	3998.5	3366.1	3200.5	2918.1	3920.6	3322	2944.4	5105.6	2640.8	2569.9	1591.5	1835.1	3930.6	4953.1	3505	3344.1	2600.9
Bmper	0.511775	-0.360057	-0.249136	0.349855	0.670137	0.563599	0.519624	0.86655	0.597269	-0.349111	0.928493	0.833367	0.854041	0.795468	0.583433	0.682834	0.691686	0.353275	0.731435	0.827161	373.7	589.4	337.9	288.2	240.6	855.4	817.7	275.5	0	265.3	337.3	374.9	55.1	286.1	239.1	911.3	452.2	673.7	545.7	1126.3	1071.5	959.1	42	386.1	76.6	1504.3	499.8	1292.6	1137.6
Bmpr1a	0.711841	1.04144	0.674691	1.5838	0.950294	0.837188	0.602242	0.911264	1.02644	1.18778	0.735634	0.207555	0.39302	0.0170789	0.256993	0.359807	0.515229	0.1977	0.247011	0.104848	607.3	175	441.9	700.4	855.6	706.2	1583.8	669	2746.9	517	713.9	1072.1	855.5	934.1	1560.5	2726.5	2097.6	1495	945.9	1221.5	745.6	1179.9	1384.9	1146	793.4	741.4	843	2495.1	199.9
Bmpr2	-0.463637	-0.399419	0.497968	0.451009	0.257424	-0.0884479	-0.263112	0.212384	-0.0479979	-0.368281	0.883008	0.709477	0.489155	0.592764	0.794973	0.941501	0.794674	0.781572	0.975718	0.706938	436.6	733.5	1782.1	1334	1073.8	1254.1	395.6	539.4	678	1058.6	573.3	1609.9	1256.3	1992.1	1535.4	680	2458.2	1670.8	1247.7	1068.8	1136.1	783	1075.8	906.9	1232.3	450.9	1314.1	1685.3	842.6
Bms1	0.115525	0.399764	0.303645	0.369184	0.387855	0.487928	0.548085	0.835929	0.659768	0.0584646	0.998577	0.811589	0.823032	0.788876	NA	NA	0.681837	0.386462	0.697201	0.980064	0	0	417.8	361.4	431.1	232.8	0	526.6	2.7	645.9	554.2	212.8	497.2	328.3	457.2	292.3	400	378.7	433.9	370.2	535.7	501.9	334.9	306.4	559.7	630.6	364.6	1275.3	570.6
Bmyc	0.110651	-0.0183945	-1.14535	0.432958	-0.0576367	0.0182949	-0.219955	-0.953597	0.230635	-0.159134	0.998577	NA	0.0877348	NA	NA	NA	NA	0.166409	NA	NA	134.8	177.6	106.3	393.4	438.3	218.7	487.8	131.9	384.7	191.6	177	68.1	118.3	84.4	450.7	408	251.5	265.6	296	162.1	86.6	396.9	289.7	227.8	144.1	255	163.9	34.7	124.1
Bnc2	-0.845669	-0.908335	-0.0385447	-0.124452	0.0524439	-0.421676	-0.00970627	0.692131	-0.447784	-0.273635	0.774178	0.462898	0.980275	0.937995	0.976101	0.775371	0.994014	0.479996	0.818313	0.870301	12.6	2.6	2399.7	435.9	442.3	307.4	90.7	270.9	8.1	312.8	283.5	414.3	328.4	1228.6	496.1	462.6	818.3	662.7	712.1	821	635.8	252.9	331.7	574.7	389.6	1076.1	616.6	2197	1658.8
Bnip2	-0.0882643	0.138853	-0.234649	-0.606658	-0.522369	-0.246499	-0.324045	-0.425608	-0.435156	-0.151391	0.998577	0.858467	0.632468	0.130944	0.251371	0.680816	0.522435	0.283615	0.436549	0.827161	4289.1	2051.2	4665.2	3704.8	4003.7	3511.5	2961.2	4103.9	5437.4	3913.4	3156.9	3902.9	3083.3	2508.8	3118.6	1481	2620.3	2675.3	2621.1	2387.6	3237.6	3336.4	2840	3321.2	3007.4	2563.2	2629.3	2751.5	2870.4
Bnip3	-0.735255	-0.146462	-0.971027	-1.36948	-1.13498	-1.22583	-0.148098	-1.00023	-1.13622	-1.91653	0.807668	0.939389	0.266785	0.10634	0.242771	0.216147	0.924743	0.231223	0.288267	0.0106218	3441	4002	1651.6	760.3	1018.4	698.4	1386.8	1383.5	4719	909.5	641.6	1350.3	377.8	980.1	201.9	1073	476.6	750	530.4	990.4	598	652.7	804.6	1772.3	328.5	4152.5	1683.9	402	539.7
Bnip3l	-0.458856	-1.10316	-0.995407	-0.570156	-0.558667	-0.665604	-1.00705	-1.22524	-0.7725	-1.0765	0.787809	0.0201672	0.0243284	0.318376	0.367002	0.277189	0.0236203	0.00464007	0.192579	0.0189977	9318.5	7121.3	2951	3349.7	2478.4	3139.8	5295.4	2444.8	2981	1988.5	1670.1	2661.3	2255.4	2290.3	3719.3	3502.8	2769.4	3122.8	3790.6	3165.7	2876.4	2578.7	3830.3	2644.4	2163.3	2335	1922.5	1632.2	2483
Bod1l	-0.107575	-0.031485	0.422945	0.762754	0.538861	0.154286	0.367661	-0.132571	0.260128	-0.491011	0.998577	0.991937	0.726443	0.506142	0.677251	0.928706	0.803942	0.910423	0.903862	0.731594	0	0	1043	621.1	557	566	53.2	477.5	301.3	430.6	490	695.2	1310.3	214.8	1558.9	956.3	809.5	1207.3	509.5	839.8	493	645.9	436.6	298.6	1332.3	442.3	240.7	271.5	545
Bok	-0.602984	-0.19281	-0.0710513	-1.18679	-1.13186	-0.502635	-0.00583102	-0.116472	-0.1174	0.114866	0.795701	0.892779	0.94951	0.0715964	0.105986	0.594574	0.994903	0.890433	0.945556	0.938461	1097.9	826.1	1468.3	556.3	462.7	580.1	673.8	364.3	613.4	900.1	781	1076.8	499.5	967.9	201	193.8	580.3	247.1	588.3	187.2	994.6	491.2	279.2	1039.4	557.1	1092.2	1185.1	624.9	639.2
Bop1	1.14289	1.06546	0.492537	0.437952	0.291463	0.928114	0.218563	1.28351	0.307054	1.1293	0.411583	0.242489	0.603121	0.68952	0.815061	0.337346	0.868046	0.0751341	0.865685	0.171987	0	278	483.4	458.8	257.7	675.3	1075.6	706.4	782.9	657.7	847.5	631.1	426	274.8	249.7	408	606.1	376.2	516.5	202.9	705.4	895.9	412.4	409.7	359.7	250.7	790.7	861.7	1143.7
Bpgm	-0.16557	0.268306	-0.73862	0.165447	-0.226545	-0.360207	-0.78684	-0.346747	-0.437195	0.045496	0.998577	0.868027	0.397441	0.898047	NA	0.784272	0.403929	0.714798	0.787819	0.982852	314.4	365.5	118.4	440	1338.1	388.5	644.1	319.9	1353.3	439.1	260.3	207.5	214.7	342.3	377	809.6	671.2	306.1	566.7	401.6	484.5	400.8	233.2	431	171.4	124.8	185.4	385.8	561.7
Bphl	-0.477593	-0.842062	-0.787946	-1.14103	-0.597741	-0.27196	-0.323848	-0.88573	-0.450059	-0.348833	0.92652	0.462767	0.386628	0.201127	NA	NA	0.813163	0.294708	0.792285	0.812968	1527.3	553.3	344.6	442.8	311.1	285.6	737.9	237	390.1	183.1	286.9	390.3	392.7	127.6	257	0	360.7	344.2	332.9	436.1	516.2	499	539.1	720.6	364.9	389.5	145.4	246	427.9
Bpnt1	0.745521	0.582838	0.254568	-0.275749	-0.27399	-0.253209	0.152657	0.193021	-0.0757021	0.467116	0.699472	0.585584	0.802598	0.796099	0.812594	0.847869	0.904998	0.823617	0.969021	0.658182	878.7	1230.2	188.5	321.7	446.2	575	2367.1	548.7	1495.9	764.5	775.2	487.7	762.5	1024.2	255.4	257	903.7	381.1	498	539.6	626	255.8	564.1	621.8	699.9	756.5	626.8	614.5	912.2
Bptf	-0.200173	0.487589	0.976406	1.35895	0.973383	0.419483	0.575562	0.0863307	0.599647	-0.0345934	0.998577	0.685	0.176423	0.0559774	0.248292	0.711242	0.54545	0.930211	0.631625	0.986015	102.4	193	510.6	850.8	630.8	335.7	181.4	579.1	820.6	656.9	579.1	920	1240.2	1012.9	1834.5	1269	1326.7	1268.8	860.8	1035.3	350.2	451.3	1130.7	287.3	1338.8	598.3	286.8	350	790.7
Braf	0.0204314	-0.109011	0.142078	-0.215052	0.259486	0.0905662	0.277056	-0.169129	-0.138644	0.159267	0.998577	0.960922	0.921284	0.88643	NA	NA	0.855873	0.883792	0.955879	0.93828	1.8	30.9	814.5	491.6	462.1	585.3	0	519.6	94.2	411.9	405	512.4	412.3	386.4	429.6	1.1	342.4	681.1	738.2	117.1	399.1	373.5	447.9	820.5	320.7	431.5	308.3	241.4	281.8
Brap	-1.00125	-0.380032	-1.61273	-0.131543	-0.245274	-0.0730557	-0.93391	-0.0969203	-0.478819	-0.457188	0.253803	0.704192	0.00107701	0.891632	0.790034	0.953474	0.105019	0.898456	0.641569	0.581105	715.1	427.2	975.1	1086.9	814.7	367.9	148.5	583.8	457.4	660.3	697.7	352.3	206.7	105	508.3	1061.2	651.5	548.3	733.1	744.6	739.5	676	911.2	674.6	241.5	244.3	550	922.9	810
Brat1	-0.172595	-0.0874031	0.0362081	0.0790955	0.220793	0.301553	-0.0324997	0.614682	0.164468	-0.137689	0.998577	0.969343	0.982047	0.958809	NA	NA	0.985744	0.54985	NA	0.946741	1.8	0	646.3	412.2	486.5	226.4	184.5	284.9	45.7	298.4	448.3	477.7	195.2	280.4	37.3	383.4	593.2	212.7	891.9	128.6	406.4	579.7	388.2	162.7	181.8	517.6	633	470.1	938.6
Brcc3	-0.707684	-0.159675	-1.50827	-1.24276	-0.847928	-0.655867	-0.9351	-0.816349	-1.14481	-0.467227	0.726111	0.919272	0.0134314	0.0756776	0.322507	0.497847	0.208347	0.249311	0.163036	0.654094	1356.6	2043.5	660.6	552.1	969.6	906.8	298.6	701.7	1439.4	912.9	723.1	411.6	101.1	418.3	258.6	435.8	490.8	582.8	707	395.3	618.7	612.8	764.3	582.5	119.5	857.6	816.3	355.8	560.9
Brd1	-0.392548	0.433206	1.00429	0.946249	0.417687	0.150831	0.192835	-0.0819527	0.252528	0.152224	0.96436	0.774856	0.243258	0.319015	NA	NA	0.895381	0.942058	0.900869	0.935946	0	275.4	341.6	630.8	283.4	213.5	37.5	319.9	473.5	510.3	406.1	587.1	573	1291.5	754.7	1118	444.7	458.6	439.6	469.6	158.6	436.8	440.7	346.8	531.1	205.5	105.5	389.3	312.6
Brd2	-0.0760103	-0.00983845	0.35691	0.316579	0.240697	-0.105671	-0.0281098	-0.315943	0.019974	-0.448936	0.998577	0.996533	0.638181	0.713398	0.803095	0.928706	0.98256	0.650595	0.992191	0.600261	973.9	975.4	1775.3	1914	1692.7	1538.4	408.1	2193.8	785.6	1969.8	1607.7	1613.2	2384	1883.3	1971.5	1964	1755.9	2184.7	1549.4	1618.9	1580.4	1386.1	1074.2	966.4	2475	863	635	1815.9	952.7
Brd3	-0.259633	-0.207652	0.15505	0.347375	0.283139	0.303764	0.0680744	0.332329	0.134013	0.382921	0.992149	0.900533	0.894201	0.763254	0.821156	0.830824	0.967526	0.720105	0.947747	0.761924	116.8	324.3	1408	1396.7	1431.7	1236.1	36	875.6	207.2	1123.1	926.8	1299	867	1045.7	1047.4	1078.4	1728.8	1208.5	1099.6	1319.8	1332.6	1230.5	1136.3	977.6	858.3	1119.1	824.5	1113.5	1862.2
Brd4	-0.00955869	0.0706956	0.715526	0.966548	0.66664	0.59894	0.600139	0.424255	0.795126	0.437505	0.998577	0.971889	0.437092	0.302715	0.545994	0.613599	0.587174	0.656912	0.533897	0.736776	82.7	0	604.8	708.8	678.9	349.9	314.3	484.5	59.2	547.5	642.7	738.5	1035.8	670.6	901.5	1112.6	1120	1043.8	632.7	651.5	640.7	743.2	790.1	626.3	1086.9	463.8	545.9	608.8	663.9
Brd8	-0.452625	-0.308542	-0.0511317	0.000881859	0.172268	-0.0770234	-0.104169	-0.352047	0.186818	0.37767	0.899065	0.79827	0.966147	0.998816	0.875314	0.955564	0.934333	0.647023	0.906465	0.715919	213.8	800.4	1506	1036.7	1168	704.9	511.2	716.9	236.8	936.6	1008.9	866.6	818.8	1041	1089.5	978.8	781.7	1203.6	1307.4	784.4	634.6	1179.9	852.3	790.2	951.8	864.1	229.4	732.3	1145.5
Brd9	-0.527364	-0.436472	-0.46967	0.138032	-0.325008	-0.273891	-0.844838	-0.149341	-0.0838979	-0.924979	0.916989	0.781971	0.675089	0.929744	NA	NA	0.416154	0.893459	0.970504	0.383766	19.8	638.3	882.4	599.5	683.5	656	71.9	266.2	21.5	607.7	472.6	702.5	328.4	31.9	1087.1	485.1	501	446.3	417.4	390.1	489.4	429.9	408.4	169.5	335	173.2	259.1	428.6	835.6
Bre	-0.310428	-0.130962	-0.05654	0.24285	0.194179	0.30248	0.280218	0.153651	0.301439	0.226261	0.897259	0.892784	0.939053	0.705883	0.781074	0.654925	0.660536	0.778193	0.72956	0.755379	1554.3	1155.6	683.3	1162	670.4	867	734.8	869.8	807.1	1095.1	923.9	918	1225.3	849.7	1573.5	791.4	1381.7	982.3	1473.8	1155.6	1687.7	1031.1	1201.7	1385.1	1154.4	1314.9	1003.8	1111.2	1389.4
Brf1	-0.749751	-0.467206	0.0276507	0.251201	-0.223957	-0.166828	-0.202383	-0.0685868	-0.180671	-0.223986	0.802099	0.7492	0.98347	0.85167	NA	NA	0.890383	0.951426	0.931973	0.889771	44.9	555.9	504.5	735.2	475.2	265	7.8	359.6	53.8	312.8	498.1	536.4	443.3	486.8	986.6	604	250.2	414.3	263	450.7	541.8	342.4	313.9	408.6	532.4	213.1	292.9	582.2	452.6
Bri3bp	0.18242	0.104798	-0.913509	-0.0100151	-0.133418	-0.505785	-0.2462	-0.186488	-0.354816	-1.16662	0.998577	NA	0.297888	NA	NA	NA	NA	0.855803	NA	NA	357.6	453	186.3	116.3	199.1	203.2	575.3	198.5	508.5	193.3	206.5	100.7	68.9	138.8	301.6	199.2	305.8	196.7	95.3	420.4	133	110.9	238.9	405.2	92.2	136.7	317.5	134	222.8
Brix1	0.178623	0.347937	-0.514563	-0.224703	0.1068	0.250486	0.121903	0.163944	0.122859	0.452892	0.996851	0.730322	0.434748	0.799434	0.919338	0.804601	0.909866	0.819646	0.935549	0.584506	711.6	656.3	522.6	756.1	1531.2	1057.3	1011.5	816.1	565	1409.6	1325.9	1001.4	443.3	199.8	583.7	560.1	939	797.9	953.5	971.6	999.5	1073.9	983.8	977.6	475.3	1303.1	1140	608.8	1102.4
Brk1	0.00498096	0.305079	-0.35046	-0.660045	-0.783056	-1.03955	-0.33756	-0.818799	-0.49018	-0.844874	0.998865	0.841709	0.74207	0.510123	0.440666	0.285632	0.790431	0.31186	0.751043	0.381791	4682.6	4609.4	357.5	765.9	575.4	1546.1	4055.6	1333.3	7153.8	996.8	1034.4	736.5	2460.9	1744.5	1543.5	1408.2	698.3	1100.4	1262.9	864.9	637	988.3	861.9	1204.3	2598.3	1200.9	1784.3	475.9	854.1
Brms1	-0.207946	-0.102071	0.61397	0.125065	0.158163	-0.0835359	-0.0114667	-0.130042	0.194609	0.224011	0.998577	0.956984	0.498629	0.929744	NA	0.958756	0.993023	0.898456	0.921253	0.882155	519.3	432.4	560.3	382.2	354	450.2	276.7	361.9	0	565.3	639.8	559.1	466.2	1383.4	766.9	449.8	294.9	528.7	508.2	523.9	373.4	445.5	413.2	591.5	437.6	293.8	292.9	346.5	537.1
Brms1l	-0.077186	-0.392032	0.213778	-1.00558	-0.0335268	-0.0824729	-0.520725	0.212188	-0.0177059	-0.146387	0.998577	0.796618	0.867211	0.289437	NA	NA	0.660536	0.835454	0.995584	0.937753	672	208.5	868	333.5	234	454.1	523.8	335.1	96.9	415.3	424	625.1	482.3	663.1	147.5	11.8	304.4	378.7	480.9	514.5	554	406.6	345.4	55	503.8	256.1	457.8	1130.9	179.6
Brwd1	-0.368008	-0.620939	-0.258926	0.359574	-0.10838	-0.523845	-0.174788	-0.178891	-0.306265	0.0294428	0.970399	0.635046	0.832012	0.769616	0.942564	0.678531	0.907114	0.862807	0.873848	0.989973	449.2	1765.5	886.1	742.2	390.2	639.3	647.3	495	0	628.1	727.8	1413.7	521.3	61	1643.2	1119.1	955.9	977.4	837.3	516.6	617.5	554.5	338.2	811.5	627.2	739.3	682.2	868.7	618.1
Bscl2	0.0805042	-0.224412	0.25471	-0.111925	0.138714	0.178009	0.0496044	-0.374444	0.0140494	0.0732982	0.998577	0.801172	0.690713	0.889052	0.862165	0.844892	0.961927	0.485945	0.993915	0.947192	1132	1135	933.6	789.6	617.6	951.8	1131.9	851.1	713	875.6	734.7	854.6	854.4	1644.1	646.1	1008.8	879.3	825	1250.2	992.5	814	983.4	1363.9	1119	957	790.9	298.1	951.8	822.4
Bsg	-1.43354	-1.5201	-1.51376	-1.46524	-1.50882	-1.36182	-1.04911	-1.68442	-1.52126	-1.48652	0.00202826	0.000189537	0.000101901	0.000332293	0.00019077	0.00126341	0.0127762	1.06952e-05	0.000202513	0.000227845	42186.5	33871.7	13112.4	13237.2	17151.8	7987.8	10131.1	6865.1	9720.5	6857.9	6814.2	6821.7	8115.4	8564.7	7595.1	7193.1	9599	6784.1	9083	7722.2	7474.7	8335.3	10578.1	11466.5	8537.8	13479.7	8623.3	3840.8	8165.6
Bst2	0.811286	0.0179238	0.00217248	-0.495866	-1.36286	-0.5758	0.349316	-0.54698	-0.21585	-0.399743	0.72538	0.995537	0.999238	0.657712	0.109435	0.6234	0.785997	0.545045	0.910942	0.759304	984.7	2300.8	411.8	828.5	941.9	848.9	1155.4	5253.9	2098.5	600.1	726.6	244.2	2265.7	860	758.8	850.3	439.3	233.6	443.4	122.4	139.1	873.5	873.2	527.5	2467.2	1713.1	1060.1	325.7	557.3
Btaf1	-0.359761	0.31861	-0.216717	-0.57644	-0.152316	-0.318601	0.0230308	-1.47509	-0.543743	-0.542778	0.960647	0.819169	0.845007	0.555133	NA	NA	0.98821	0.0294138	0.690582	0.613765	815.8	514.7	257.2	435.9	412	271.4	298.6	513.7	952.4	473	579.1	569.8	590.3	75	552.1	49.3	284.1	477	468.8	363.9	131.8	477.6	514.9	601.6	559.7	374.5	201.8	64.7	104.8
Btbd1	0.333549	0.453513	0.572469	1.10779	0.542489	1.00965	0.533724	1.16178	0.827209	0.631226	0.968337	0.713923	0.491128	0.141369	0.584221	0.253512	0.585912	0.0888081	0.423247	0.516687	12.6	221.3	581.4	603	466.7	420.6	542.5	490.4	395.5	584	640.4	966.7	475.4	363.9	1258.1	517.2	1138.9	673.7	446	639	942.1	492.2	1238	581.4	506.4	656.4	1086.7	1233.7	737
Btbd10	0.28405	-0.133362	0.114065	-0.0345782	0.446971	-0.0124329	0.153402	0.324001	0.0544811	0.268834	0.99527	0.946102	0.937919	0.981334	0.732743	0.993769	0.926195	0.765351	0.981611	0.871983	1051.2	0	251.1	622.5	797.6	749.9	667.6	834.8	0	674.7	653.7	1108.2	380.1	341.4	816.3	60	638.6	863.1	593.3	1272.7	477.2	395.9	686	1016.9	380.5	524	511.1	582.2	1268.8
Btbd3	-0.533551	-0.415455	-0.28702	-0.503718	-0.184734	-0.0989642	-0.432614	0.419208	-0.24758	-0.0361233	0.886844	0.744261	0.7802	0.61167	0.878301	0.944889	0.684683	0.614698	0.887937	0.985243	770.8	115.8	2027.9	1264.4	1032.9	729.3	567.5	664.3	753.3	911.2	521.8	898.7	1042.7	516.8	116.7	503.3	1395.2	768.4	1236.9	691.3	978.7	1082.6	853.1	656.6	858.3	637	617.6	2142.8	1863.1
Btbd9	-0.315102	0.107465	-0.0994521	0.334527	0.180931	0.384556	0.294799	0.449832	0.343154	-0.127219	0.968337	0.942828	0.925741	0.7336	0.870451	0.719258	0.785149	0.555751	0.81359	0.933635	997.3	401.5	412.5	768	411.3	437.3	437.8	476.4	675.3	812	462.8	789.9	752.2	88.2	475	881.3	1012.2	633.2	541.2	902.5	1265.5	691.6	515.7	948.4	673.9	667.2	731.3	1039.6	842.6
Btd	-1.12772	-1.0423	-0.591137	-1.59355	-0.745737	-0.825315	-0.784178	-0.975997	-1.26085	-0.903404	0.235401	0.152232	0.415296	0.00682737	0.356742	0.311197	0.274355	0.117046	0.0809414	0.20879	1836.4	1793.8	904.2	982.4	771.2	785.9	176.7	576.8	1068.1	349.2	245.9	539.7	937.1	944.4	489.6	146.7	395.9	413.1	710.9	1001.9	629.7	827.8	531	630.8	918.1	510.1	702.6	370.8	677.1
Btf3	0.22359	0.621264	-0.42823	-0.531368	-0.655643	-0.694222	-0.0509549	-0.563231	-0.190439	-0.19752	0.997003	0.588589	0.661709	0.606369	0.508912	0.506268	0.974279	0.502866	0.918776	0.894099	3746.4	5996.6	475.9	1120.3	1156.8	2052.9	5506.4	1836.5	9152.8	1863.9	2452.9	693.2	3306.1	1123.6	1309.2	1955.4	1377.6	1942.5	1493.5	682.9	1031.2	1328.7	1607.7	1826.2	3377.5	2095.1	2804.4	689.6	1008.2
Btf3l4	0.0265727	0.483763	-0.820999	-0.106124	-0.130152	-0.182311	-0.76755	-0.327737	-0.804364	0.121676	0.998577	0.576273	0.147699	0.915892	0.89526	0.86642	0.208522	0.619555	0.267584	0.920996	2325.1	2118.1	1137.3	1592.3	1118.6	1371.2	2765.7	988.9	5028.4	1264.6	1096.3	862	671.8	1061.7	1322.2	2142.8	1147.1	1469.2	1692.3	1361.6	1209.4	1544.7	1584.3	1117.9	629.8	962	1440.1	835.2	1585.7
Btg1	-0.126993	-0.61819	-0.473635	0.00997982	-0.337431	-0.530412	-0.484902	-0.689417	-0.0734315	0.00158937	0.998577	0.257449	0.333305	0.988398	0.588411	0.363278	0.363484	0.113016	0.952796	0.999137	3149.9	3935.1	2394.4	2482.1	3275.3	2058	4596.5	1709.3	1681.5	2191	1899.2	2298.4	2594.1	1548.4	3514.2	2548.7	3210.7	2590.4	1844.2	2704.5	1841.5	2285.9	2042.7	2495.1	2445.1	1446.2	1777.1	1248.7	2445.1
Btg2	0.0208528	-0.366572	-0.217654	-0.074974	-0.155686	-0.623956	-0.952736	-0.681869	-0.292543	-0.633499	0.998577	0.763118	0.82889	0.947301	0.89372	0.506154	0.175462	0.335359	0.853092	0.475522	4670	2648.3	2548.3	4381.5	4286.5	4426.1	4474.6	2690	3406.1	3348.9	1557.3	3038.9	3221.1	3188.8	4452.1	5028.8	1199.3	3108	2353.7	4504.3	1681.6	3382.2	1581.8	1601.7	3016.5	361.6	1080.6	1847	3389.9
Btrc	0.534709	0.639256	0.985348	0.234648	0.142153	0.282211	0.454753	-0.122035	0.20962	0.58345	0.904183	0.620765	0.250923	0.859231	NA	NA	0.712709	0.909276	0.91727	0.624527	271.3	0	285.1	655.9	282.1	652.1	486.2	349.1	758.7	488.2	407.8	547.1	405.4	1372.1	162.9	329.8	600	456.1	308.7	226.9	374.6	283.1	490.7	466.9	451.9	453	340.1	147.9	258
Bub3	-0.325328	-0.124608	-0.301712	-0.254119	-0.426693	-0.10577	-0.33341	-0.165426	-0.261373	0.00478073	0.900936	0.906689	0.623174	0.717165	0.508426	0.913925	0.624787	0.782022	0.799813	0.997388	3838.1	4123	1614.6	1620.9	1837.7	1745.5	2440.5	1940.4	2550.5	2262.2	2332.5	2074.9	1692.7	2470.4	2553.6	1985.4	1930.8	1670.8	2540.4	1455.8	2510.3	1903.6	2833.6	2718.5	1763.4	1606.6	2232.9	1333	3357.3
Bud31	0.217598	1.33727	-0.187498	0.144202	-0.0781949	-0.161794	0.207106	-0.0748208	0.33513	0.29898	0.996851	0.072679	0.864479	0.904411	0.956798	0.910231	0.865163	0.938612	0.836212	0.814934	1363.8	1430.9	245.9	658	745.5	1166.7	1096	925.9	6190.7	1079.8	1224.7	479.7	1360.8	372.3	706.1	1521.7	758.6	922.1	1085.7	435.1	318.5	849.2	1096	592.6	1577.7	988.9	1329.5	422.8	698.2
Bysl	0.193372	0.176709	-0.111038	-0.0233462	-0.121923	0.041047	-0.0806498	0.181676	-0.246186	0.165726	0.977245	0.835281	0.869122	0.975964	0.866319	0.964542	0.922577	0.733594	0.786673	0.834195	1094.3	604.8	1504.5	1203.1	1332.1	1207.8	1375.8	1403.4	893.2	1540.1	1496.6	1321	1084	767.2	1211.9	779.6	1395.9	677.4	1203.8	1264.4	1038.5	1271.3	1246.1	1076.4	1120.6	1049.2	1538.4	1218.7	1194.8
Bzw1	0.398245	0.704161	0.139744	0.223698	0.383715	0.551643	0.396383	1.21014	0.636018	0.905911	0.861431	0.238899	0.854518	0.766995	0.575432	0.407103	0.554063	0.00620947	0.350507	0.0720172	3841.7	1858.2	5567.9	3689.5	3711	5113	4460.5	5425.5	7858.7	5779.8	5351.2	4716.8	2080.8	5485.7	4108.4	4382	4617.5	4365.8	5465.2	5000	7048.8	4484.3	5349.2	7445	1940	5591.2	8820.9	10526.7	8655.1
Bzw2	-0.170723	0.88594	1.11178	0.71245	0.749882	0.630654	0.851747	0.723653	0.762243	0.818884	0.991953	0.078098	0.00745406	0.156173	0.157641	0.290574	0.0591619	0.115158	0.179345	0.0952556	646.9	409.2	911.8	1006.1	673.7	488.8	720.7	680.7	1366.7	1404.5	1464.2	990.7	1634.1	2405.7	1062	882.4	1766	1079.5	1738.1	999.8	1228.9	954.2	1304.2	1011.3	1803.6	1312.8	913.6	1149.3	1680
C130074G19Rik	-1.47862	-1.76518	-1.40612	-0.31864	-1.31585	-1.17831	-2.10886	-1.12187	-0.569835	-0.994486	0.267667	0.0468554	0.0959517	0.813459	NA	0.280989	0.00552622	0.201304	0.739843	0.35268	314.4	1026.9	1716.4	1338.2	1115.9	230.2	181.4	303.6	0	273.8	202.5	99.4	179.1	508.3	328.3	442.3	2010.8	172.1	579.4	131.8	339.3	347.3	363.2	38.2	174	62.4	9.2	175.6	939.5
C1d	0.0323893	0.10892	-0.678646	-0.720451	-0.914027	-0.853258	-0.798442	-1.05927	-0.92079	-0.990737	0.998577	0.948669	0.417134	0.430076	0.320728	0.380577	0.363541	0.146918	0.368781	0.241135	3877.6	6405.8	671.9	1015.1	1530.6	2009.2	5536.1	1235.2	7347.6	1081.5	985.2	954	1804.1	1825.1	2222	1031.3	1153.9	1321.7	1493.5	857.6	1438.8	1286.9	1164.6	1279.5	1480.3	1336.5	1595.8	599.5	1002.9
C1galt1c1	-0.131751	-0.412953	-0.563137	-0.805342	-0.418269	-0.573505	-0.701255	-0.965811	-0.67689	-0.322532	0.998577	0.681664	0.400893	0.221217	0.620111	0.493104	0.299181	0.0900642	0.436256	0.736776	1225.5	2100.1	902.7	710.2	593.2	841.2	1508.7	698.2	1202.6	668.8	560.6	888	994.5	264.5	633.1	426.2	701	714.3	708.3	993.5	366.1	1081.7	680.4	658.9	867.4	391.7	624.8	436.6	481.6
C1qa	1.03084	1.65475	2.48429	2.34543	1.44409	1.64335	2.88128	1.55141	1.71708	2.04916	0.499361	0.0260482	6.08609e-05	0.000335883	0.0698165	0.0333577	1.36556e-06	0.02645	0.0257015	0.00212909	1520.1	2215.9	83.7	427.5	1013.8	1781.5	2088.8	3363.7	5738.7	2943.7	4643.1	6979.8	13149.7	8691.3	11180.6	11553.7	2660.3	4187.5	1947.1	4744.8	3199.8	5566.9	4413	17140.3	14052.6	9996.6	5322.1	5790.6	955.3
C1qb	1.65445	2.1289	3.334	2.98457	2.18214	2.31472	3.39738	1.93813	2.413	2.37762	0.040369	0.000596311	5.59407e-10	7.12554e-08	0.000307052	0.000146304	1.7033e-10	0.00136294	5.63131e-05	5.17466e-05	1038.6	2527.3	294.1	558.4	1729.6	3438.2	3900.8	6691.1	6892.9	5689.9	9017.8	13820.2	26425.8	21900.4	20920.7	20363.8	4685.3	8919.6	4944.3	8795.2	4859.4	11417.8	9232	23717.7	27184.6	14714	7417.7	9179.8	1585.7
C1qbp	0.949142	1.06654	-0.252628	0.301664	-0.087228	0.0530475	0.507209	-0.0716287	0.348881	0.60013	0.371166	0.106228	0.766622	0.736859	0.935481	0.965671	0.528743	0.93279	0.780958	0.441714	1362	738.6	391.4	748.5	897.1	805.2	3384.9	1118.5	2722.7	1446	1675.4	433	744.1	802.8	740.1	1587	803.4	809	944.6	516.6	814	1005.8	730.4	1461.4	777.8	1464.5	1174.8	373.1	751.9
C1qc	1.18829	1.50245	2.47371	2.47127	1.69739	1.78256	2.84943	1.52716	1.95495	2.0363	0.368993	0.0536555	6.23486e-05	0.000124672	0.0230268	0.0179	1.74954e-06	0.0286104	0.00678038	0.00221913	519.3	2676.6	117.6	476.9	1750.1	1995	2546.8	4311.7	3419.5	3530.2	5096.6	7590.9	13386.3	8948.3	12641.4	14534	2684	5621	2940.6	5968.4	3053.3	6565.9	6136.1	18698.2	14126.6	9166.9	5100.8	6273.5	965
C1qtnf1	0.479628	-0.240825	0.0218229	0.0181775	0.0616302	0.10302	0.199327	-0.304959	0.281083	-0.140573	0.897259	0.864294	0.98347	0.986684	0.966903	0.938695	0.864384	0.712415	0.860907	0.923378	71.9	978	1704.4	1292.2	909	2049	1063.1	1377.7	707.6	873.9	819.7	1014.7	898	1110.5	770.9	1231.5	1011.5	852	935.1	1342.8	1185	1399.7	660.2	677.9	1009	1840.1	416.9	1208.3	645.4
C1qtnf2	-1.08248	-0.911985	-0.383991	-0.3578	-0.81223	-0.319921	0.0482379	-1.14629	-0.765261	-2.83176	0.345102	0.272665	0.665394	0.715797	0.336367	0.77816	0.974279	0.0751341	0.439272	1.23294e-07	1004.4	965.1	595	857.1	1290	589.1	247	330.4	532.7	549.2	274.8	542.4	908.3	690.3	871.5	729.3	588.5	282.8	729.3	465.4	269.7	846.3	1144.4	737.4	953.1	1403.2	521.3	317.7	264.1
C1qtnf6	0.0370164	0.22834	1.74981	1.38847	0.975105	1.21248	1.83468	1.2571	1.14241	1.01163	0.998577	0.861496	0.00117814	0.0221591	0.174801	0.079401	0.000559804	0.0322947	0.121148	0.133293	66.5	416.9	381.6	279.2	479.2	384.6	378.4	179.8	277.1	513.6	319.3	750.6	1827	1414.3	737.7	493.7	1727.4	752.4	450.4	894.2	848.1	862.8	845.8	676.8	1838.7	1764.7	1077.5	953	623.4
C1qtnf7	-0.310394	-0.958496	-0.759752	-1.15792	-0.717167	-0.949919	-0.5119	-1.33742	-0.657508	-0.435275	0.984514	0.326145	0.376268	0.15798	NA	NA	0.643371	0.0684673	NA	0.725322	1401.5	543	153.8	342.6	352	406.5	711.4	221.8	417	183.1	119.8	378.9	223.9	268.2	294.3	201.3	91.5	261.9	336.7	309.6	264.8	263.6	194.5	325.5	251.9	529.4	104.5	226.4	157.6
C1ra	0.223809	-0.65477	-0.0960334	0.0346585	0.340925	0.153369	-0.294477	-0.701714	0.000928833	-1.45853	0.998577	0.594617	0.943117	0.978869	0.787662	0.925243	0.829437	0.413998	0.999514	0.069099	395.3	414.4	2856.7	2151.4	3771.7	4143.1	250.2	2959.7	94.2	1640.1	1298.7	1806	2366.7	1202.4	1797.2	2194.2	2124	2365.5	2151.6	3713.7	1652.4	3354.9	1860.3	584.8	2452.9	1367.7	761	1127.4	1001.1
C1s1	-0.0802757	-0.821685	-0.023465	0.00309708	0.580278	0.220875	-0.639759	-1.00424	-0.112665	-1.55699	0.998577	0.462767	0.98458	0.997388	0.603496	0.885191	0.54784	0.209768	0.958098	0.0463146	668.4	2100.1	11084.5	5689.1	8910.4	9356.4	1131.9	5872.7	764.1	4032	2890.8	5362	4939	6996.6	4675.9	5296.6	7779.4	8783.2	8818.7	13194.9	3679.4	11416.8	6816.4	1968.7	4677.3	2661.1	1595.8	2281.4	2443.3
C2	-0.688349	-1.3872	-1.75058	-1.35477	-0.561605	-1.11205	-1.6698	-2.40379	-1.09174	-2.62541	0.856693	0.142095	0.0199311	0.123021	0.641155	0.294149	0.030915	0.000743125	0.335631	0.000248445	120.4	821	4443.5	3824.5	1824.5	1757.1	741.1	1415	21.5	1171.4	670.5	482.4	622.4	125.7	365.6	745.3	823.7	1159.4	1964.9	1322.9	374.6	1405.6	737.7	334.5	599.9	418.6	283.7	137.5	108.3
C3	0.793848	-0.351097	0.501901	0.429389	0.553196	0.310906	-0.0909864	-0.940371	-0.0442927	-1.16233	0.813361	0.84176	0.669488	0.746793	0.668464	0.855572	0.962595	0.313784	0.986633	0.259853	492.3	427.2	6251.1	2668	5259.4	14385.7	872.4	8650.2	419.7	1785	3256.4	4992.4	6297.5	5775.5	5308.2	3536	6802.5	4235.4	6106.8	7789.2	1951.3	8970.4	2615.7	333.4	6291.3	1373	532.6	1098.5	169.1
C330006A16Rik	-0.304072	-0.20166	-0.210443	-0.0575278	0.10091	0.0772627	-0.223354	-0.0923728	0.162228	0.184633	0.900936	0.808194	0.730556	0.94302	0.897687	0.928706	0.751564	0.874011	0.882753	0.821022	9117.2	6243.7	4694.6	4227.7	5447.2	4697.5	5350.1	4145.9	7277.6	4306.6	3760.3	4507.3	4058.3	6668.3	5792.2	3914.1	7390.3	4925.2	6913.6	7428.4	7268.4	5363.6	6295.9	5669.3	3937.1	5479.3	5688.7	4797.2	6167.8
C330007P06Rik	-0.0980511	-0.64551	-1.03232	-0.939844	-0.401615	-0.628342	-1.38383	-0.298845	-0.87136	-0.932237	0.998577	0.618147	0.225467	0.322907	0.743582	0.594392	0.080669	0.766836	0.474121	0.350048	3306.2	205.9	834.8	738	757.4	836.1	2049.7	552.2	691.4	740.8	547.8	1199.6	51.7	60	511.5	518.3	421	796.7	881.7	862.8	886	519.4	610.1	423.1	89.6	371.2	438.4	1521.3	858.5
C3ar1	1.96478	1.84635	2.40323	1.69435	1.41866	1.48496	2.46009	2.01617	1.30784	1.66199	0.0357411	0.0194204	0.000445002	0.0329817	0.105552	0.102408	0.000274651	0.00532341	0.180556	0.0358153	961.3	998.6	51.3	146.2	106.8	1755.8	1586.9	5647.3	1205.3	3032.7	3731.4	5217.9	3200.4	5447.2	3130	2947.1	740.3	1632.7	1076.8	2386.5	2178.3	1635.1	1656.9	7394.4	3135.9	4120.2	2661	6230.7	575
C4b	-0.046225	-1.18079	0.229298	0.288073	-0.279573	-0.29815	-0.537747	-0.151333	-0.342372	-1.24476	0.998577	0.19112	0.845007	0.809082	0.824494	0.836011	0.622592	0.87905	0.851751	0.129607	3485.9	3600.5	852.2	3408.9	1630.7	3574.6	877.1	3255.1	645.7	805.2	1021.6	2491.2	2974.2	4530.9	4344.3	2958.8	3256.8	1465.5	1686	3006.7	2664	2471.7	912.8	624.1	2986.6	1170.7	935.2	5455.7	579.4
C5ar1	2.1129	2.37619	2.57166	1.81092	1.2463	1.29061	2.45207	1.87406	1.28895	1.63877	0.0207551	0.00131222	0.00017464	0.0218553	0.185164	0.189046	0.000369949	0.0115559	0.201206	0.042626	5.4	782.4	206.6	133.7	679.6	1430.3	2070	5232.9	4649.1	2375	4346.9	5808.3	2882.4	5083.3	3005.1	2881.7	507.8	1068.4	729.3	1654.5	1121.5	1319	1189.6	5393.2	2936	3924.4	1762.8	4798.4	270.3
C87436	0.00032727	-0.043952	0.512558	-0.443002	-0.820168	-0.0768163	-0.290962	0.101782	-0.170904	0.246734	0.99973	0.981737	0.554714	0.665968	NA	NA	0.810199	0.91697	0.92755	0.855701	237.2	334.6	558.1	387.1	528	343.4	476.8	418	376.7	523	289.8	465	210.1	1282.1	222.9	278.4	323.4	239.7	289	49.2	408.8	322	423.7	537.6	259.7	151.7	380	263.4	713.2
C920021L13Rik	0.00552249	0.633081	-0.42969	-0.601924	-0.508849	-0.491735	-0.354031	-0.748334	0.123645	-0.0924647	0.998865	0.597105	0.673465	0.561353	0.646069	0.68553	0.77616	0.365518	0.954074	0.958673	506.7	1062.9	276	533.3	491.7	331.9	838	601.3	2219.6	462.8	510.8	269.5	691.3	199.8	394	228.1	354.6	383.6	480.3	208.1	134.2	557.4	398.7	163.9	725.9	360.5	594.1	120.1	127.7
Cab39	-0.927595	-0.0599874	0.701018	0.54451	0.0810968	-0.146643	0.315381	-0.192178	-0.220862	-0.0222911	0.483233	0.9716	0.333063	0.53332	0.948972	0.913909	0.764454	0.816899	0.892376	0.99101	1356.6	543	698.3	851.5	1098.8	329.3	336.1	546.4	632.3	1004.4	952.2	1592.5	2163.5	1198.6	1366	1278.6	1696.2	1067.2	687.4	1171.3	918.9	556.4	928.9	834	2255.5	485.3	549	1088.1	674.4
Cab39l	-0.128347	-0.0709558	-0.827623	-0.378094	-0.459595	-0.215629	-0.361948	0.321347	-0.643075	-0.351859	0.998577	0.96999	0.305296	0.731911	0.669445	0.879116	0.758292	0.72362	0.61965	0.782583	1024.2	671.7	1346.9	2223.1	1393.4	2018.2	96.9	1529.5	511.2	1559.6	1769.1	1137.5	297.4	442.7	719.9	414.4	1751.8	1014.3	970.7	688.1	944.6	1088.5	1327.6	1628.6	294.8	1007.2	1594.8	1603.3	2300.7
Cabin1	0.16999	-0.466464	0.395639	0.0121937	0.293801	-0.00428008	-0.141476	-0.219257	-0.149639	-0.616866	0.998577	0.717052	0.687853	0.992672	NA	0.996127	0.919474	0.812459	0.940204	0.554057	249.8	79.8	889.9	536.8	500.3	430.9	389.3	777.6	13.5	567	295.6	773.2	500.7	687.5	449.1	617.9	314.6	558.2	581.9	648.4	460.1	652.7	247.8	324.4	441.5	431.5	449.7	324.6	339
Cacfd1	-0.115291	-0.509036	-0.624831	-0.237236	-0.328743	-0.619664	-0.968201	0.0322438	-0.644546	-1.37468	0.998577	0.659002	0.431373	0.832598	0.756389	0.53083	0.191446	0.972255	0.579557	0.0456533	1279.4	936.8	599.5	482.5	536.6	496.5	1169.5	486.9	661.8	490.8	371.4	284.9	420.3	667.8	464.5	690.7	779.6	466	692.4	626.4	467.4	424.1	487.5	380.5	398.6	228.1	470.1	926.4	1052.2
Cacna2d1	-0.367592	-0.380878	0.120922	-0.0934056	0.0347719	0.242149	0.0226901	0.198244	-0.122437	-0.836012	0.980796	NA	0.931874	NA	NA	NA	0.989296	0.855867	NA	0.461832	354	573.9	0.8	249.3	448.9	207.1	70.4	361.9	180.3	271.2	176.4	106.7	474.3	561.8	57.6	398.4	435.9	355.3	456.1	223.8	134.2	635.2	539.1	343.5	394.8	283	265.3	776.2	205.2
Cactin	-0.206812	-0.157996	-0.0260247	-0.506976	-0.0992803	-0.272912	-0.0671316	-0.194864	-0.0315266	-0.206085	0.998577	NA	0.984666	NA	NA	NA	NA	0.863567	NA	0.912801	298.3	0	661.4	400.3	258.4	330.6	161	280.2	0	409.4	411.9	507.7	171.1	297.3	128.9	1.1	375.6	207.8	344.3	336.7	350.2	122.6	233.2	361.4	227.2	337.9	175.1	269.1	339.9
Cacul1	0.820527	1.21657	0.932947	1.45844	0.966742	0.94436	0.964955	1.78039	0.74221	1.19596	0.658124	0.138314	0.221054	0.0424362	NA	0.309328	0.223794	0.00617795	0.513576	0.119873	363	82.4	185.5	272.2	117.3	335.7	265.8	601.3	540.8	626.4	561.7	829.9	139	363.9	606.4	1356.8	188.5	308.6	458.7	608.7	485.7	190.7	671.5	728.4	159.7	485.3	538.8	1629.9	696.5
Cacybp	0.102538	0.615909	0.412669	-0.374933	-0.230791	-0.0285703	-0.575835	-0.404295	-0.305119	0.320023	0.998577	0.384281	0.515964	0.613985	0.78763	0.980874	0.369536	0.504867	0.785464	0.706938	2400.6	1140.1	1213.4	973.4	2010.4	1609.1	1490	1941.6	2615.1	2166.5	2756	2046.2	730.3	3651.2	1241.1	1049.5	1168.8	1046.3	1552.6	1276.9	1931.8	1162.4	1452.7	966.4	668.7	1314.9	1498.5	873.3	1008.2
Cadm1	-0.421233	-0.199501	-0.0211848	0.824871	0.755227	0.452237	-0.526312	0.551289	0.0918374	0.52943	0.92652	0.898858	0.98458	0.320613	0.409988	0.68553	0.58989	0.488938	0.963533	0.613015	3633.2	1693.5	800.2	3303	1100.1	1468.9	737.9	2016.3	1665.4	1630.8	1885.9	1415	1094.4	3590.2	3948.7	4170	4849.3	3813.7	5056.1	3329.8	2902	2709	3723.8	2421	1058.3	348.6	995.6	2416.5	6779.7
Cadm3	0.781888	-0.111059	-0.168011	-0.165149	-0.937766	-0.534051	-0.373146	-0.745823	-0.329833	-1.11956	0.748299	NA	0.889124	NA	NA	NA	0.765756	0.37766	NA	0.202314	305.5	205.9	185.5	667	429.1	653.4	642.6	1035.6	239.4	319.5	443.7	225.5	396.2	328.3	273.2	503.3	176.3	186.9	111.2	136	334.4	229.6	96	55	444.1	276.5	96.3	276.1	158.5
Cadm4	-0.390162	-0.716329	-0.568195	0.485725	-0.0820639	-0.138745	-0.861626	0.30298	-0.0690303	0.647527	0.960674	0.547657	0.552121	0.666543	0.961517	0.928706	0.359755	0.757909	0.972796	0.563403	1176.9	254.8	148.6	876.6	105.5	239.2	300.2	512.5	177.6	268.7	297.9	232.2	423.7	217.6	672	736.8	1092.8	494.2	559.7	383.8	704.1	418.3	236.5	162.7	442.8	31.2	292.9	225.2	1580.5
Calcoco1	-0.180692	-0.679248	-0.268245	0.12477	0.16163	0.171797	-0.403464	0.378837	0.092427	-0.288584	0.998577	0.642839	0.842289	0.93942	0.921192	0.925782	0.7791	0.729081	0.970504	0.865662	0	0	1334.8	1108.4	1079	614.8	451.8	616.5	0	488.2	265.5	608.4	432.9	440.8	1168.2	634	743.7	757.3	1195.6	716.4	894.5	679.9	1129.9	307.5	403.8	495	541.8	1617.2	1339.2
Calcrl	-0.487821	-1.12367	-1.81804	-1.29259	-1.12256	-0.698785	-1.45866	-0.537181	-0.390433	-0.641134	0.897259	0.153443	0.00230328	0.0653249	0.143652	0.469734	0.0201447	0.488959	0.787819	0.491375	1665.7	944.5	2149.3	1008.9	2135.7	1250.3	1149.1	901.3	495	791.7	596.4	224.8	238.9	538.3	466.1	458.3	694.9	581.5	800.4	504.1	1624.3	512.6	609.3	605	209.1	578.9	437.4	1227.9	1496.8
Cald1	0.377435	-0.00679509	-0.056382	-0.0822205	-0.443031	0.0541031	0.34035	-0.0514842	0.0441447	0.288069	0.916989	0.998847	0.958544	0.940364	0.603163	0.965671	0.712458	0.950564	0.976401	0.781876	1615.4	2192.7	3118.4	4483.2	4976.6	5668.6	1735.4	5964.9	2023.2	4960.1	2772.8	1719.9	3505.9	4144.5	2040.4	3629.2	3502.9	2955.6	2626.8	1224.6	1675.5	5256.6	3327.5	3651.2	3699.5	5619.2	4452.5	2646.4	2308.6
Calhm2	-0.701443	-1.39965	-1.22944	-0.73633	-0.429316	-0.417528	-0.507937	-0.307965	-0.941448	-0.504539	0.861431	NA	0.165562	NA	NA	NA	NA	0.776842	NA	0.716777	176.1	990.9	456.3	123.9	384.3	378.2	0	252.2	0	118.7	115.7	102.7	152.7	52.5	367.2	152.1	84.1	169.7	273.2	434	396.6	282.1	210.6	347.9	181.8	269	347.2	525.6	137.4
Calm1	0.305139	0.405235	0.140435	0.246216	0.106596	0.318605	0.533479	0.192845	0.678508	0.853873	0.92652	0.626497	0.861232	0.751628	0.910922	0.696622	0.394604	0.76409	0.333628	0.11879	5771.5	9241.9	8649.3	12573	17231.6	12961.8	11775.8	15490.8	11071.1	14727.8	17690.7	6518.8	19256.6	9600.1	12323.6	14356.2	11740.6	13290.3	13170.9	7988.9	7984.8	14222.2	18444.5	10958.1	20640	16464.7	17228.1	6988.5	12634.9
Calm2	-0.0572011	0.251406	-0.532864	-0.649906	-0.598295	-0.499289	-0.341587	-0.846447	-0.451815	-0.332749	0.998577	0.801315	0.37472	0.298828	0.381635	0.508155	0.661017	0.103508	0.636239	0.692081	26674.3	36800.5	8851.5	10828.2	18763.4	15538.2	29253.6	14468	45051.2	16228.9	14217.9	13247.1	13257.7	14239.8	14007.4	11211	11926.4	13123.1	12431.5	13137.4	12586.7	11885.7	17366.3	16253.6	12395.7	18730.9	13587.9	7085.5	11117.8
Calm3	-0.0355499	-0.14803	-0.180451	-0.386485	-0.243151	-0.15103	0.107702	0.021048	-0.190886	-0.158621	0.998577	0.899858	0.823032	0.600252	0.772169	0.883203	0.917194	0.976366	0.88416	0.877582	3358.3	2426.9	1119.2	1256.7	1005.9	1102.3	2700.1	1564.5	2421.4	1350.2	1147.8	942.7	2489.6	1358.1	1229.8	1424.3	1416.9	1306.9	1572.3	1678.5	1859.8	1852.1	1189.6	1694.8	2725.6	1586.1	1967.6	1501.7	2141.3
Calml4	0.840994	1.62465	0.800026	0.324962	-0.325145	-0.401224	1.04868	-0.967566	0.0911244	0.226695	0.726111	0.0546117	0.382704	0.796099	NA	NA	0.242443	0.251646	NA	0.887625	188.7	368	95.8	103.7	226.7	455.3	652	238.2	2434.8	139	296.2	138.1	779.7	375.2	211.6	405.9	178.3	175.8	98.5	115	73.2	166.3	116.2	134.7	783	733.9	42	117.8	14.1
Calr	0.907717	0.892268	0.865684	0.583031	0.704019	0.725691	1.01667	0.82392	0.87054	0.482048	0.0260364	0.0092705	0.00656778	0.12622	0.0656054	0.0595283	0.000936269	0.0117651	0.0152192	0.249757	3387.1	5095.8	5552.1	4160.8	5392.5	9600.8	8548.9	9046	8980.6	8600.6	9309.3	7831.1	9937.8	8605.1	7702.9	4400.2	9342.8	6972.2	6747.8	9713.4	10508.4	6697.2	6603.4	9382.2	10255.7	9812.6	10069.5	8073.2	7437.4
Calu	0.144549	0.143321	0.565177	0.214277	0.52719	0.793964	0.909599	1.3325	0.616019	0.509061	0.998577	0.90952	0.374996	0.808138	0.486271	0.265248	0.112168	0.00945847	0.472569	0.515365	4402.3	6097	13972.1	10611.6	12639.3	14318.8	4038.4	13063.5	3938.8	15503.4	11939.8	18590.4	12357.4	13157.5	9645.2	9847.8	13749.4	12627.6	14758.4	15393.2	24336.2	14025.7	14630.4	19663.5	11960.7	26504.3	22438.5	33070.1	25926.6
Camk1	-0.645527	-0.15981	-0.15293	-0.318872	-0.728015	-0.613599	-0.464278	-0.936551	-0.799032	-0.448182	0.656752	0.898467	0.861232	0.699728	0.292834	0.42043	0.54097	0.0838685	0.274072	0.579805	6862.2	5986.3	2695.3	1868.7	1709.8	1499.8	3062.8	2419.1	5940.5	1991.9	2374.8	4469.3	2490.8	3393.3	3031.1	3835.9	2203.3	2107.3	1584.3	2842.5	1945.2	2526.2	2690.7	3205.6	2347.7	2520.1	2169.4	1945.2	1408.8
Camk1d	0.856303	0.568412	0.688568	0.940904	0.859472	0.779381	1.19722	1.45012	0.604546	0.593096	0.779521	NA	0.513962	NA	NA	NA	0.212643	0.0894702	NA	0.661002	1.8	270.2	14.3	113.5	189.8	176.2	297.1	497.4	0	272.1	378.3	408.3	314.6	50.6	428	201.3	453.5	421.7	275.7	277.1	180.6	333.6	361.6	550	384.4	555.2	178.2	1592.9	234.2
Camk2d	-0.106172	-0.238025	-0.462155	0.0179395	-0.361622	-0.535101	-0.39815	-0.0305964	-0.422227	-0.564959	0.998577	0.824956	0.475766	0.984406	0.651212	0.495333	0.607876	0.967338	0.681459	0.42717	2059.2	1042.3	2811.5	2086.7	1203.6	1714.6	1313.3	2108.6	1017	1534.2	2068.7	1675.9	709.7	1480.9	1594.6	2222.1	1851.5	1711.4	1149.8	1330.3	1514.5	870.6	1263.9	2059.6	760.9	1249.3	1177.9	2673	1603.4
Camk2g	0.198996	-0.241688	0.111779	-0.38325	-0.0330562	-0.166693	-0.304895	-0.266579	0.136972	-0.182687	0.998577	0.891445	0.932437	0.751628	0.984413	0.920694	0.827105	0.791415	0.950535	0.915345	5.4	118.4	1189.3	1202.4	1319.6	1011	580	1264.4	107.6	1003.6	705.2	1068.1	516.8	1030.7	611.2	334.1	621	660.2	585.7	1012.3	627.3	751.9	588.3	588.1	492.1	622	499.8	608.8	663.9
Caml	-0.65633	-0.524048	-0.441168	-1.50205	-0.601227	-0.666382	-1.16539	-0.778019	-0.642343	-1.00859	0.67182	0.555475	0.531381	0.00539789	0.438982	0.398454	0.0338596	0.18998	0.465231	0.101965	1877.7	1091.2	575.4	504.1	511.5	537.7	753.6	367.8	922.8	494.1	436.8	466.3	631.6	878.8	237.5	310.6	281.3	484.4	578.7	672.5	443	599.2	603.7	382.7	553.2	159.3	479.4	529	494.8
Camsap2	-0.171543	0.571248	0.98731	0.787509	0.362459	0.171837	0.267629	0.741161	0.953251	0.610015	0.998577	0.70302	0.290997	0.476153	NA	NA	0.855873	0.433517	0.458279	0.636999	0	0	461.5	271.5	407.4	208.4	36	234.7	379.4	508.6	359.8	761.2	349.1	887.2	349.4	352.3	898.3	403.3	276.3	291.8	168.4	251	344.6	244.7	357.1	261.5	285.8	574.1	658.6
Camta2	0.050167	-0.258091	0.50909	0.403714	0.066456	-0.284662	-0.523482	-0.0204164	0.0707411	-0.370915	0.998577	NA	0.665394	NA	NA	NA	NA	0.985763	NA	0.818692	0	0	600.3	392.7	231.4	329.3	120.4	345.6	0	262.8	248.2	343.6	153.9	922.9	575.6	418.7	256.3	292.6	303.7	216.5	172.1	122.6	197.7	32.5	218.2	82.9	188.5	171	362.8
Cand1	0.219885	0.181982	0.359097	0.0126497	0.403548	0.693938	0.918509	1.16173	0.47756	1.0949	0.992149	0.897108	0.670708	0.990213	0.66274	0.418591	0.170416	0.0538424	0.688939	0.100068	161.7	869.9	1236.8	951.1	1262.9	1324.9	809.9	1009.9	626.9	1296	1118.8	1041.4	1455	1042.9	668.8	446.6	1519.3	1053.6	1229.9	1390.9	2411.4	967.9	1313.9	2206.7	1306.3	2148.9	1704.4	2842.8	2384.3
Cand2	0.0996036	1.00212	-0.594571	-0.514099	-0.990891	-1.08659	-0.309761	-0.666821	-0.694274	-0.482557	NA	NA	NA	NA	NA	NA	NA	NA	NA	NA	461.8	4231.1	136.5	333.5	475.9	749.9	2909.6	387.6	9448.8	378.9	583.1	120.1	1428.5	231.7	421.5	945.6	603.4	654.1	247.8	137	106.2	395.9	398.7	208.8	1775.1	545.6	602.3	526.7	492.2
Cant1	0.348303	-0.369445	0.337599	0.376945	0.270537	0.161144	0.429407	0.445377	0.254213	0.147898	0.981772	0.818307	0.780589	0.769423	0.846942	0.92615	0.745219	0.656604	0.902303	0.938496	3.6	651.1	1324.3	763.1	727	917.1	1471.2	573.3	0	588.2	690.2	958.7	1361.9	606.8	1043.3	780.7	1231.8	884	939.6	895.2	1248.4	462	695.7	1053.9	1395.9	785.5	974.1	1674.9	642.8
Canx	0.0458501	-0.004008	0.1626	-0.00974598	0.0976526	0.177187	0.347063	0.294109	0.336549	0.463209	0.998577	0.998847	0.753906	0.987333	0.878065	0.778475	0.467827	0.483415	0.599742	0.30028	9951	13419	14122.2	12149.6	14703.1	13343.8	12285.5	14187.8	10592.2	14600.7	13187	18006	10159.4	15212.4	10743.7	11570.8	15908.6	11163.4	14860.1	15335.7	16502.8	12665.8	14678.8	21433.6	9805.1	18428.5	17065.2	16751.6	13959.1
Cap1	0.711318	0.203412	0.201298	1.03839	0.549581	0.810842	0.698927	1.28358	1.16377	0.00416217	0.803798	0.905999	0.867916	0.228108	0.619061	0.450426	0.485497	0.0841948	0.233974	0.998717	855.3	33.5	579.2	487.4	464	537.7	1330.5	869.8	465.4	476.3	709.2	752.6	250.3	645.3	987.4	1208	1552.5	464.7	481.5	1390.9	1825.6	760.7	429.4	1975.4	244.1	485.3	465	2557.4	1698.4
Capg	0.387477	0.379172	0.248197	0.237252	0.0343223	0.188352	0.43722	-0.105505	-0.00631608	0.664851	0.857174	0.613848	0.695362	0.736786	0.970286	0.831716	0.46969	0.862106	0.99644	0.211826	6851.4	7793	2514.3	4150.4	3778.3	5246.7	6144.3	8702.8	5542.3	6666.3	7753.7	6684.3	4764.5	6618.6	6202.3	5830.9	5884.6	4689.1	5547.1	5109.8	5324.4	4878.2	7058.5	8014	5664.2	7190.2	7281.5	2476.6	4032.6
Capn2	0.386042	0.533363	0.804028	0.306977	0.233092	0.468564	0.738047	1.04273	0.285567	0.610783	0.956039	0.674013	0.331528	0.789116	0.852835	0.691931	0.428309	0.163598	0.873971	0.567594	921.8	205.9	2642.5	2929.1	3121.7	3945	142.3	4022.1	1181.1	4350.7	3793.8	3588.6	3054.6	5381.6	3644.7	2096.8	1775.5	2388.8	2192.3	2418.9	3985.7	2198.4	2589	3127	2986.6	5194.1	4294.7	6829.1	3867.1
Capn5	-0.0910703	-0.459931	0.338371	0.396938	0.456254	0.164964	-0.150724	0.163101	-0.0207289	0.315903	0.998577	0.781521	0.792578	0.768563	0.730713	0.927006	0.929737	0.888394	0.995584	0.84797	858.9	0	798.6	325.2	449.5	360.2	283	611.8	0	422.1	295.6	266.2	242.3	1691	912	67.5	1383	382.4	1143.5	1012.3	679.7	793.7	294.6	636.4	209.1	307.8	342.1	238	1183.4
Capn6	-0.822455	-0.406313	0.537567	-0.0088196	0.860418	1.01366	1.03238	1.7947	0.895509	1.01936	0.748299	0.790762	0.603121	0.994985	0.422676	0.337322	0.260825	0.0169218	0.466526	0.301072	52.1	926.5	313	311.2	217.5	216.1	0	124.9	118.4	252.6	230.2	628.5	436.4	737.2	428	93.2	458.3	640.5	1229.2	657.8	1358.3	672.2	925.7	1465.9	409	1137.4	1972.7	2282.5	2088.5
Capn7	-0.145781	0.0759929	-0.066536	-0.0772695	0.161741	-0.0220003	-0.32854	0.231526	-0.0486229	0.408064	0.998577	0.971889	0.966147	0.958299	0.917414	0.988467	0.825059	0.829423	0.984158	0.782583	379.1	0	1373.3	1292.2	1011.8	1133.2	37.5	867.5	949.7	908.6	796	1207.6	187.2	847.8	479.9	900.6	833.9	1046.3	761	1123.2	936	730.5	698.9	935	214.3	473.5	1231.2	737	1204.5
Capns1	-0.543406	-0.476619	0.338196	0.485399	-0.0855976	-0.420865	0.339341	-0.83064	-0.0101751	-0.208112	0.78254	0.585584	0.646456	0.509652	0.933426	0.616031	0.688685	0.137559	0.995584	0.844038	2237.1	1171	1264.7	1618.8	1727	1350.6	784.8	990.1	1003.5	1040.8	1253	1075.5	3776.9	1487.5	2295	2018.6	2811.4	1491.3	1400.1	1626.2	754.2	1027.2	1668.2	1004.6	3969.6	1370.9	1197.4	508.3	771.3
Caprin1	0.340379	0.494061	0.529977	0.343773	0.223122	0.897123	0.745657	1.45458	0.657429	0.622065	0.932932	0.593967	0.437493	0.692601	0.820743	0.216147	0.262158	0.00636965	0.458279	0.414036	1356.6	1011.4	4097.3	2275.4	2082.3	3662	1155.4	3529.4	1697.7	3923.5	3841.9	4754.8	2166.9	2827.7	2515.5	2107.5	3746.3	2744.1	3055.6	1778.9	6214	3573.8	3367.9	5044.1	2034.8	4549.6	5607.8	8967.2	6077.1
Capza1	0.104474	0.539261	0.418464	-0.0533501	-0.0437796	0.593666	0.692365	1.08882	0.600205	0.740564	0.998577	0.513616	0.533836	0.954734	0.969331	0.440828	0.272278	0.0378295	0.480021	0.254926	4869.5	3116.7	3761.7	2315	3707.7	3820.2	2676.6	4883.8	5927	5005.1	5191.5	7448.8	2158.9	5028.9	3399.1	3847.7	2776.2	2785.9	4507.2	2805.9	7281.8	5110.7	4446.1	9088.2	1995.8	7132.1	6087.2	11734.9	7143.3
Capza2	0.448413	0.430903	0.159375	-0.0591775	-0.288886	-0.176182	0.0515085	-0.0546161	-0.0498761	-0.00323126	0.79394	0.550978	0.825321	0.945281	0.679555	0.846978	0.960526	0.936026	0.970504	0.998717	11235.7	8652.6	6368.8	4785.4	6167	6795.4	12699.8	11915.8	17732.6	6988.4	6286	9849.9	7521.7	7813.5	7885.3	8994.3	4427.7	6406.6	6625.2	4833.7	7342.9	6444.3	5692.2	9023.1	6821.1	7346.2	6025.7	8634.6	6720.7
Capzb	0.191362	0.28975	0.531112	0.430419	0.213391	0.448655	0.855017	0.311052	0.401602	0.595235	0.990846	0.744286	0.33179	0.504756	0.789574	0.526333	0.0792864	0.59213	0.656791	0.324326	2075.4	2457.8	5270	4557	5167.8	4718.1	2643.8	6064.2	2031.3	6012	6433	5860.3	5528.1	6065.3	5482.5	5797.7	4869	3760.9	4388.4	5506.2	4977.8	5559.1	5840.7	7981.5	6017.4	8401.8	5319	4768.4	4639.3
Carhsp1	0.542283	-0.347526	-0.307505	-0.479139	-0.0399714	0.132571	0.0291291	0.523814	0.143455	0.101856	0.705199	0.69178	0.64136	0.456586	0.969331	0.896229	0.978938	0.331518	0.90746	0.929266	2420.4	1070.6	2349.9	1900.8	2676.8	3685.2	2628.1	3197.9	1062.7	1596.9	2103.4	1695.3	938.2	2285.6	1243.6	1106.2	1953.2	1706.5	2205	2146	2690.9	1977.5	2258.2	2202.2	909	3279.8	2089.5	3957.5	3330
Naxd	-0.307384	-0.282283	-0.765424	-0.0160432	-0.00136549	-0.181309	-0.0248694	-0.339081	-0.28555	-0.102981	0.916989	0.746661	0.113692	0.984406	0.999078	0.846094	0.982499	0.547762	0.779379	0.922866	1333.3	1626.5	1059.6	907.9	1085.6	953.1	1063.1	846.5	1356	782.3	787.3	878.6	720	411.7	893.3	1542.1	1147.1	887.7	1398.2	1335.5	998.2	1227.6	928.9	1375	733.7	1448.4	1287.5	688.5	818
Carm1	-0.0506787	-0.305214	0.50668	0.341122	-0.120551	-0.239839	0.238947	-0.214396	-0.0987582	-0.394762	0.998577	0.838518	0.590451	0.769041	0.929853	0.870765	0.854941	0.821492	0.963533	0.753181	812.2	522.4	656.9	377.4	265.6	533.8	300.2	676	306.7	489.9	381.2	354.3	762.5	1436.8	822.8	721.8	644	424.2	396.4	590.9	612.6	325.9	318.8	441.1	868.7	679	598.2	292.2	398
Cars	0.114329	0.536749	-0.207371	0.470385	0.249051	0.346498	0.280254	0.714329	0.451789	0.21008	0.998577	0.668566	0.856034	0.657009	0.8389	0.784272	0.827626	0.371824	0.76782	0.886588	206.6	77.2	1023.4	570.9	398.1	551.8	239.2	691.2	137.2	1087.5	971.3	567.8	436.4	83.5	475	851.3	743	311	547.6	824.1	628.5	730.5	485	848.5	483.1	401.4	1018.1	494.4	1077.7
Casc3	-0.200794	-0.555909	0.0939578	0.141273	0.0719092	-0.0289592	-0.773866	-0.303172	-0.154125	-1.10203	0.998577	NA	0.943691	NA	NA	NA	NA	0.757437	NA	0.216659	133	262.5	549.8	279.2	248.5	128.6	428.4	190.3	0	241.6	275.4	440.3	168.8	389.2	145.1	542.9	358	317.2	278.9	381.7	291.7	261.7	332.5	153.8	202.6	58.1	316.5	198.7	159.4
Casc4	-0.520247	-0.216977	-0.214257	-0.372723	0.0994016	-0.575546	-0.336102	-0.00113035	-0.0614458	-0.540335	0.897259	0.893572	0.851008	0.734494	NA	NA	0.77829	0.999131	0.974254	0.618211	251.6	339.7	696.1	644	365.8	261.1	262.7	345.6	382	422.1	351.2	461.7	623.6	73.2	284.5	208.8	505.1	745	310	491.5	113.5	386.2	324.4	199.8	611.6	222.7	187.4	829.4	393.6
Casd1	-0.749498	-0.728695	0.15907	0.396071	-0.123799	-0.400643	-0.7831	-0.1014	-0.0797244	-0.235707	0.823717	0.578294	0.906908	0.759415	NA	NA	0.473767	0.93279	0.972373	0.888424	115	859.6	826.5	419.8	207.6	286.8	95.4	238.2	26.9	326.3	281.7	576.4	10.3	1219.2	1295.4	647.9	382.4	690.9	425	205	303.9	421.2	232.4	317.6	13	262.6	306.3	691.9	356.6
Cask	-0.420755	-0.977128	0.0629871	0.468321	0.407863	0.0419625	-0.267381	-0.0158759	-0.563676	0.0321014	0.900936	0.176904	0.953946	0.581231	0.648926	0.977151	0.794629	0.984725	0.596477	0.984747	860.7	638.3	1459.3	1010.3	903	751.2	336.1	984.2	32.3	605.2	646.8	861.3	856.7	1383.4	1230.6	1635.2	1469.1	1268.8	967.5	1888.7	1001.9	1036.9	1008.8	754.3	744.1	856.5	920.8	866.3	1117.3
Casp12	0.194944	-0.562027	-0.64549	-0.0309727	0.337099	0.0854518	-0.357995	-0.3184	-0.120633	-0.268191	0.980796	0.352226	0.174856	0.969831	0.609329	0.92799	0.57631	0.553601	0.917752	0.717207	1290.1	1147.8	1532.4	735.9	807.5	1461.2	1294.5	1092.8	890.5	678.9	599.3	948	491.5	589.9	776.6	1012	1453.5	1061	1370.9	1855.3	1230.1	1086.5	1225.9	1177.4	445.4	905	638.1	1060.4	907.8
Casp2	-0.83436	-0.685007	-1.0436	-0.229926	-0.702619	-0.0940463	-0.441194	-0.0349986	-0.224388	0.105793	0.590263	0.484956	0.125605	0.835613	0.434684	0.945276	0.656523	0.969369	0.895457	0.946741	1232.6	1297.1	624.4	582.8	182.6	389.7	425.3	340.9	559.6	353.4	409.6	559.7	302	94.7	267.5	509.7	1195.9	532.4	461.8	306.4	900.6	766.5	555.3	422	328.5	888.8	760	1158.6	420.9
Casp3	0.38663	0.0400023	0.551473	-0.649334	0.0739528	0.152983	0.382191	0.85396	-0.0454389	0.204731	0.953541	0.98492	0.527375	0.489877	NA	0.920176	0.736583	0.260331	0.981611	0.887219	920	92.7	594.3	146.2	227.4	511.9	798.9	358.4	443.9	418.7	350.6	523.1	365.2	1051.4	184.8	255.9	187.1	313.5	338	600.3	723.7	284	339.8	550	384.4	728.5	1005.8	551	988.8
Casp4	0.082248	-0.093717	0.20316	0.508388	0.576917	0.303938	-0.117551	-0.316037	0.505264	-0.71606	0.998577	0.966489	0.879643	0.681717	NA	NA	0.946723	0.767125	0.777642	0.556125	28.7	5.1	690	442.8	410.7	441.2	64.1	523.1	5.4	472.1	353.5	635.8	233.1	313.3	654.2	613.6	394.6	461	583.8	745.7	156.2	591.4	577.9	347.9	225.9	235.7	300.1	164	167.3
Casp6	-0.729478	-0.184662	0.20348	0.383512	0.276475	0.182133	0.231493	0.177758	0.144088	-0.102505	0.816434	0.923247	0.872709	0.756976	NA	NA	0.871683	0.866588	0.947976	0.957758	0	800.4	340.9	376.7	349.4	285.6	82.9	115.6	118.4	452.6	335.5	341.6	528.2	507.4	561.8	403.7	692.9	515.1	540.6	429.8	467.4	419.2	460	454.6	472.7	490.7	385.1	314.2	641
Casp8	-0.126657	-0.131885	0.158555	-0.121311	-0.208954	0.291078	0.179005	0.485734	0.397026	0.430931	0.998577	0.946614	0.909059	0.93942	0.888976	0.860245	0.913718	0.635174	0.843564	0.768553	0	766.9	2039.2	984.5	1239.9	874.7	203.2	1425.6	2.7	1374	1107.3	1252.9	596	1720.1	698	878.1	944.4	753.7	940.2	554.3	1854.9	1237.3	1084.7	1519.7	589.5	1548.4	1223	2138.1	1863.1
Casp8ap2	-0.110865	0.140025	0.159451	0.165493	0.191605	0.170296	0.172781	0.226694	0.21163	0.289193	0.998577	0.944953	0.911126	0.917692	NA	0.92651	0.919199	0.840064	0.92755	0.866452	0	0	536.2	701.1	618.9	511.9	0	337.4	0	745	586.6	411	764.8	200.7	331.6	740	318.6	625.8	504.4	320	648	346.3	406.8	234.6	793.4	378.8	680.1	650.3	203.4
Casp9	0.189364	-0.286562	1.02797	0.0757023	-0.0326316	0.0749008	0.167261	0.836206	0.490467	0.161494	0.998577	0.875593	0.261143	0.958809	NA	NA	0.918632	0.360489	NA	0.935864	145.5	0	320.5	412.9	287.4	387.2	348.6	100.4	0	240.7	221	412.3	432.9	1250.2	133.8	307.3	290.2	281.5	249.7	109.8	422.2	167.3	141.2	152.6	381.8	280.9	270.4	828.2	616.3
Cast	0.0845734	0.012609	0.388492	-0.304952	0.0647248	0.0800499	0.274119	-0.0284242	-0.254306	-0.0231009	0.998577	0.997321	0.721894	0.806249	0.969331	0.962209	0.841104	0.978894	0.898034	0.99101	190.5	18	2532.4	1474	2311	2356.5	334.6	1568	347.1	1703.7	1902.1	2109.6	1386.1	2288.4	1234.6	985.2	614.2	1158.1	1482.1	1533.2	1626.7	883.2	1729.5	1437.8	1246.6	2476	1041.7	1512.1	1238
Cat	0.0171908	-0.805089	-0.435618	-0.522277	-0.0900469	-0.109282	-0.0206406	0.458718	0.0435848	-0.529444	0.998577	0.215877	0.498377	0.446649	0.928052	0.923791	0.985744	0.446123	0.975304	0.462992	1825.6	514.7	2293.4	1958.6	1667	2064.5	1180.4	1819	398.2	1312.9	915.8	1493.1	1110.5	932.3	1458.4	764.6	1077.3	1432.3	1778.1	1441.1	1884.2	1512.6	1185.6	1450.2	1170	2294.2	1304.9	3090	2777.9
Cav1	-0.641287	-1.31057	-2.38903	-2.0633	-1.6641	-1.07978	-1.97007	-0.830258	-0.42033	-1.25288	0.795701	0.0740157	2.12838e-05	0.000634411	0.0126187	0.192183	0.000762017	0.243704	0.76782	0.0761155	18662.1	13936.3	40856.1	28412.1	27055.6	15073.9	21655.2	11648.5	8429.1	11696	6783	4933	3185.5	1941.4	4096.3	3269.4	6258.1	5161.2	10553	3892.5	17292.4	7914.1	7792.2	6627.8	2823	5392.1	7234.4	8373.5	25446.8
Cav2	-0.8116	-1.1302	-2.36112	-2.33877	-2.03432	-1.56816	-2.54795	-1.65668	-1.24674	-1.84398	0.606772	0.142389	2.07771e-05	4.59841e-05	0.000627314	0.0233434	2.70393e-06	0.00672703	0.115212	0.00223826	13420.7	9162.2	13063.4	10009.4	10806.8	5532.3	10020.1	3224.7	8092.8	4220.2	1979.6	2098.9	1001.4	1716.3	1717	1039.8	2158.6	1849.1	3244.9	1370	4483.6	2839.4	2441.4	2232.5	929.7	899.6	2256.4	2029.6	4747.6
Cbfa2t2	-0.105842	-0.162551	-0.348495	-0.474506	-0.00731253	0.135104	0.195591	0.556077	-0.262888	0.654957	0.998577	0.937539	0.780951	0.709346	0.994388	0.937211	0.902121	0.581922	0.902303	0.60862	291.1	48.9	1101.1	929.5	1147.6	487.5	390.9	966.7	102.2	877.3	734.7	938.7	387	16.9	1.6	524.7	601.3	391	1395.7	299.1	506.4	997	976.5	1691.5	387	586.5	867.5	1784.7	1370
Cbfb	-0.323041	0.624474	0.737639	0.602564	0.51974	0.693608	0.690932	1.36863	0.215977	1.18548	0.906772	0.309313	0.130921	0.289318	0.413048	0.254583	0.183632	0.00112203	0.853092	0.00765036	734.9	553.3	753.4	628.7	641.4	758.9	231.4	530.1	1175.7	1092.6	893.2	1556.5	969.2	919.1	581.2	1237.9	1287.4	1357.3	523.5	1036.4	1418	928	986.2	1470.4	942.7	911.4	1478	1836.6	2271.6
Cbl	-0.195548	0.190502	-0.0655115	0.547889	-0.00984533	0.228374	0.468703	0.628871	-0.14713	0.412098	0.998577	0.920408	0.966147	0.643612	NA	NA	0.715232	0.505427	0.947849	0.769257	357.6	298.5	358.2	423.3	72.5	277.8	129.8	293.1	0	617.9	463.4	183.5	470.8	160.4	352.6	393	843.4	322.1	331	214.4	527.2	291.8	311.5	602.7	497.3	362.6	250.9	1241.8	236.8
Cbll1	-0.482725	-0.298739	0.433108	-0.198044	-0.225433	0.135266	0.188459	0.179064	-0.407888	0.2566	0.888809	0.805727	0.589237	0.852745	NA	0.920176	0.867427	0.825322	0.75409	0.827161	607.3	69.5	604.8	619.7	408	392.3	322.1	205.5	465.4	284.8	330.3	430.3	853.2	724	312.9	295.6	566.8	403.3	353.2	392.2	539.4	599.2	422.9	369.3	702.5	561.7	453.7	266.8	899
Cbr1	-0.366435	-1.07466	-0.499973	-0.250469	-0.243094	-0.481466	-0.211774	-1.30386	-0.419656	-0.714079	0.931803	0.137797	0.508681	0.798902	NA	NA	0.846316	0.0280897	NA	0.371138	788.8	365.5	349.9	465.8	481.8	383.3	415.9	314.1	13.5	272.9	315.3	207.5	380.1	408	290.2	384.4	552.5	410.6	410.4	414.1	242.8	301.5	465.7	364.8	379.2	524	174.1	135.1	190.2
Cbr2	0.873551	1.15117	2.1355	1.87819	0.582153	0.405241	1.90357	0.797066	1.11967	0.793873	0.709386	0.254436	0.00288867	0.0170531	0.622469	0.77236	0.00974359	0.37092	0.311854	0.470386	188.7	1438.7	182.5	336.3	823.3	1170.5	1368	1481.6	2434.8	721.3	2283.4	3230.4	7389.6	4103.2	4665.3	5975.5	810.8	1449.5	458.7	976.8	889.6	871.6	575.4	1894.6	7496.4	2351.2	1471.9	2130	88.9
Cbr4	0.0142546	-0.050607	-0.376072	-0.714078	-0.410135	-0.924571	0.0905355	-0.579885	-0.722676	-0.674638	0.998577	NA	0.73451	NA	NA	NA	NA	0.530351	NA	NA	411.5	543	144.8	115.6	118	79.7	623.8	144.8	573.1	102.6	125	122.1	244.6	204.5	83.5	129.6	185.8	239.7	294.1	16.7	129.4	126.5	60.5	300.8	220.7	393.8	279.6	57.8	123.3
Cbx1	-0.0467303	0.775892	0.0430761	-0.219812	0.066776	-0.0498824	0.114656	0.188326	0.456011	0.459055	0.998577	0.288818	0.969111	0.80942	NA	NA	0.919199	0.798702	0.674525	0.589932	201.2	486.4	286.6	490.2	342.8	383.3	340.8	310.6	1275.3	378.9	373.7	212.2	399.6	502.7	138.6	363	396.6	490.5	306.8	338.8	259.9	361.9	410	215.5	484.3	481	415.9	315.3	522.1
Cbx3	0.0207042	0.0979752	-0.342753	-0.209794	-0.1875	-0.232616	0.252202	-0.326904	0.186407	0.548198	0.998577	0.942828	0.656537	0.819113	0.8479	0.832496	0.794378	0.636527	0.897408	0.487346	5261.2	11640.6	2149.3	6803.1	9114.8	7100.2	9488.5	4762.4	9360	6233.2	7142.8	3529.9	8374.9	3976.6	4794.2	5874.8	7031.6	7879.5	6891.3	3254.5	3104.6	6639.8	7629.1	6222.6	8233.9	11300.7	8683.7	2756.1	4647.2
Cbx5	-0.626199	-1.00501	-0.136088	0.0508046	-0.526154	-0.594517	-0.428295	0.198564	-0.565269	0.066674	0.599033	0.0654795	0.866204	0.952588	0.441739	0.388655	0.538554	0.758107	0.465379	0.955947	3326	2051.2	1521.1	1642.5	1994.6	1494.7	1260.1	1164	363.2	1362.9	1176.1	2084.9	1502	2159	2016.1	2213.5	2416.2	1555.2	1323.9	1359.5	1737.8	1469.8	811.1	1875.5	1431	1268.7	1667.5	3485	2302.5
Cbx6	-0.046778	-0.736411	0.369738	0.233977	0.265825	-0.102829	0.113001	0.132645	0.360198	-0.429315	0.998577	0.516522	0.726185	0.852923	0.835842	0.948968	0.940765	0.896624	0.840699	0.73129	388.1	324.3	912.5	1059.7	918.2	963.4	250.2	850	2.7	628.1	388.8	727.9	1014	1344	753.1	395.2	1561.3	864.3	472.6	1457.9	712.7	594.3	645.6	471.4	999.9	940.5	380	1007.3	1070.7
Cby1	-0.432071	-0.00400719	-1.35656	-0.0695168	0.0582389	-0.357805	-0.515949	-0.537825	-0.0326353	0.0528443	0.900936	0.999069	0.0173114	0.948631	NA	NA	0.54673	0.440445	NA	0.974727	339.6	705.2	353.7	333.5	325	286.8	340.8	242.8	702.2	320.4	231.4	140.1	166.5	87.2	485.6	570.8	125.4	290.1	494.9	528.1	262.4	381.3	283.3	272.7	181.8	356.2	194.6	153.6	447.3
Cc2d1b	0.472142	0.49702	1.37569	0.988588	0.997049	0.257477	1.06331	0.46082	0.421137	0.59863	0.943258	0.746661	0.10338	0.329907	NA	NA	0.272278	0.653674	NA	0.645008	0	0	268.5	297.3	202.4	245.7	175.1	307.1	239.4	302.6	208.3	292.9	832.6	910.7	739.3	356.6	240	445.1	250.3	653.6	239.2	84.6	229.2	273.9	924.5	253.9	168	315.3	234.2
Ccar1	-0.351551	0.0463265	0.59453	0.726189	0.553851	0.250336	0.122291	-0.00880073	0.193999	0.395729	0.965923	0.980895	0.487309	0.421903	0.587383	0.858599	0.931339	0.993589	0.915444	0.738278	355.8	527.6	1726.2	1205.9	918.2	1117.8	126.6	747.2	94.2	1451.9	1352.5	1172.9	1619.2	2016.4	1447	2340.9	1627.7	1374.5	1259.1	2000.6	962.9	1315.1	1231.6	1032.6	1502.4	582.1	958.7	554.5	1244.1
Sgf29	-0.0475581	-0.186585	-0.670961	-0.725323	-0.333737	0.060238	-1.10624	-0.394078	-0.364193	0.0958063	0.998577	NA	0.257454	NA	NA	NA	0.0322278	0.534925	NA	0.940155	393.5	362.9	213.4	473.5	394.2	356.3	440.9	277.9	263.7	375.5	322.2	321.6	148.1	183.8	145.1	134.9	345.8	175.8	449.1	230.1	355.1	491.2	325.2	129.1	172.7	159.3	331.9	205.6	279.1
Ccdc102a	-0.304485	-0.455434	0.370161	0.490606	0.111321	0.120113	0.255299	0.357161	-0.038895	-0.543846	0.990846	0.753831	0.737153	0.668687	NA	NA	0.854682	0.716848	0.986633	0.657034	332.4	182.7	622.9	427.5	396.2	325.4	10.9	516	5.4	358.5	355.8	308.9	605.2	792.5	1051.4	476.5	393.9	430.3	414.2	470.6	485.7	447.5	393.8	408.6	680.4	432.6	448.6	482.8	752.8
Cfap36	-0.266066	-0.0535342	-0.152421	0.301613	0.35353	0.131455	-0.62525	-0.240402	-0.199437	0.450231	0.984468	0.9742	0.881175	0.761084	0.715828	0.923791	0.448228	0.768052	0.902303	0.648431	77.3	772.1	589.7	829.9	493.7	575	243.9	503.2	304	693.3	586	474.4	323.8	659.3	847.1	556.9	742.3	702	715.9	825.1	330.7	446.5	1079.8	462.4	362.3	143.1	592	256.4	502.8
Ccdc107	-0.275418	0.380322	-1.46976	-0.527022	-0.901483	-0.871676	-1.26292	-1.33525	-0.681703	-0.548905	0.992149	0.795762	0.0467371	0.633683	NA	NA	0.111168	0.0776176	NA	0.644861	513.9	1024.3	185.5	442.1	332.2	267.5	469	498.5	1770.3	280.6	253.4	65.4	167.7	128.5	212.4	529	224.4	320.9	237.6	103.5	30.5	413.4	238.1	96.5	149.3	206.6	210	35.8	172.6
Ccdc109b	1.15272	0.964936	0.636806	0.38385	0.0412068	0.422533	1.52742	1.0378	0.549471	1.13098	0.497774	0.382485	0.521439	0.761826	NA	NA	0.0545792	0.223657	0.73889	0.236832	0	465.8	162.9	29.2	244.5	253.4	1180.4	276.7	866.3	301.7	240.7	336.9	331.9	316.1	151.6	414.4	173.6	178.3	125.1	186.2	247.7	302.5	222.7	810.4	355.8	1336.5	992.5	380	145.3
Ccdc115	0.268078	0.564086	-0.186929	0.133381	-0.131967	-0.117726	-0.239739	-0.595834	-0.490915	-0.369956	0.989532	0.599378	0.861232	0.912411	0.914432	0.929107	0.837058	0.430621	0.714009	0.740745	481.6	1047.5	178.7	343.9	635.4	407.7	961.5	680.7	1011.6	717.1	921	817.3	403.1	153.8	708.5	562.2	551.8	338.1	451.7	653.6	445.4	469.8	546.4	620.7	392.2	299.1	399.5	339.6	214.8
Ccdc117	-0.125661	-0.722488	-0.14625	-0.748324	-0.289052	-0.100112	-0.508774	-0.0694835	-0.102462	-0.418653	0.998577	0.597413	0.916791	0.513051	NA	0.957035	0.70191	0.954118	0.967307	0.782583	1216.5	0	540	719.2	582	385.9	861.5	427.3	0	427.2	324.5	496.4	515.6	620.9	360.7	6.4	358	509	566	289.7	812.8	446.5	468.9	437.7	433.7	149.6	184.4	1106.6	502.8
Ccdc12	0.184071	0.421958	-0.236968	0.0723746	-0.25277	-0.300224	-0.33577	-0.728956	0.265146	-0.24962	0.998577	0.725804	0.816848	0.949096	0.821156	0.801021	0.755031	0.308014	0.870457	0.844435	605.5	905.9	209.7	619.7	697.4	665	883.3	604.8	1407.1	552.6	689.6	250.9	782	458.6	643.7	901.7	409.5	570.5	576.2	323.2	134.2	798.6	476.2	272.7	819.4	274.4	605.3	187.1	169.1
Ccdc124	0.397637	0.704501	0.559058	0.831478	0.217815	0.49982	0.891548	0.555127	0.463049	0.988039	0.953541	0.524681	0.534009	0.350664	0.862546	0.668763	0.297588	0.514114	0.762511	0.25611	62.9	360.3	202.9	633.6	830.5	701	109.4	925.9	438.5	902.7	978.3	372.3	1188.5	464.3	655	1186.5	772.9	511.4	574.3	373.4	267.3	973.7	672.3	636.4	1241.4	886.7	1145.1	161.7	709.7
Ccdc127	0.195497	-0.0302763	-0.149958	-0.368176	0.0769631	0.457754	0.384069	0.682004	-0.329712	0.280505	0.984468	0.981183	0.835785	0.573675	0.929853	0.500365	0.556925	0.154825	0.731435	0.715919	1649.5	432.4	1054.3	1279.7	1177.9	1108.8	1377.4	1404.5	839.4	1184.1	1244.4	932.7	1020.9	1031.7	1107.4	613.6	802.7	978.6	1417.3	1155.6	1686.5	1356.9	1711	1954.1	1042.7	1496.8	1237.3	2724.9	1680.8
Vps50	0.102591	0.13056	0.997628	0.563363	0.678445	0.625232	0.859214	-0.035538	0.64425	-0.443074	0.998577	0.932349	0.121077	0.502709	0.422676	0.495625	0.226489	0.967338	0.533897	0.653649	431.2	167.3	503	444.2	301.2	571.1	220.4	391.1	102.2	523	580.2	769.9	1086.3	669.6	621	576.1	555.2	518.8	548.9	863.8	573.6	468.9	803.8	966.4	950.5	332.5	403.6	263.4	383
Ccdc167	0.484832	0.426924	0.555576	-0.20154	0.664567	0.170208	0.498902	0.63956	0.131537	0.518436	0.871747	0.689437	0.436776	0.843999	NA	NA	0.554454	0.333274	0.936658	0.556576	251.6	54	527.9	487.4	213.6	284.3	414.3	662	419.7	466.2	409.6	362.9	644.2	435.2	217.3	278.4	269.1	542.2	600.3	435.1	417.4	254.9	373.7	450.1	668.7	257.2	365.7	529	650.7
Ccdc174	0.081137	0.69409	0.430901	0.772983	0.381236	0.207275	0.490966	-0.213333	0.601638	0.143549	0.998577	NA	0.6939	NA	NA	NA	NA	0.834562	NA	0.938496	104.2	0	221	209.6	344.1	241.8	28.1	280.2	382	311.9	350	131.4	312.4	353.6	272.4	423	433.9	213.9	167.7	375.4	108.6	234.4	286.5	250.3	324.6	273.3	132.1	42.7	221
Ccdc22	-0.0500572	0.0861687	0.59067	0.605862	0.11802	-0.320041	0.221124	0.513013	-0.161053	0.395584	0.998577	0.966995	0.539611	0.578584	NA	NA	0.874546	0.581376	0.940878	0.769257	1099.7	0	149.3	300.8	139.1	472.1	234.5	230	400.9	350.9	328.6	447	720	629.3	989.8	423	410.2	292.6	561.6	261.5	183.1	261.7	256.6	347.9	709	184	544.9	330.4	788
Svbp	0.438202	0.675811	-0.252753	0.121847	-0.273785	-0.140343	0.363964	-0.0719827	0.353759	0.575674	0.934851	0.565503	0.82889	0.930708	0.830021	0.928706	0.767724	0.946951	0.843564	0.613765	537.3	746.4	58.1	439.3	468.7	550.5	947.4	527.7	1821.4	272.1	451.2	100.1	664.9	261.7	435.3	579.3	476.6	547.1	308.7	148.5	87.9	575.9	485	304.2	707.7	874.8	624.8	129.4	476.3
Ccdc25	0.405202	-0.0522748	-0.182313	0.028033	-0.367136	-0.0907475	0.124171	0.274641	-0.491649	0.402966	0.872608	0.968371	0.816394	0.975964	0.622469	0.928706	0.895863	0.659974	0.571644	0.594639	519.3	455.5	664.4	419.8	626.2	456.6	985	770.6	363.2	616.2	564	522.4	461.6	413.6	573.1	281.6	791.8	416.8	465.6	326.3	518.6	422.2	560.9	628.6	462.3	685.4	648.4	575.3	773.9
Ccdc28b	-0.728959	-0.476736	-1.0872	-1.17901	-0.443653	-0.895847	-1.18631	-1.7047	-0.2573	-1.13492	0.705199	0.681779	0.105959	0.0965156	NA	NA	0.0759117	0.00541319	NA	0.117325	812.2	434.9	511.3	671.2	516.8	326.7	403.4	263.9	694.1	280.6	269.6	149.4	410	166	117.5	176.7	372.9	367.6	524.1	382.8	100.1	358.9	398.7	130.2	393.5	139.9	113.7	46.2	253.6
Ccdc3	-1.443	-1.91448	-2.00158	-2.14955	-1.67417	-1.4596	-2.45122	-1.91939	-1.50497	-1.98199	0.123776	0.00330162	0.000944646	0.000516768	0.0155329	0.0517571	1.95076e-05	0.00185149	0.0473825	0.00155351	2228.1	1127.3	10750.4	8029.2	11291.9	1911.4	2446.8	2038.5	578.4	2160.5	1437	1907.4	707.4	1243.6	1468.9	816	1082	1830.6	1954.7	1412.9	1862.3	2653.6	1786.8	1348	799.9	391.7	1263.9	1629.9	1267
Ccdc32	-0.241419	-0.192866	0.360751	-0.14829	0.215038	-0.370199	-0.378939	-0.595207	-0.023793	-0.811455	0.991953	0.896486	0.687853	0.894394	NA	NA	0.713545	0.414894	NA	0.316335	415.1	625.4	366.5	232.5	228.1	217.4	369	332.7	422.4	252.6	285.8	192.1	256.1	1094.5	335.6	312.7	347.8	464.7	412.3	485.3	366.1	138.1	317.2	266	213	335.7	175.1	291.1	207.8
Ccdc43	-0.142453	-0.715281	0.0513672	-0.36003	-0.270572	-0.194084	-0.706658	-0.345946	-0.0291463	-0.506791	0.998577	0.576281	0.972863	0.779748	NA	0.908545	0.525171	0.735899	0.991687	0.700854	1530.9	0	491	509.7	521.4	623.8	505	514.9	8.1	353.4	499.8	584.4	342.2	1091.7	537.5	343.8	415.6	371.3	415.5	644.2	638.2	402.7	514.1	380.5	312.9	179.7	245.8	480.5	590.8
Ccdc47	-0.445181	-0.241307	-0.051299	-0.464175	-0.303935	-0.284442	-0.564267	0.242683	-0.148856	-0.184378	0.889795	0.838117	0.962624	0.565472	0.73697	0.778475	0.458632	0.744207	0.923196	0.872856	736.7	1672.9	2347.7	2455.7	2673.5	1380.2	847.4	1938.1	1003.5	2254.6	1663.2	2011.5	917.5	2824.9	553.7	1249.7	2296.2	1492.5	1916.6	1268.6	1751.2	1514.5	1488.2	1793.6	784.3	1196.6	1256.8	2173.9	3882
Ccdc50	0.657892	0.118183	0.86712	0.625018	0.624401	0.571995	0.233119	0.2329	0.226984	0.289179	0.571866	0.923247	0.0902764	0.310934	0.347983	0.42282	0.788229	0.718586	0.855573	0.735979	740.3	326.9	1343.9	1034.6	1071.1	1461.2	1719.8	1301.8	895.9	1026.4	1012.4	1279.6	1188.5	2810.8	1456.8	867.4	2044	1621.6	1043.1	1703.6	1193.5	1553.4	1444.6	1248.1	1116.7	849	735.4	1427.7	1050.4
Ccdc53	-0.388706	-0.0452819	-0.370953	-0.746378	-0.839114	-0.830766	-0.174467	-0.964822	-0.604281	-0.950931	0.968337	0.984746	0.744703	0.478368	0.438982	0.471297	0.909866	0.257805	0.697305	0.348372	681	3255.7	74.7	302.2	384.9	576.3	1052.2	395.8	2034	395	457.6	210.8	1428.5	423.9	683.4	309.5	386.4	445.1	575.5	223.8	257.5	627.4	371.2	299.7	1415.4	812.4	628.9	197.5	253.6
Nsrp1	0.428053	0.151443	-0.0755811	0.183943	0.576377	0.116074	0.316167	0.372248	0.549526	0.0452092	0.953567	NA	0.958972	NA	NA	NA	0.820903	0.709799	NA	0.984132	30.5	77.2	223.2	501.3	386.9	361.4	281.4	470.5	0	376.3	452.4	302.2	287.1	61	292.6	289.1	280	457.4	305.6	533.4	124.5	218.9	457.6	382.7	302.6	305.6	267.3	331.5	451.7
Ccdc59	0.190756	0.382257	0.0427861	0.0876106	0.0125916	0.144603	0.46292	-0.197728	0.254596	0.139864	0.998577	NA	0.974585	NA	NA	NA	0.656356	0.825809	NA	0.932366	97	102.9	111.6	421.2	584.7	259.8	495.6	177.5	365.9	330.6	413.1	93.4	513.3	210.1	325.9	273.1	250.8	349.2	208.4	236.4	115.9	415.4	363.2	212.1	581.7	399.2	263.2	125.9	264.1
Ccdc6	0.206168	-0.171684	0.0390914	0.103121	0.283995	0.315988	0.35418	0.708994	0.0860531	0.463842	0.998577	0.932356	0.979487	0.9455	0.842126	0.847487	0.807566	0.458518	0.970504	0.740745	0	56.6	1028.7	1132.8	2042.1	1782.8	178.2	1179.2	45.7	1040.8	867.2	1307.6	790.1	463.3	963.1	1140.5	668.5	866.8	971.3	1606.4	1147.1	1392.9	1036.3	1545.6	688.2	1505.4	1697.2	2282.5	1598.1
Ccdc71	-0.496137	-0.433878	-0.774693	-0.183909	-0.0922041	0.368627	-0.279132	-0.0695829	0.0488127	-0.835664	0.90931	0.749953	0.358716	0.886064	0.949656	0.774609	0.831606	0.947561	0.981023	0.38002	371.9	259.9	952.5	923.2	638.1	513.2	61	630.5	290.6	493.3	494	414.3	490.3	9.4	388.3	514	725.4	414.3	694.3	667.2	897	1061.2	773.2	400.7	550.6	534.8	428.1	695.4	691.2
Ccdc80	0.5434	-0.20069	0.727382	0.450807	0.674454	0.682897	0.599669	0.689568	0.516077	-0.210865	0.900682	0.906689	0.413855	0.693462	0.525013	0.542583	0.577714	0.418794	0.73889	0.892489	478	857	8327.3	6764.1	9545.2	18696	1483.7	5340.3	500.4	6365.5	5094.3	12194.3	5769.3	12567.6	8638.4	6672.6	7983.5	8541	8645.3	11818.7	9451.6	14144.4	5647.8	7194.7	5844.6	13927.4	8194.1	9882.1	11357.3
Ccdc85b	0.166672	0.412574	-0.499705	0.0387907	-0.67275	-0.48758	-0.316378	-0.614719	-0.189827	-0.208047	0.998577	0.730322	0.542399	0.974572	0.453236	0.634801	0.773007	0.406107	0.908701	0.873048	1194.9	321.7	310.7	625.2	576.1	562.1	698.9	871	540.8	877.3	1213.1	192.1	683.3	315.1	784.7	406.9	715.9	351.6	280.2	388	229.4	559.3	413.2	319.9	829.8	249.6	505	86.6	481.6
Ccdc86	1.17152	1.1031	0.568829	0.863472	0.829964	0.939159	0.843728	1.02331	0.504434	1.2129	0.483233	0.287048	0.578282	0.39532	NA	NA	0.409515	0.232304	NA	0.192416	1.8	28.3	270.7	293.8	164.8	571.1	147	761.2	29.6	672.1	671.1	156.1	234.3	373.3	347	250.6	465.1	202.9	550.1	270.9	450.3	357	347	517.4	229.8	292.7	555.1	265.7	442.9
Ccdc88a	0.31818	0.509178	0.827588	0.840435	0.61297	0.403386	0.428183	0.537931	0.577958	0.227641	0.989532	0.722217	0.361192	0.39556	0.590778	0.769776	0.736132	0.569927	0.715593	0.887219	46.7	0	994	346.7	443.6	747.3	114.1	581.4	556.9	622.1	587.8	763.2	710.8	978.2	1133.3	861	490.2	677.4	555.2	736.2	394.2	537.9	648.1	484.9	705.1	432.6	463	734.7	623.4
Ccdc90b	-0.095321	0.0696191	-0.852945	-0.726644	-0.215498	-0.364117	-1.05608	-1.07995	-0.398441	-0.649859	0.998577	0.963879	0.170861	0.307933	0.83026	0.709498	0.0763128	0.0634259	0.740849	0.400793	1171.5	548.2	643.3	586.9	553	429.6	1035	526.6	1487.8	421.3	380.7	489	261.8	313.3	326.7	432.6	423.7	528.7	758.5	516.6	384.4	542.8	669.1	253.7	294.8	349.7	149.5	224.1	506.3
Ccdc91	0.165678	0.165138	-0.134952	1.01516	0.940357	0.465374	0.332684	0.565187	0.33731	0.378696	0.998577	0.938083	0.925107	0.332993	NA	NA	0.829437	0.585047	0.875132	0.815074	18	0	407.2	497.1	340.8	310	136	414.5	61.9	473	323.4	270.9	237.7	15.9	1006	948.8	684	486.9	484.7	1443.2	504	417.3	400.3	297.4	227.2	574.6	576.7	228.7	704.4
Ccdc97	-0.0114609	0.48916	0.347675	-0.0279859	0.2645	0.620707	0.600156	0.141735	0.530346	0.668905	0.998577	NA	0.7802	NA	NA	NA	NA	0.901808	NA	0.594065	251.6	66.9	101.1	277.1	297.3	208.4	0	336.2	376.7	355.1	277.1	364.9	335.3	152.9	286.2	0	246.1	340.6	266.8	164.2	371	350.2	452	392.8	396	357.3	142.4	195.2	324.9
Ccl11	0.250779	0.333013	-0.208271	0.181709	0.680296	0.745997	-0.318324	-2.17724	-0.635874	-1.59244	0.996851	0.831084	0.867211	0.891632	0.528744	0.506154	0.813303	0.00158738	0.658858	0.0421763	2404.2	8143	1524.1	2644.4	5832.8	5304.6	3786.7	7155.8	2601.6	8640.4	6347.9	2712.7	4360.3	3241.3	5389.3	6104	3697.5	7384.1	8160.6	8942.7	396.6	8394.6	17253.3	3926.2	4231.9	1064.2	281.7	369.6	331.1
Ccl2	2.07127	2.48132	1.04788	1.43023	1.32144	1.25229	0.639373	-0.28849	0.612073	-0.0266008	0.0390539	0.00165745	0.262573	0.118103	0.186104	0.246607	0.59611	0.791415	0.722087	0.99101	1796.9	1178.7	196.1	362.7	1079.7	4361.8	9774.6	13225.8	23116.1	8748.9	9570.8	1727.9	3584	3458.9	5437.1	7664.3	615.6	4410	2281.2	5426.7	63.5	2444.5	8676.7	1122.4	3413.8	660.7	866.5	116.7	62.5
Ccl6	2.57739	2.99769	1.98744	1.47481	0.498213	0.785144	1.81787	0.878493	0.961375	0.898542	0.00299313	5.99571e-05	0.0100949	0.102174	0.697533	0.526333	0.0222499	0.342991	0.458279	0.419209	508.5	4949.1	133.5	385	974.9	8508.7	47469.2	17584.2	87963.5	6365.5	17561.1	10476.4	16855.5	12173.7	9647.6	10850.1	1488.1	3068.7	738.8	1840.6	1541.3	4545.5	2784.4	4609.7	17830	10291.4	3711.9	6359	81
Ccl7	2.64791	2.71621	1.60128	1.7865	1.54387	1.28224	1.27359	0.157496	1.22379	0.130629	0.00202826	0.000337436	0.0486042	0.0361527	0.0990158	0.223585	0.156836	0.889547	0.276621	0.949666	397.1	1438.7	142.5	155.3	769.9	6898.3	7581.1	16612.8	20495.7	5479.7	7308.3	1651.9	4696.7	3896	5643	6020.5	951.8	3775.6	2087.5	3728.3	144	2379.3	4513.1	923.7	4677.3	1362.3	1061.1	250.7	14.1
Ccl8	1.00065	1.18421	1.56699	2.02858	1.11802	1.14676	1.56441	1.34578	1.75502	2.14679	0.671123	0.285729	0.066171	0.0170789	0.317744	0.315242	0.0720097	0.126342	0.0836312	0.0088037	41.3	651.1	40.7	16	63.9	1476.6	809.9	1112.7	3734.3	320.4	903	408.3	7437.8	1597.2	5331.7	11757.2	863	3347.8	446.6	562.6	451.5	2760.6	1399.4	253.7	8307.9	844.7	1183	5213.1	227.2
Ccl9	1.62659	2.13321	0.872483	0.795151	0.905867	0.760581	0.6244	-0.0660841	0.32532	-0.245104	0.196922	0.0106024	0.374996	0.48117	0.433321	0.547764	0.613892	0.956278	0.879437	0.88722	7800.1	5623.4	153.8	188	518.8	6849.4	34119	13792	79494	4753.3	8698.4	7046.5	9160.4	6856.8	8743	8744.8	3458.2	7195.9	6959.3	9874.5	1525.4	8202	10323.1	3640	9110.4	4064.3	1678.8	4165.4	81
Ccm2	0.343453	0.353026	1.05372	0.709234	0.63343	0.52735	0.552334	0.655088	0.31726	0.60213	0.968337	0.794143	0.149196	0.43116	0.519562	0.627644	0.581471	0.405812	0.853487	0.558891	794.2	2.6	806.9	476.9	678.3	472.1	874	826.6	425.1	807.8	956.3	1557.1	809.6	1780.1	785.5	1163	1091.5	652.8	860.1	1324	984.8	633.2	956.4	1007.9	767.4	858.7	1301.8	743.9	847.9
Ccna2	0.193873	1.20874	0.750643	0.729375	0.26173	1.33677	1.43119	1.86878	0.370567	1.72416	0.996851	0.0516793	0.239624	0.297377	0.784417	0.0295275	0.00689036	0.000208795	0.763021	0.00103299	224.6	1001.1	464.6	360	365.8	587.8	680.1	347.9	973.9	1405.3	1350.2	1196.2	729.2	637.8	905.5	730.3	883.4	545.9	562.2	602.4	2255.2	519.4	1368	2361.6	710.3	1399.9	2068	2249	2055
Ccnb2	-0.391623	0.568217	1.15076	0.679627	0.394452	1.05972	1.33845	1.17549	0.768753	1.07767	0.979139	0.715431	0.219735	0.574828	0.781233	0.363911	0.147308	0.192334	0.62343	0.317767	0	0	944.9	140.6	91.6	83.6	0	52.5	13.5	680.6	682.6	1220.9	1177.1	676.2	658.3	328.8	641.3	223.8	512	307.5	1405.8	430.9	901.5	1476	1141.4	1254.7	1128.7	890.6	1151.7
Ccnc	-0.0961258	-0.336867	-0.0421586	-0.795867	-0.265104	-0.209232	0.185294	0.127789	-0.657397	0.126312	0.998577	0.745158	0.969111	0.219097	0.772169	0.851516	0.854478	0.864075	0.441652	0.920391	1593.8	947.1	545.3	578.6	597.2	661.1	1035	685.3	589.2	701	668.2	687.2	1144.9	656.5	569.1	442.3	336.3	570.5	526	981	545.5	644.9	982.2	1107.8	967.4	913.6	1346.9	1304.1	203.4
Ccnd1	-0.237544	0.761661	1.12144	1.21929	0.948044	1.1489	0.732959	0.860825	0.642848	1.32615	0.968337	0.195163	0.011563	0.00855306	0.0726014	0.0233434	0.158153	0.071065	0.350507	0.0027783	2409.6	2123.3	2794.1	3587.1	1804.8	2019.5	1504	2658.5	2668.9	5655.2	5094.9	5089.1	6559.4	6073.7	6370.2	5780.6	6957.7	5322.3	5148.2	5033.5	5289	3782.9	9027.8	4943.1	6526.4	1662.5	4195.4	3689.5	6608.9
Ccnd2	0.194086	-0.15544	-0.639049	-0.216399	-0.117034	-0.0183376	-0.119324	-0.325882	-0.547602	-0.760751	0.99598	0.906689	0.33179	0.817666	0.912764	0.988044	0.917691	0.646538	0.589966	0.281353	2224.5	2200.5	3653.9	4623.1	7221	5029.3	2548.4	6601.2	1980.2	5078.8	3597.2	2810.1	3473.8	877.9	2700.3	1994	5445.9	2619.9	4393.5	3986.6	2579.8	4550.4	4793.9	3791.5	3420.3	3768.3	1804.7	4796.1	2669.6
Ccnd3	-0.123936	-0.285066	-0.285355	-0.724323	-0.698187	-0.360798	-0.315905	0.0379237	-0.663183	-0.336548	0.996851	0.673678	0.556915	0.0768086	0.108195	0.526333	0.563957	0.946624	0.169378	0.553157	3586.5	2208.2	3819.8	2813.6	2200.9	2326.9	2972.1	2762.4	2633.9	2290.2	2233	2924.8	1884.4	2341.9	1693.5	1723	1749.1	1319.2	1866.4	2080.1	2518.8	2363.7	1882.1	2287.5	1681.6	3022.6	2718.4	3025.3	3343.2
Ccndbp1	-0.730585	-0.7471	-0.367404	-0.468011	-0.590285	-0.75611	-0.807184	-1.13618	-0.392925	-0.487495	0.606772	0.345626	0.645718	0.573843	0.464071	0.337322	0.229719	0.0492122	0.748347	0.579805	857.1	2511.9	1198.3	661.4	602.5	344.7	1013.1	613	839.4	626.4	480.7	713.9	400.8	1546.6	1352.2	569.7	527.4	773.3	727.4	713.2	578.4	565.2	785.3	792.4	385.7	670.4	502.9	521	380.4
Ccne2	1.532	0.944733	0.594171	0.0491544	0.42343	0.854597	0.972589	1.61941	0.764156	1.56415	0.183542	0.378811	0.543894	0.972084	NA	NA	0.291512	0.0322947	0.571796	0.0530404	296.5	87.5	152.3	165	171.4	662.4	1191.3	442.5	35	575.5	659.5	679.8	187.2	11.3	117.5	116.7	240	242.2	227.4	259.4	663.9	149.8	346.2	535.4	228.5	546.6	451.7	443.6	1605.1
Ccng1	0.521868	0.1666	0.712569	0.168275	0.654252	0.510862	0.811395	0.941342	0.363221	0.565732	0.871505	0.910056	0.33179	0.880066	0.457201	0.604153	0.281988	0.15703	0.799813	0.549821	1270.4	100.4	1161.4	1082	1253	1149.9	1824.5	1472.3	869	1200.2	1192.3	1616.5	1058.8	2566	1353	613.6	1301	1340.1	1180.3	2465	1045.8	1022.3	2335.6	3148.4	1001.2	1556	1339.7	2931.7	2105.2
Ccng2	-1.19014	-1.58983	-0.303205	-0.676278	-0.749598	-1.02581	-1.0449	-1.00047	-1.15612	-1.71365	0.47306	0.0736839	0.805298	0.545108	0.505959	0.340713	0.264229	0.246358	0.29628	0.036449	2150.8	1405.2	699.9	439.3	381	259.8	494	217.2	0	365.3	232	662.5	614.4	1253	317	1010.9	387.8	725.4	70.5	790.6	422.2	244.2	504.4	509.6	531.1	105.5	299.1	616.8	288.8
Ccnh	-0.174397	0.0486319	-0.363383	-0.81238	-0.243951	-0.511192	-0.389273	-0.900956	-1.06555	-0.711678	0.997003	0.973332	0.624989	0.205811	0.793581	0.538949	0.64048	0.110274	0.114279	0.308124	1800.4	978	500.8	783.3	729	545.4	1313.3	688.8	1466.3	790.8	796.6	932.7	326.1	927.6	514.8	400.5	604	729.1	784.6	895.2	715.1	793.7	432.6	745.3	355.8	1040.5	368.7	423.9	620.7
Ccni	-0.490995	-0.741801	0.216559	0.422572	0.132507	-0.239533	0.212258	0.136036	-0.140529	-0.067208	0.705199	0.159346	0.730439	0.470811	0.86384	0.753426	0.774302	0.813871	0.902303	0.950199	1725	1343.4	1044.5	843.2	998	861.8	1056.9	540.6	634.9	773.9	622.5	913.3	1792.6	1505.3	1819.1	1126.6	1972.8	1696.6	695.6	1560.3	915.3	1021.4	1041.9	1291.9	1780.3	1124.5	1186.1	1411.6	1363
Ccnl1	-0.0391861	0.183451	0.707864	0.831424	0.717687	-0.367462	-0.0396619	-0.800854	0.126106	-0.338636	0.998577	0.911271	0.40264	0.347251	0.464071	0.771203	0.98094	0.305984	0.950535	0.797011	159.9	234.2	1071.6	1148.1	848.3	995.6	308	683	250.2	1094.2	1102.6	1085.5	1441.2	1447.1	1525.7	2177.1	741.7	1395.4	997.4	1616.8	383.2	611.8	453.6	328.9	1276.4	380.9	316.5	419.3	206
Ccnl2	-0.508442	-0.265137	-0.0576344	-0.202871	0.431095	-0.578333	-0.46589	-0.867063	-0.42604	-0.664604	0.891251	0.848259	0.963956	0.859231	0.670724	0.565742	0.642596	0.223721	0.766743	0.474853	569.6	465.8	2323.5	1626.5	899.1	841.2	691	774.1	443.9	1075.6	1342.7	1667.9	1429.7	345.1	1144.6	1148	736.2	1790.1	909.7	2573.7	389.3	1017.5	758.6	489.4	1371.2	535.9	428.1	496.7	741.4
Ccnt1	-0.115953	-0.308792	-0.839255	-0.354528	-0.00770326	0.152402	-0.245824	-0.410917	-0.162117	-0.338061	0.998577	0.844221	0.332059	0.768364	NA	NA	0.855873	0.663432	0.938461	0.813673	422.3	0	742.8	533.3	528	445.1	347.1	435.5	182.9	433.1	394.5	226.2	292.8	64.7	514	163.8	288.8	410.6	579.4	375.4	739.5	411.5	445.5	285.1	316.8	476.7	184.4	222.9	505.4
Ccnt2	-0.239749	0.126002	0.32057	0.0600897	-0.114867	-0.413415	-1.09632	-0.308435	-0.584917	-0.645229	0.997687	0.944853	0.782759	0.965618	NA	NA	0.208522	0.758107	0.70442	0.575451	181.5	658.9	641	741.5	335.5	608.4	103.2	532.4	723.7	464.5	612.6	791.3	294	1093.6	498.6	989.5	198	528.7	501.9	382.8	227	484.4	326.9	156	325.9	6.5	186.4	739.3	233.3
Ccny	-0.463713	0.105466	0.130967	0.229777	-0.407165	0.0398558	-0.35508	0.353728	-0.263116	-0.0861301	0.913221	0.949101	0.910116	0.846033	0.702199	0.980785	0.758292	0.685174	0.882931	0.95896	867.9	545.6	378.6	445.6	661.8	388.5	311.1	437.8	834	555.2	538.6	541.7	79.2	1349.6	358.3	614.7	1182.3	652.8	159.5	388	812.8	478.6	523	755.4	74	429.3	811.2	538.3	1061
Ccpg1	-0.506788	-1.03177	-0.963806	-0.0197744	0.0527975	-0.105057	-0.432473	0.0160595	-0.0861606	-0.459173	0.889795	0.203587	0.170006	0.985915	0.969536	0.938695	0.667286	0.985695	0.965652	0.661682	655.9	800.4	3831.8	2625.6	2025.6	1767.3	551.9	1590.2	234.1	1098.5	1098.6	1414.4	961.2	215.7	1746.2	2506.9	1750.5	2387.6	1802.2	2205.6	2123.4	2040.8	1408.3	2104.5	903.8	1167.5	992.5	2467.3	2733.9
Ccr1	1.91796	1.53789	1.95669	0.796444	-0.0102508	0.663232	1.80637	1.01102	0.401238	1.1192	0.0571724	0.0980799	0.00979407	0.462978	0.993016	0.594574	0.0202161	0.252729	0.839024	0.260267	1.8	983.1	99.5	29.2	152.3	780.8	2116.9	2816.1	1038.5	1089.2	1711.8	1883.4	2017.6	2042.7	461.3	1014.1	179	317.2	89.6	138	356.3	565.2	481	2170.7	1755.6	1167.5	779.5	1133.2	222.8
Ccr2	1.94711	1.72226	2.74385	1.9537	1.30464	1.6575	1.88603	2.39352	1.84267	1.49999	0.0217588	0.0201672	8.28403e-06	0.00492932	0.113382	0.0333577	0.00449615	0.000172329	0.0142762	0.0463146	975.7	954.8	311.5	102.3	595.2	3335.3	3105	3509.6	1974.8	2608.9	3447.3	7751.1	5569.5	7426.1	3184.3	6349.2	479.3	1969.6	1050.7	2323.8	3197.3	3076.7	1273.5	2601.7	5248.6	1540.9	2431.6	11359.5	1289.9
Ccr5	2.6504	2.13054	2.11324	1.45553	1.52383	1.54283	2.37224	1.79142	1.54004	2.34191	0.00174441	0.00859598	0.00490294	0.101537	0.0997343	0.109759	0.00112878	0.0237876	0.12498	0.00208519	0	0	102.6	87	160.8	391	1410.2	2065.4	995.5	570.4	661.2	747.2	232	1204.2	245.6	667.2	98.3	263.1	304.9	532.3	532.1	377.4	217.1	1618.5	245.4	1026.6	258.1	1065	193.7
Ccs	-0.213934	-0.171751	-0.813596	-0.773142	-0.36093	-0.585534	-0.435521	-0.927865	-0.356768	-0.453704	0.992149	0.898858	0.199475	0.271728	0.688933	0.496629	0.611977	0.12085	0.779181	0.613909	1735.8	1449	364.3	644.7	916.2	566	1338.3	725	1469	569.6	690.2	340.3	683.3	577.7	557.7	474.4	623	759.8	1025.3	543.8	427.1	544.7	962	682.4	750.5	757.5	723.1	302.6	428.8
Ccser2	-0.217292	-0.894187	-0.990753	-0.349924	-0.285347	-0.186643	-1.05966	-0.288331	-0.206535	0.0713944	0.991953	0.198894	0.0839086	0.683286	0.751457	0.870765	0.0625296	0.685174	0.88752	0.958673	691.8	1788.7	2352.9	3173.5	2509.4	1982.2	1379	2032.7	217.9	1503.6	1369.9	814.6	847.5	1200.5	955.8	1185.5	2699.6	1571.2	1780	1751.7	1479.1	1759.7	2290.4	699.3	864.8	1139.5	1318.2	1668	2104.3
Cct2	-0.0179738	0.897693	0.590344	0.373034	0.168168	-0.060786	0.0950285	0.348915	0.0563938	0.0636794	0.998577	0.157867	0.333138	0.632114	0.856458	0.958153	0.929737	0.590722	0.970504	0.95961	2343.1	653.7	1334.1	990.1	982.1	1295.3	1091.3	1305.3	3198.9	2140.2	2310	1371	1150.6	3472	1862.1	1426.4	1754.5	1549.1	1550.7	1183.9	1088.6	1199.4	1279.2	2087.7	1193.3	759.7	2334.3	1333	1280.2
Cct3	0.48548	0.641837	0.200508	-0.0500512	0.23089	0.327733	0.344366	0.745233	0.475037	0.522057	0.730692	0.271852	0.763354	0.949096	0.748238	0.651716	0.600276	0.104082	0.52551	0.377734	4686.2	2004.9	1978.1	1831.2	2390.1	3682.6	3766.3	3639.2	3468	4326.1	4694	3888.9	2509.1	2522	1985.3	2252.1	3128	2485.9	3243	3401	4418.9	3007.7	2405.8	3344.8	2311.4	4299.9	5429.6	4245.1	3839.8
Cct4	0.43798	0.821091	0.18481	-0.142018	-0.200596	0.285129	0.130604	0.660319	0.415157	0.293249	0.78254	0.0987482	0.779274	0.851191	0.78318	0.691931	0.870287	0.14539	0.594322	0.67841	4395.1	1762.9	3530.2	1911.9	2699.9	3947.6	4366.7	3562.1	7783.4	3954	4140.4	3131	3056.9	3616.5	1769.7	2193.2	3687.3	2497	2060.8	2760.9	4017.4	3319.9	3242	3645.6	2728.2	3035.6	4721.8	4803	4527.4
Cct5	0.134373	0.582614	0.337788	-0.0797068	0.0273491	0.202539	-0.104992	0.224537	0.233762	0.350964	0.996178	0.247152	0.487309	0.913993	0.973592	0.774484	0.888019	0.648437	0.789475	0.551134	4461.6	3536.2	4098.8	3271.7	3912.7	4462.1	3702.2	4576.7	6379	5287.3	6122.9	3872.9	2638.9	8312.4	4058.2	3361.5	3441.9	2899	4478.6	4385.1	5949.2	4158.4	3298.5	4679.3	2797	3181.9	4966.6	3941.3	4717.6
Cct6a	1.08654	1.35697	0.0808383	0.0979303	0.260777	0.412683	0.351765	0.931984	0.155069	0.879477	0.0963162	0.00454806	0.922513	0.915823	0.738664	0.58013	0.636536	0.0585765	0.903607	0.105002	3816.5	913.6	2766.2	1830.5	2647.2	3602.9	8453.5	4410.9	10277.4	4683	5356.4	2871.5	2148.6	2496.6	2094.7	2690	2833.8	2635.9	3707.4	2310.2	4525.1	3004.7	2217	3889.2	2230.9	3172.2	6021.6	4573.1	4010.6
Cct7	-0.044105	0.483156	-0.175115	-0.22375	-0.2216	-0.107633	-0.00550404	0.231522	-0.122092	-0.0136966	0.998577	0.33684	0.747542	0.697886	0.701045	0.888724	0.993169	0.612732	0.901748	0.990706	6238.7	6840.7	3595	3019	3037.4	4175.3	4471.4	4547.5	6715.3	6031.5	6726.9	3924.9	4006.6	4045.1	3550.7	3181.6	4820.2	3264.2	4441.1	3865.3	4987.6	3566	4036.1	4992.5	4046.2	4536.7	6140.4	4578.9	5452.8
Cct8	0.711609	0.688241	0.447768	0.188991	0.348139	0.440144	0.31054	0.549187	0.289483	0.687009	0.470219	0.257449	0.431187	0.806249	0.62393	0.535059	0.669618	0.291353	0.779379	0.222829	2555.1	2990.6	3993.2	3288.4	4722.2	5204.3	7201.2	5594.8	3290.4	7142.7	7238.8	6548.2	2464.4	5673.2	3575	3782.3	4668.3	3478.1	3903.7	6218.4	6103	4216.8	4282.3	5567.2	2333.4	5309.3	5637.5	6041.3	4204.3
Ccz1	0.210244	0.01126	0.278934	0.129327	-0.0315451	0.358467	0.313009	0.603915	0.073248	-0.0455543	0.998577	0.998351	0.829533	0.933574	NA	NA	0.831926	0.538473	0.973723	0.984603	240.8	0	446.5	474.1	521.4	308.7	544.1	399.3	61.9	420.4	505.6	438.3	415.7	500.8	796.9	31.1	311.2	543.4	188	209.2	674.9	423.1	385	826.1	353.2	229.2	903.4	531.4	509.8
Cd109	0.238399	0.00962213	0.360112	0.892701	0.57699	0.975429	0.587714	1.715	1.3642	1.17509	0.998577	0.998847	0.752547	0.362695	0.622469	0.363278	0.608436	0.0237198	0.165642	0.200949	0	164.7	632.7	352.3	632.1	867	190.7	178.6	322.9	347.5	275.4	741.2	497.2	181	810.7	850.3	860.3	611	584.4	607.6	1615.7	489.3	642.4	460.2	505.1	858.7	1537.4	2403.8	1791.8
Cd14	1.12071	1.51624	2.08535	1.86892	1.71172	1.25324	1.36798	0.257781	1.08962	0.935235	0.411583	0.0445745	0.000934268	0.00581516	0.0181546	0.141843	0.0511668	0.778241	0.245145	0.28257	576.8	905.9	374.1	142.7	702	1667	806.7	1702.3	1288.7	2082.5	2649.6	2724.7	2169.2	5171.5	3665.8	4151.8	476.6	1647.5	751.5	4798.2	1390	2284.9	1050.8	1661.2	2377.6	1217	528.5	947.2	336.3
Cd151	-0.348626	-0.596995	-1.34417	-0.414007	-0.557165	-0.416581	-1.17724	-0.423743	-0.476872	-0.247919	0.913221	0.424724	0.00486863	0.575269	0.438815	0.60392	0.0168542	0.490368	0.616045	0.796325	12380.3	4545.1	5031.7	4994.9	3850.8	3245.3	7753.1	3332.1	5569.2	3200.5	3010	1558.5	2833	2102.7	4358.1	4742.9	4508.3	3127.7	5383.2	3639.4	6135.9	4421	3025.7	3258.4	2833.4	1328.9	3662.8	3586.7	6254.9
Cd164	-0.0148651	-0.180686	-0.138113	-0.555766	-0.0519823	-0.0400224	0.246913	-0.110934	-0.2585	-0.518141	0.998577	0.781521	0.783947	0.130394	0.93363	0.956872	0.614513	0.799435	0.693953	0.177479	7164	7056.9	4549	3901.8	4652.3	5082.1	6317.9	4840.6	5345.9	4266.8	4785.4	5372.6	5250.2	4224.2	3641.5	3854.1	3457.5	5535	4716.8	5557.4	5047.4	5099	5799.5	6705.3	4904.5	8039.2	5265.7	5710.9	4168.2
Cd200	-0.809383	-0.772436	-1.45463	-1.35362	-0.716008	-0.550872	-1.83962	-0.407711	-0.545725	-0.190746	0.536816	0.321515	0.0074369	0.022186	0.35943	0.528955	0.000369949	0.569018	0.607572	0.871704	5137.2	3266	4969.8	6558.7	6631.7	2608.6	2906.4	3002.9	2537.1	3653.1	2591.7	2387.8	702.8	1872	1189.2	984.1	3230.4	2022.4	4140	3040.2	4416.5	2487.3	3647.1	1565.8	660.9	1352.6	1530.2	3354.5	6986.6
Cd248	0.663624	-0.11662	0.977286	0.380577	0.25995	0.960566	1.92816	1.10262	0.756662	0.300238	0.748299	0.94044	0.142296	0.69502	0.812594	0.239803	0.000565002	0.0838685	0.43832	0.797873	481.6	2167	2049.8	2531.6	3788.2	6090.5	1843.3	3305.3	1719.2	1551.1	2407.7	5374.6	5262.9	4073.2	3400.7	2811.1	2583	2101.1	1936.9	3877.8	7095.1	5473.5	1934.5	4815.1	5709.6	22255	8206.4	4784.5	3378.4
Cd276	0.36469	0.484779	1.38524	1.15568	1.3693	1.98107	2.05899	2.62824	1.91462	1.84809	0.962429	0.708197	0.0460435	0.142639	0.0837179	0.00435685	0.00108865	1.44626e-05	0.007363	0.00579571	233.6	195.6	334.8	276.4	330.9	403.9	86	511.4	13.5	420.4	691.3	1118.2	940.5	645.3	581.2	570.8	1025.1	1002	659.4	1002.9	2966.7	767.5	945.9	1974.3	966.1	2080	3372.9	2780.4	2181
Cd2ap	-0.462266	-0.943239	-0.790538	-0.220152	-0.296873	-0.3731	-1.15304	-0.280878	-0.0429565	-0.418242	0.924263	0.340361	0.355566	0.862523	0.815061	0.774909	0.147681	0.768691	0.984345	0.738278	395.3	756.7	1526.4	1004	1332.1	1254.1	95.4	674.8	35	622.1	592.4	588.4	705.1	169.8	1143.8	620	793.9	860.6	727.4	788.5	894.5	518.5	795	249.2	657.1	103.3	501.9	1389.6	522.1
Cd2bp2	-0.6951	-0.513355	-0.267138	-0.178224	-0.164375	-0.221934	-0.276154	-0.359633	-0.320907	-0.426402	0.861431	0.735796	0.835785	0.903298	0.914432	0.896675	0.853246	0.733594	0.876937	0.768553	964.9	496.7	1157.6	651.7	637.4	562.1	0	521.9	0	755.2	603.4	725.2	808.4	292.6	843.1	595.4	585.1	770.9	667	618.1	493	561.3	870	682.4	799.9	325	580.8	641.1	416.5
Cd300a	2.32667	2.14608	3.07226	2.59883	1.98127	1.95108	2.64388	1.76146	1.22163	1.36383	0.00648508	0.0047696	3.26622e-06	0.000274386	0.0126187	0.0179	9.37299e-05	0.020026	0.242771	0.117502	201.2	20.6	122.2	4.9	110.1	603.3	1033.4	1195.6	1374.8	400.1	580.2	2096.9	1047.3	2753.6	2001.5	1564.6	156.6	481.9	374.8	1122.1	295.3	943.5	677.1	2318.9	1012.8	560.6	483.5	964.5	114.5
Cd300lg	-0.703973	-1.53582	-1.62275	-1.88825	-1.48396	-1.00086	-1.70384	-0.919957	-0.498494	-0.976017	0.865914	0.117357	0.0509271	0.0278983	0.12649	0.398296	0.0397615	0.325036	0.789121	0.377734	941.6	985.7	2239.1	3493.1	1908.2	845.1	1607.2	674.8	0	545.9	481.3	253.5	308.9	334.8	22.7	197	344.4	170.9	799.2	143.3	1587.7	353.1	229.2	189.7	288.3	306.7	142.4	241.4	2018.9
Cd302	0.230155	0.121936	-0.72295	-0.465039	-0.449424	-0.427417	-0.720729	-1.61968	-0.736749	-1.52369	0.998577	0.945188	0.420008	0.683332	0.697772	0.740178	0.474189	0.02645	0.573734	0.0516217	3507.5	5155	261.7	1023.5	1709.2	3292.9	3719.4	2232.3	5808.6	1279.9	1266.3	840.6	1805.2	1009.2	942.8	2882.8	907.8	1883.5	1443.3	1479.8	471.1	1966.8	2473.6	957.4	1836.1	869.5	755.9	511.7	127.7
Cd320	-0.459974	0.298709	-1.53905	-1.18743	-1.03043	-0.917427	-1.0835	-0.900728	-0.497157	-0.859719	0.943258	0.865012	0.0517623	0.201127	NA	0.418591	0.241444	0.307359	0.77632	0.42668	1491.4	1575.1	153.1	257.6	359.9	361.4	731.7	481	2625.9	431.4	377.8	184.8	21.8	232.6	233.5	148.9	305.8	202.9	240.8	386.9	328.3	256.8	362.4	252.5	29.9	497.1	272.5	249.5	443.8
Cd34	-0.170123	-0.995932	-1.11775	-0.820894	-0.826441	-0.567085	-0.773193	-0.41115	-0.230673	-0.792185	0.996851	0.0978717	0.0269785	0.168216	0.195787	0.462067	0.190306	0.511727	0.860907	0.201212	15435	11676.6	20143.3	9928.6	19429.2	18662.6	13652	8838.2	5340.5	9428.7	6560.3	7281.4	4118	7949.5	5855.4	8759.8	9920.4	6198.9	7682.2	10545.9	15023.7	8058	6954.4	6888.2	4244.9	14353.5	7738.3	9760.8	16497.6
Cd36	-0.566772	-1.05879	-1.90261	-1.95422	-1.66947	-1.2291	-1.40467	-1.05367	-0.704625	-1.37896	0.897453	0.291777	0.0076412	0.00944508	0.0446075	0.212437	0.0743235	0.1977	0.619498	0.103399	1565.1	4915.7	20423.1	21583.2	12861.4	10204	7720.3	6258	3543.3	6134.1	5095.5	2916.8	1683.5	1316.8	1361.1	2924.6	1287.4	1540.5	4293.7	1872	7239.1	2916.2	2229.1	6879.3	1638.7	1766.9	2144.8	1514.4	11191.8
Cd38	-0.156143	0.0258292	0.133773	0.109526	0.318469	0.338482	0.654088	0.262	0.136713	0.549351	0.998577	0.991937	0.908233	0.933754	0.783191	0.784503	0.487889	0.772318	0.944376	0.608142	1406.9	2267.4	1523.4	1812.4	2127.7	773.1	3166	700.5	2009.7	1325.6	2167.1	2996.9	1008.2	2076.5	2486.3	1953.3	1507.7	1916.7	2774.2	2518.3	3149.7	1766.5	2426.8	7017.3	916.8	1843.3	712.9	4773	1360.3
Cd3eap	-0.407425	0.0469988	0.0833886	0.250517	-0.0320671	-0.0557713	-0.019759	-0.128043	-0.401939	-0.234509	0.913491	NA	0.937919	NA	NA	NA	NA	0.876918	NA	NA	380.9	108.1	184	314	229.4	191.7	121.9	206.7	185.6	308.5	267.8	119.4	268.7	400.5	274.8	294.5	336.9	201.6	328.4	184.1	198.9	273.3	228.4	141.4	250.6	330.3	328.8	107.4	222.8
Cd44	2.03232	2.50348	2.21646	1.71506	1.60894	1.79599	2.77833	2.18542	1.76165	1.93117	2.02167e-06	9.17652e-11	1.05256e-08	4.62978e-05	0.00019077	2.94224e-05	8.32826e-14	2.98787e-08	3.40662e-05	1.75985e-06	1293.7	1654.9	773	1011.7	1299.8	3627.3	6031.8	6819.5	7361	7664	8665.4	7042.5	4498.1	7451.5	4282.7	3850.9	4759.2	3765.8	3223.3	4887.1	5051	3457.1	5218.4	8626.8	4533.1	16102.1	9369.9	5861.1	3313.3
Cd47	0.102437	-0.359592	-0.613966	-0.59688	-0.496508	-0.447552	-0.311775	-0.572585	-0.534562	-0.298064	0.998577	0.656886	0.236883	0.293938	0.441287	0.518456	0.660536	0.259162	0.464378	0.700169	4247.8	5561.6	7890.7	5554.7	6722.7	6253.9	6070.8	7350.8	6949.4	3425.1	3436.3	4464.6	2797.4	4085.4	3346.4	3626	4526	3263	4682.5	4476	3989.3	4832.5	4077.3	4878	2710	6729.7	4092.9	3749.5	3873.2
Cd48	2.02523	1.89104	1.83787	1.0504	1.44754	1.16572	2.01174	1.11775	1.28329	1.25731	0.0473654	0.0319067	0.0204841	0.306592	0.137895	0.298667	0.0103023	0.211137	0.250713	0.202314	0	306.3	57.3	11.1	135.8	511.9	1799.5	1077.6	1587.4	581.5	744.5	811.3	1108.2	818.8	701.2	203.5	101	616	240.1	854.4	324.6	425.1	431.8	1663.4	1059.6	615.5	574.6	531.4	0
Cd53	2.24955	2.73586	2.20022	1.51829	1.19633	1.54678	2.28152	1.35784	1.37225	1.46019	0.00930054	0.000108897	0.00181883	0.0683722	0.21151	0.08789	0.0010275	0.0838685	0.161141	0.0837202	34.1	1685.7	175.7	167.8	698.7	2092.8	6600.8	6395.7	16764	3403.9	4047.8	6272	3180.9	4913.6	3024.6	3291.9	786.4	1868.8	1031	2082.2	2362.6	2309.2	2651.2	7744.6	2993.1	4836.9	1522.1	3951.7	491.3
Cd55	-0.0114482	-0.749639	-0.218492	-1.15727	-0.539293	-0.531727	-0.605769	-1.73119	-0.907192	-1.54218	0.998577	0.576281	0.872126	0.235707	0.671784	0.702073	0.625287	0.032936	0.501502	0.0885182	82.7	1289.4	1189.3	834.1	1531.9	1841.9	379.9	1076.5	551.5	452.6	394.5	691.8	516.8	1414.3	201	269.9	341.7	429.1	316.4	1063.6	567.5	841.4	416.4	145.9	559.7	964.1	141.3	70.5	104.8
Cd59a	-1.15961	-1.28092	-1.72262	-1.132	-0.959834	-1.15304	-2.60145	-1.6504	-0.965098	-1.19858	0.237406	0.063738	0.00254111	0.0969464	0.213286	0.125506	5.54805e-07	0.00492973	0.247011	0.0742507	6125.5	2432.1	2411.8	5960.6	2461.9	1799.5	411.2	2495	895.9	1638.4	1702.5	1312.3	601.7	977.3	1783.4	944.5	2088.7	1470.4	2277.4	1831.2	1530.3	1356	1844.9	664.5	544.1	114.1	589	664.2	1826.1
Cd63	0.303602	1.09973	-0.147519	0.0117098	-0.0292289	-0.0167782	0.35145	-0.325501	0.0631436	0.132139	0.988543	0.237806	0.902103	0.992838	0.986261	0.99077	0.778192	0.730923	0.974648	0.941634	26773.1	36061.9	1886.1	6230.8	7428.7	13752.9	32716.6	15747.7	94337.1	17609.7	19101.1	6999.8	24335.8	8683.8	16316.1	19392.5	11144.7	20193.7	15814.9	8992.9	4184.6	19688.9	21683.3	17873.3	25767.9	21497.4	22886.1	4898.9	5673.8
Cd68	2.25308	2.25867	2.7653	2.36848	1.8742	2.25673	2.96594	1.66058	1.68582	1.82186	0.00997851	0.00275784	4.41083e-05	0.00119684	0.0218496	0.00306693	7.96998e-06	0.0304729	0.0634608	0.0193898	1.8	589.4	251.1	306.4	777.8	2752.6	1360.2	7075.2	1485.1	4707.6	5057.9	7385.5	5561.4	5849.6	5780.8	5849.1	975.6	2333.5	1932.5	3204.3	1617	4400.6	5212	11905.4	6030.3	4944.5	2244.2	3095.7	551.2
Cd74	0.918158	0.960107	1.9495	2.26348	1.8249	2.03505	1.50353	1.55789	1.88118	1.75934	0.657181	0.359958	0.00575381	0.00158586	0.0218496	0.00825814	0.0484241	0.0377515	0.0193646	0.0207759	654.1	350	2337.1	811.8	13071.7	7369.1	2939.3	12177.3	2741.5	10137.3	10674.6	12018.2	21112.4	32710.5	35618.7	39914.8	13838.9	16266.8	15464.2	26458.9	18604.3	34245.7	18762.5	9507.9	22228.1	10286	18756.3	21252	4426.2
Cd81	-0.753369	-1.14408	-1.40521	-0.911541	-0.611013	-0.451362	-0.924631	-0.609019	-0.593054	-0.381524	0.386584	0.0132813	0.000610602	0.0633646	0.310577	0.508138	0.0420906	0.21616	0.38737	0.584845	47981.3	53616.7	24675.8	23723.5	28240.1	16713.9	29480.3	15106.7	22099.2	13388.6	9925.4	14521.4	10320.2	12290.9	18148.2	16215.2	19928.9	17318	27902.7	23150	27140.6	21733.5	28391.6	20655.7	9671.4	23421.4	25601.4	17381.2	25493.5
Cd82	-1.25319	-1.16628	-1.81602	-1.33953	-1.49273	-1.69235	-2.21501	-1.45033	-1.39413	-1.39803	0.200411	0.125682	0.00198143	0.0483059	0.0286635	0.0105199	7.17045e-05	0.0208134	0.0622898	0.0354274	6386	6843.3	2209.7	2551.8	1930	825.8	1674.4	1955.6	2790	1098.5	922.7	1274.3	205.6	1231.4	1375.7	1565.6	1190.5	1065.9	1551.9	993.5	1303.3	762.6	962	1220.1	187	485.3	1004.8	1187.5	1556.7
Cd83	0.750758	1.48745	2.07783	2.40298	2.27769	1.51949	1.51147	1.24562	1.33439	1.28635	0.848928	0.139589	0.00828864	0.00292725	0.00676941	0.141033	0.0840142	0.159442	0.235897	0.195098	0	0	104.1	66.8	566.9	160.8	398.7	418	1377.5	1117.1	761.3	2099.5	883.1	3880	3869.3	5739.9	341.7	2284.3	1379.8	4981.2	317.3	2001.9	1081.5	1994.5	851.8	517.6	576.7	1696.9	28.2
Cd9	-1.45402	-1.53189	-3.13048	-2.81671	-2.72438	-2.61089	-3.1518	-3.15991	-2.63502	-2.52124	0.183526	0.0541929	2.08154e-07	9.07152e-06	2.257e-05	8.7097e-05	1.54118e-07	1.82009e-07	5.8817e-05	0.000103784	233154	168054	12902.8	23351.7	20771.9	15403.2	54758	19802.5	65014.1	9834.7	8917.1	4740.2	7187.5	5700.4	6658.7	8864.7	8834.3	7016.4	12542	7176.3	7906.7	10945.1	11092.2	7210.4	6847.1	3179.7	4824.3	3274.8	8991.5
Cd93	-0.563163	-0.149789	-0.176756	0.211471	-0.251759	0.29317	0.0784443	0.471389	0.970243	0.575784	0.897259	0.937539	0.885728	0.873486	0.850374	0.846978	0.964519	0.611666	0.392464	0.625985	664.8	272.8	5392.9	2812.9	3336	1677.3	717.6	1629.9	142.6	3350.5	2797.1	1912.7	2827.2	1377.7	2729.5	1293.6	5109	2028.6	2836.5	784.4	5063.2	2685.7	2167	3139.4	2795.7	2041.3	2444.9	2850.8	6542
Adgre5	0.345041	0.591047	0.437482	0.652452	-0.00918965	0.635907	0.697158	0.955439	0.113693	0.80156	0.921283	0.464058	0.516856	0.328797	0.993016	0.406232	0.275101	0.0794517	0.94088	0.210289	623.5	352.6	507.5	572.3	522.7	643.1	436.2	923.5	360.5	1074.8	997.3	701.9	1072.6	382.7	801.7	841.7	918.6	430.3	588.9	484.2	894.5	1105	529.4	1031.5	1097.3	527.3	666.8	1835.5	762.5
Cd99l2	-0.64017	-1.12659	-1.24064	0.255682	-0.309036	-0.526553	-0.64908	0.0375067	-0.271396	-0.407565	0.73357	0.0987482	0.0315303	0.789116	0.74644	0.558275	0.39338	0.965309	0.854428	0.669908	1216.5	373.2	1423.8	1107.7	887.2	922.3	240.8	643.3	185.6	633.2	373.1	507.7	199.8	377	1184.4	1076.2	1543.7	729.1	1116.2	537.5	529.6	743.2	714.2	693.6	245.4	853.3	513.2	1373.4	1291.7
Cdadc1	-0.521772	-0.423934	-0.122857	-0.201343	0.0112256	-0.243518	-0.27799	-0.292701	-0.125816	-0.654566	0.921283	0.790075	0.930674	0.888234	0.993016	0.88305	0.850732	0.783393	0.957672	0.599467	404.3	0	1331.8	840.4	1313	734.5	115.7	479.9	223.3	731.5	541.5	467.7	622.4	1037.3	832.5	332	780.3	818.8	848.1	805.3	472.3	645.9	734.4	480.4	601.2	698.4	148.5	437.8	1163.1
Cdc123	0.45152	1.10267	-0.306326	-0.0576285	-0.099005	0.297052	0.260937	-0.0331615	0.156852	0.367277	0.807668	0.0245198	0.634027	0.946024	0.912207	0.709936	0.736483	0.960752	0.899442	0.616228	1331.5	1446.4	1333.3	1100.8	1115.9	1764.8	2146.6	1432.6	5391.6	1707.9	1732	1387.7	1071.4	514.9	1336	894.2	1376.2	1282.3	1114.3	1097.1	1795.1	1325.8	1623.8	1572.5	1011.5	2029.4	1709.5	773.9	1192.2
Cdc16	0.33155	0.238882	0.542173	0.21312	0.367688	0.734984	0.764848	1.10227	0.806385	0.608286	0.953541	0.849217	0.45472	0.835386	0.690372	0.374776	0.280992	0.0661756	0.352856	0.464522	1020.6	234.2	2614.6	1224	1380.3	2110.8	870.8	2004.7	675.3	2201.2	1729.7	2455.8	1489.4	2005.2	1580	955.2	1976.2	1497.5	1955.3	1686.9	2705.5	2207.1	2079	2120.2	1338.8	3708.1	3331.9	3550.9	2600.9
Cdc20	-0.162604	0.819955	1.38803	0.759836	0.553697	0.984838	1.2746	1.45362	0.717645	1.53716	0.998577	0.537301	0.115585	0.513051	0.669535	0.412533	0.17715	0.0912618	0.65704	0.0997291	0	0	1101.1	208.9	233.3	245.7	0	95.7	255.6	1034.1	1268.1	1892.7	716.6	2797.7	761.2	357.7	1225	488.1	671.5	543.8	1574.3	654.6	994.3	1997.9	651.9	2051	1518	1629.9	2705.7
Cdc23	0.537808	0.344432	0.504829	0.697017	0.764576	0.893355	0.656383	1.39067	0.819125	0.425244	0.890034	0.801172	0.572843	0.451739	0.424358	0.345632	0.49026	0.0432669	0.450009	0.716771	673.8	180.2	784.3	1247	806.1	1282.4	883.3	1287.8	35	1550.3	1289.5	1447.1	768.2	1133	830.9	1665.2	1507.7	1212.2	1559.6	1489.2	2005	1293.7	1497.1	1799.2	648	1408.6	1772	2953.7	2787.6
Cdc26	-0.0164178	0.669495	-0.811878	-0.661712	-0.684258	-0.899139	-0.448476	-0.606297	-0.461424	-0.258829	0.998577	0.562751	0.331569	0.501852	0.503514	0.364217	0.693849	0.477079	0.76782	0.857602	2176	2993.1	316.7	647.5	551.1	734.5	2621.9	739	6707.2	483.1	510.8	406.3	838.3	657.5	849.6	663.9	692.9	750	711.5	696.5	341.7	708.1	692.5	691.4	824.6	1199.8	1108.3	418.2	803
Cdc27	0.156916	-0.0144612	0.491879	0.354566	0.374374	0.257056	0.798215	0.688193	0.114199	0.516255	0.998577	0.9963	0.624989	0.767789	0.755071	0.86463	0.405365	0.421253	0.958098	0.667087	203	216.2	729.3	894	236.6	882.4	132.9	521.9	29.6	800.1	456.4	582.4	1461.8	104.1	943.6	405.9	525.4	693.4	706.4	512.4	738.3	421.2	541.5	562.3	1412.8	916.8	929	1233.7	438.5
Cdc37	0.0122054	0.25926	0.326318	0.32119	0.242208	0.204659	0.320872	0.338999	0.260494	0.511285	0.998577	0.826608	0.689216	0.719071	0.81165	0.860245	0.736074	0.637679	0.855745	0.553157	1049.4	164.7	2189.3	1327.1	2307	1659.3	817.7	1736.1	1151.5	1974.9	2038.7	1974.8	1387.2	2099.9	1941.5	1305.4	2191.8	1602	1219.1	2275.7	1886.7	1275.2	1778.8	2109	1636.1	1692.6	1866.2	1778.9	1874.5
Cdc37l1	-0.0949155	-0.351158	-1.542	-0.961337	-0.0984752	-0.508192	-1.03095	-0.755842	-0.608309	-0.303057	0.998577	0.723561	0.00151854	0.0996888	NA	0.526333	0.0560259	0.183197	0.473862	0.740745	991.9	1078.4	240.6	477.6	671	553.1	833.3	577.9	801.7	391.6	414.8	156.1	279	178.2	256.2	242	482.7	512.7	660.7	785.4	419.8	507.8	485	359.2	310.3	258.3	424	381.2	353.1
Cdc40	-0.800751	-0.304071	0.0163065	-0.940021	-0.545229	-0.0587056	-0.210607	0.0570008	-0.00934725	-0.564928	0.599033	0.806521	0.988041	0.199342	NA	NA	0.854682	0.950369	0.99625	0.545328	64.7	267.7	867.3	638.5	578.1	247	167.3	328.1	301.3	414.5	425.2	447	577.6	479.3	250.5	123.2	282	318.4	386.9	221.7	659	296.7	455.2	424.3	538.9	275.5	326.7	883.7	346.9
Cdc42	0.0728783	-0.0711586	-0.288547	-0.627834	-0.591646	-0.290496	-0.157359	-0.122921	-0.264296	-0.1844	0.998577	0.958045	0.697923	0.337903	0.410228	0.750814	0.87147	0.863157	0.836212	0.862141	26586.2	27141.6	7946.5	8470.6	10521.4	11441.4	27833.9	12477.4	25838.8	10054.2	10276	14554.7	9589.9	14680.6	8576.8	10367.2	10662.7	9774.1	11522.4	9180.1	15399.6	10881.8	12484.4	18481.6	9004	15615.7	15433.6	16178.7	12686.9
Cdc42bpa	-0.61693	-0.620207	-0.49958	-0.266878	-0.232028	-0.541147	-0.677605	-0.594583	-0.463481	-0.675732	0.897259	0.673678	0.665394	0.852466	0.875273	0.693362	0.572228	0.555751	0.806948	0.59351	134.8	259.9	1535.4	1260.2	2024.9	1011	0	615.3	5.4	942.5	669.3	739.2	498.4	650	780.7	641.5	1083.4	689.7	864	1057.3	312.4	561.3	917.6	614	471.4	417.5	395.4	495.5	782.7
Cdc42bpb	-0.233766	-0.317046	0.203387	0.441011	0.0365576	0.017455	-0.262134	0.469983	0.215746	-0.181703	0.998577	0.847022	0.874036	0.715687	NA	NA	0.854682	0.629772	0.916672	0.918351	14.4	205.9	619.2	719.9	492.4	355	212.6	380.6	0	468.7	391.1	376.3	313.5	833.8	656.6	617.9	675.2	334.4	487.2	453.9	649.2	348.2	252.6	129.1	341.5	447.6	604.3	929.9	474.6
Cdc42ep1	-0.528455	-0.759891	-1.26369	-0.453547	-0.437332	-0.185581	-1.07308	0.043954	-0.353521	-0.0332527	0.816434	0.309313	0.0180526	0.573982	0.603553	0.872707	0.060079	0.957212	0.775336	0.984132	1453.7	1469.5	790.3	1233.8	863.5	256	1031.9	1028.6	390.1	705.2	815.1	421.6	274.5	565.5	910.4	716.4	834.5	890.1	755.3	849.2	1411.9	867.7	783.7	735.2	315.5	427.2	1358.2	361.6	1968.8
Cdc42ep2	0.117543	0.291586	-0.797273	-0.397517	-0.266758	-0.455949	-0.25869	-0.386357	-0.282445	-1.82349	0.998577	0.864294	0.386344	0.745442	NA	NA	0.854941	0.695571	NA	0.0176906	840.9	20.6	397.4	319.6	439.7	191.7	780.2	462.3	1089.6	292.4	326.9	129.4	211.3	206.3	334.8	291.3	219	338.1	249.7	381.7	317.3	160.5	316.4	355.8	242.8	378.8	482.4	155.9	216.6
Cdc42ep3	-0.779824	-0.927842	-1.50516	-1.51184	-2.13501	-1.72273	-2.25159	-1.72755	-1.50482	-2.46903	0.543729	0.195163	0.0046794	0.00717219	2.65045e-05	0.00182	3.66844e-06	0.000920681	0.0113778	3.36476e-07	1800.4	1901.9	977.4	1402.3	1062.6	616.1	880.2	946.9	1086.9	659.4	425.2	308.2	121.7	918.2	390.7	541.9	408.8	295.1	315.7	187.2	418.6	461.1	247	349.1	161	213.1	407.7	272.6	441.1
Cdc42ep4	-0.880154	-0.451452	-0.856894	-0.658495	0.0275213	-0.214351	-0.651477	-0.0531376	-0.477467	-0.261488	0.278548	0.569599	0.090082	0.271292	0.979495	0.822586	0.262158	0.941633	0.587199	0.762941	1090.7	813.3	1597.3	1423.1	816.7	685.6	247	825.4	1054.6	732.3	675.7	632.5	616.7	540.2	827.7	514	748.5	1053.6	1261	1256	1195.9	1135.2	627.9	501.7	615.5	984.6	776.4	1454.3	1123.5
Cdc42ep5	-0.798683	-0.31737	-1.48154	-0.878292	-0.800666	-0.626917	-0.585265	-0.551335	-0.51419	-0.541205	0.734289	NA	0.0425805	NA	NA	NA	NA	0.538946	NA	0.646177	560.6	1088.7	68.6	231.9	165.4	173.6	268.9	178.6	731.8	129.7	142.9	64.7	204.4	34.7	151.6	214.2	207.5	220.1	270	129.7	148.9	318.1	270.4	126.8	215.6	426.1	482.4	109.7	202.5
Cdc42se1	0.581386	0.614903	0.547295	0.633585	0.329992	0.331445	0.0348119	0.767663	0.407356	0.171581	0.569515	0.283878	0.271545	0.219097	0.617779	0.634313	0.972664	0.0838685	0.613446	0.842003	1699.8	1541.6	656.1	1101.5	1136.4	1234.8	2681.3	1740.8	2085.1	1887.6	1831.5	2126.9	1333.2	2051.1	1952.9	2011.1	1921.3	1567.5	1291.5	1815.5	1815.9	1408.5	1455.1	1343.5	1258.3	1132	1429.9	2072.3	3012.1
Cdc42se2	-0.735986	-0.151555	-0.141688	-0.537474	-0.434393	-0.398698	-0.562064	-0.108964	-0.459803	-0.119471	0.497774	0.897762	0.864526	0.411	0.555088	0.612383	0.379015	0.874363	0.62191	0.916648	4806.6	1974	2768.5	2084.6	1836.4	1741.6	1379	1462.9	3930.7	1870.6	1470	1817.3	1793.7	3707.4	1768.9	2632.2	961.3	1440.9	2380.3	1992.3	1907.4	1668.2	2404.2	2340.2	1699.8	1218.1	1426.8	3202	2880.1
Cdc5l	0.0370058	0.293085	-0.0811546	0.332199	0.367594	0.226995	0.141005	0.540031	0.479076	0.245791	0.998577	0.833387	0.947053	0.75729	0.730713	0.868708	0.917691	0.502866	0.734904	0.855195	134.8	388.6	1365	788.9	1532.5	1315.9	121.9	1125.5	965.9	1066.3	1201	839.3	1134.6	326.4	1059.5	1173.7	1116.6	1124.9	1032.3	1301	1248.4	824.9	973.3	777.8	1193.3	846.9	721.1	953	2360.6
[truncated: 6,053 more rows]
[truncated: 6 more columns]
